# Supplementary material for: MMP7 Is Required to Mediate Cell Invasion and Tumor Formation upon Plakophilin3 Loss
Source: PLoS One. 2015 Apr 13;10(4):e0123979. doi: 10.1371/journal.pone.0123979 (PMC4395386; doi:10.1371/journal.pone.0123979)
Supplement: S2 Table — Compiled data with complete dataset, differentially expressed genes and functional classification of altered genes observed upon PKP3 knockdown in FBM cell line. (XLSX) [file pone.0123979.s002.xlsx]

## Sheet: Read me
Genotypic Technology/(SO_901_Set2) QF/LAB/26			Normalization
Dr. Sorab Dalal			The normalization was done using GeneSpring GX 11.5 Software.
Set1_Analysis
			Percentile Shift Normalization
			Percentile shift normalization is a global normalization, where the locations of all the spot intensities in an array are adjusted. This normalization takes each column in an experiment independently, and computes the nth percentile of the expression values for this array, across all spots (where n has a range from 0-100 and n=75 is the median). It subtracts this value from the expression value o…
Slide Barcode	Samples hybridized		Differentially Regulated genes up/ down
252711410021_2_3	vec1		Cut off used to filter up and down regulated genes
252711410021_2_4	shpkp3-2-1		Upregulated
252711410041_1_1	vec2		For filtering Up regulated we consider flag should be "Detected" in the Treated samples and can be "Compromised” or "Detected" in the control samples and the cutoff used is fold >0.8 in treated samples and fold>1 in geomean fold of treated samples
252711410041_1_2	shpkp3-2-2
Analysis Plan Treated vs. control
Treated	Control
shpkp3-2-1	vec1 ,vec2		Downregulated
shpkp3-2-2			For filtering down regulated we consider flag should be "Detected" in the Control samples and can be "Compromised” or "Detected" in the treated samples and the cutoff used is fold<-0.8 in treated samples and fold<-1 in geomean fold of treated samples
Column header	Description
ProbeName	Unique probe identifier		Expression fold values are provided in terms of log base 2 (Formating of color)
Fold	Fold change calculated is log base 2
Flags	Detected, Compromised (Intensity less than background)
gProcessed Signal	Processed signal for the genes(Background subtracted signal intensity value)
Worksheets Readme
Complete data	Contains Normalized fold expression values of all the probes in the array.
Up_shpkp3-2	This sheet contains Up regulated genes in shpkp3-2-1 and shpkp3-2-2
Down_shpkp3-2	This sheet contains Down regulated genes in shpkp3-2-1 and shpkp3-2-2
Func classification_Up_shpkp3-2	This sheet contains the functional information of the up regulated genes in shpkp3-2
Func classification_Down_shpkp3-2	This sheet contains the functional information of the down regulated genes in shpkp3-2
Pathway_Up_shpkp3-2	This sheet contains the Pathways and Pathway genelist of the up regulated genes in shpkp3-2
Pathway_Down_shpkp3-2	This sheet contains the Pathways and Pathway genelist of the down regulated genes in shpkp3-2

## Sheet: Complete data
ProbeName	Fold_vec1	Flags_vec1	Fold_vec2	Flags_vec2	Fold geomean_vec	Fold_shpkp3-2-1	Flags_shpkp3-2-1	Fold_shpkp3-2-2	Flags_shpkp3-2-2	Fold geomean_shpkp3-2	p-value	vec1_gProcesed signal	vec2_02_gProcesed signal	shpkp3-2-1_gProcesed signal	shpkp3-2-2_gProcesed signal	GeneSymbol	SyatematicName	EntrezGene	Description	Accessions	Sequence	Chromosome	Cytoband	GO biological process	GO cellular component	GO molecular function	GO_Avadis_	UniGene
GT_44k_23_P100001	0.830786	Detected	-0.830786	Detected	0	0.538459	Detected	-0.988954	Detected	-0.225247	0.860244	34.0009	46.217	26.2515	38.364	LOC400451	NM_207446	400451	Homo sapiens hypothetical gene supported by AK075564; BC060873 (LOC400451), mRNA [NM_207446]	ref|NM_207446|ens|ENST00000327355|gb|AK075564|gb|BC060873	ATCTCATGGAAAAGCTGGATTCCTCTGCCTTACGCAGAAACACCCGGGCTCCATCTGCCA	15	15q26.1					Hs.27373
GT_44k_23_P100011	-0.582301	Detected	0.582301	Detected	0	-0.0986533	Detected	0.45939	Detected	0.180368	0.806222	28.6688	276.366	37.9022	235.083	AP3S2	NM_005829	10239	Homo sapiens adaptor-related protein complex 3, sigma 2 subunit (AP3S2), mRNA [NM_005829]	ref|NM_005829|ens|ENST00000336418|ens|ENST00000357484|ens|ENST00000379137	TCAAGTATTGGCCTGACATAGAGTCCTTAAGACAAGCAAAGACAAGCAAGGCAAGCACGT	15	15q26.1	GO:0006810(transport);GO:0006886(intracellular protein transport)	GO:0005794(Golgi apparatus);GO:0030662(coated vesicle membrane)		GO:0006886|GO:0030662|GO:0006810|GO:0005794	Hs.632161
GT_44k_23_P100022	0.251522	Compromised	-0.251522	Detected	2.3e-07	-0.0214739	Compromised	0.0230074	Detected	0.000766754	0.997853	6.47198	19.6381	5.06431	22.0028	SV2B	NM_014848	9899	Homo sapiens synaptic vesicle glycoprotein 2B (SV2B), mRNA [NM_014848]	ref|NM_014848|ens|ENST00000330276|gb|AB018278|gb|BC030011	ATGTCGGCTGTGGAGGGTTAAAGGGATGAGGCTTTCCTTTGTTTAGCAAATCTGTTCACA	15	15q26.1	GO:0006836(neurotransmitter transport)	GO:0008021(synaptic vesicle);GO:0016020(membrane);GO:0016021(integral to membrane);GO:0045202(synapse)	GO:0005215(transporter activity)	GO:0005215|GO:0016020|GO:0006836|GO:0045202|GO:0016021|GO:0008021	Hs.592018
GT_44k_23_P100056	-0.365572	Compromised	0.365572	Detected	0	0.775162	Detected	1.1452	Detected	0.960183	0.14382	8.77324	62.6255	18.2902	99.5818	RBPMS2	NM_194272	348093	Homo sapiens RNA binding protein with multiple splicing 2 (RBPMS2), mRNA [NM_194272]	ref|NM_194272|ens|ENST00000300069|gb|AK127873|gb|AK124123	CCCTGTCAGATAAGTTTAATGTTTAGTTTGAGGCATGAAGAAGAAAAGGGTTTCCATTCT	15	15q22.31			GO:0000166(nucleotide binding);GO:0003676(nucleic acid binding)	GO:0003676|GO:0000166	Hs.436518
GT_44k_23_P100074	0.0614283	Detected	-0.0614283	Detected	0	-0.478925	Detected	-1.24455	Detected	-0.861736	0.156305	1407.77	5559.61	915.236	2267.91	AVEN	NM_020371	57099	Homo sapiens apoptosis, caspase activation inhibitor (AVEN), mRNA [NM_020371]	ref|NM_020371|ens|ENST00000306730|gb|AF283508|gb|BC010488	GACCAGCCAGTTTACAAGCATGTCTCAAGCTAGTGTGTTCCATTATGCTCACAGCAGTAA	15	15q14	GO:0006915(apoptosis);GO:0006916(anti-apoptosis)	GO:0005622(intracellular);GO:0005624(membrane fraction)	GO:0005515(protein binding)	GO:0005515|GO:0006916|GO:0005624|GO:0006915|GO:0005622	Hs.555966
GT_44k_23_P100092	0.159597	Detected	-0.159597	Detected	0	-0.356146	Detected	-0.487352	Detected	-0.421749	0.134448	170.435	587.445	112.712	433.55	ZSCAN29	NM_152455	146050	Homo sapiens zinc finger and SCAN domain containing 29 (ZSCAN29), mRNA [NM_152455]	ref|NM_152455|gb|BC109270|gb|AK122788|gb|AK093377	AGAGAAACCCTATGGGTGTCATGACTGTGGTAAGTGCTTCAGTAAAAGCTCTGCCCTTAA	15	15q15.3	GO:0006350(transcription);GO:0006355(regulation of transcription, DNA-dependent)	GO:0005622(intracellular);GO:0005634(nucleus)	GO:0003676(nucleic acid binding);GO:0003700(transcription factor activity);GO:0008270(zinc ion binding);GO:0046872(metal ion binding)	GO:0003676|GO:0005634|GO:0003700|GO:0046872|GO:0006350|GO:0008270|GO:0006355|GO:0005622	Hs.418287
GT_44k_23_P100103	0.143445	Detected	-0.143445	Detected	0	-0.122918	Detected	0.300498	Detected	0.0887899	0.76157	38.6776	136.33	30.4046	171.778	VPS39	NM_015289	23339	Homo sapiens vacuolar protein sorting 39 homolog (S. cerevisiae) (VPS39), mRNA [NM_015289]	ref|NM_015289|ens|ENST00000318006|ens|ENST00000348544|gb|AF280814	TGCATTTGCAAGATACCCCAATGGAGTGGTCGTCCATTACTTCTGTTCCAAAGAGGTAAA	15	15q15.1	GO:0015031(protein transport)		GO:0005083(small GTPase regulator activity);GO:0005515(protein binding)	GO:0005515|GO:0005083|GO:0015031	Hs.88025
GT_44k_23_P100111	0.504327	Detected	-0.504327	Detected	0	0.206508	Detected	-0.223884	Detected	-0.00868773	0.988797	24.5448	52.4589	18.8786	59.017	CHP	NM_007236	11261	Homo sapiens calcium binding protein P22 (CHP), mRNA [NM_007236]	ref|NM_007236|ens|ENST00000334660|gb|BC051815|gb|BC031293	TAGAACAGAAAATGAGCATCCGATTTCTTCACTAAAGGAGACCAAACTGTTCCTTGCGGT	15	15q15.1	GO:0006813(potassium ion transport);GO:0007264(small GTPase mediated signal transduction)		GO:0005509(calcium ion binding);GO:0015459(potassium channel regulator activity)	GO:0015459|GO:0007264|GO:0006813|GO:0005509	Hs.406234
GT_44k_23_P100127	-0.445633	Detected	0.445633	Detected	0	-0.915545	Detected	-0.568783	Detected	-0.742164	0.260826	82.6309	659.075	56.4089	302.205	CASC5	NM_170589	57082	Homo sapiens cancer susceptibility candidate 5 (CASC5), transcript variant 1, mRNA [NM_170589]	ref|NM_170589|ref|NM_144508|gb|AF248041|ens|ENST00000346991	CGGTCTCTAGCAAAGATTCAGGCATTGGATCTGTTGCAGGTAAACTGAACCTAAGTCCTT	15	15q15.1	GO:0001675(acrosome formation)	GO:0001669(acrosome);GO:0005634(nucleus)	GO:0005515(protein binding)	GO:0005634|GO:0005515|GO:0001669|GO:0001675	Hs.181855
GT_44k_23_P100133	0.312894	Detected	-0.312894	Detected	0	-0.65034	Detected	-1.6322	Detected	-1.14127	0.189002	33.1656	92.4275	16.0838	34.3072	ASCIZ	NM_015251	23300	Homo sapiens ATM/ATR-Substrate Chk2-Interacting Zn2+-finger protein (ASCIZ), mRNA [NM_015251]	ref|NM_015251|ens|ENST00000299575|gb|AB007891|gb|CR749457	TGGACCTTCGTCAGCTTTGACACCTCTTTTCTGATTTAAAGACACCAAGGAAAACTACAA	16	16q23.2		GO:0005622(intracellular)	GO:0003676(nucleic acid binding);GO:0008270(zinc ion binding)	GO:0003676|GO:0008270|GO:0005622	Hs.16349
GT_44k_23_P100141	0.251897	Detected	-0.251897	Detected	0	-1.34291	Detected	-0.0267351	Detected	-0.684825	0.433633	306.874	930.676	96.0588	1007.66	C16orf28	NM_023076	65259	Homo sapiens chromosome 16 open reading frame 28 (C16orf28), mRNA [NM_023076]	ref|NM_023076|gb|AK022685|gb|AK027013|ens|ENST00000248104	AGCAGAGGGGATCCAACGTCAGAGCTTTTAGAATTACTTTTTTAAGCAGCTGTCTTCTGG	16	16p13.3			GO:0005515(protein binding);GO:0008270(zinc ion binding);GO:0046872(metal ion binding)	GO:0005515|GO:0046872|GO:0008270	Hs.643536
GT_44k_23_P100156	0.289256	Detected	-0.289256	Detected	0	-0.539937	Detected	-1.30034	Detected	-0.92014	0.193945	96.7326	278.56	51.4782	128.023	TMEM127	NM_017849	55654	Homo sapiens transmembrane protein 127 (TMEM127), mRNA [NM_017849]	ref|NM_017849|gb|BC028575|ens|ENST00000258439|gb|AK025910	ACCTTCAGTGTAGATCCAGATGGCCAACCTGTCCTTGTTAAGTTACTTGCTTCTTGGGAA	2	2q11.2		GO:0016020(membrane);GO:0016021(integral to membrane)		GO:0016020|GO:0016021	Hs.355708
GT_44k_23_P100177	-0.167714	Compromised	0.167714	Detected	0	3.24832	Detected	2.90541	Detected	3.07687	0.00602146	4.64889	25.2242	46.9182	155.842	MMP15	NM_002428	4324	Homo sapiens matrix metallopeptidase 15 (membrane-inserted) (MMP15), mRNA [NM_002428]	ref|NM_002428|gb|BC036495|ens|ENST00000219271|gb|D85510	GACCATTTGTTTCTGTTTCCCCGACTGGGGCAGGGTGTTTAGAATTTTCTAAATGTAGTT	16	16q13	GO:0000270(peptidoglycan metabolic process);GO:0006464(protein modification process);GO:0006508(proteolysis)	GO:0005578(proteinaceous extracellular matrix);GO:0005887(integral to plasma membrane);GO:0016020(membrane)	GO:0004222(metalloendopeptidase activity);GO:0005509(calcium ion binding);GO:0008047(enzyme activator activity);GO:0008270(zinc ion binding)	GO:0006508|GO:0005887|GO:0006464|GO:0016020|GO:0008047|GO:0004222|GO:0008270|GO:0005578|GO:0000270|GO:0005509	Hs.80343
GT_44k_23_P100189	0.804812	Detected	-0.804812	Detected	0	0.392014	Detected	-0.746112	Detected	-0.177049	0.874	28.4577	40.1004	20.2114	38.6861	PRM1	NM_002761	5619	Homo sapiens protamine 1 (PRM1), mRNA [NM_002761]	ref|NM_002761|ens|ENST00000312511|gb|Y00443|gb|AY651260	GTAGAAGACACTAATTGCACAAAATAGCACATCCACCAAACTCCTGCCTGAGAATGTTAC	16	16p13.13	GO:0006323(DNA packaging);GO:0006997(nuclear organization and biogenesis);GO:0007001(chromosome organization and biogenesis (sensu Eukaryota));GO:0007076(mitotic chromosome condensation);GO:0007275(multicellular organismal development);GO:0007283(spermato	GO:0000786(nucleosome);GO:0005634(nucleus);GO:0005654(nucleoplasm);GO:0005694(chromosome)	GO:0003677(DNA binding)	GO:0005654|GO:0007275|GO:0007286|GO:0030154|GO:0007001|GO:0005694|GO:0007283|GO:0006997|GO:0005634|GO:0007076|GO:0003677|GO:0000786|GO:0006323	Hs.2909
GT_44k_23_P100196	0.0124834	Detected	-0.0124834	Detected	0	0.682935	Detected	-0.0894048	Detected	0.296765	0.522733	421.175	1780.09	633.798	1563.23	USP10	NM_005153	9100	Homo sapiens ubiquitin specific peptidase 10 (USP10), mRNA [NM_005153]	ref|NM_005153|gb|CR749515|ens|ENST00000219473|ens|ENST00000378510	TTGGGGTTCGTGCACAACACAGCTTCTGTTGACTCTAACTTCCAAATCAAAATCATTTGG	16	16q24.1	GO:0006511(ubiquitin-dependent protein catabolic process);GO:0006512(ubiquitin cycle)		GO:0004221(ubiquitin thiolesterase activity);GO:0008234(cysteine-type peptidase activity)	GO:0004221|GO:0006511|GO:0008234|GO:0006512	Hs.136778
GT_44k_23_P100203	-0.117919	Detected	0.117919	Detected	0	-0.133202	Detected	0.0103571	Detected	-0.0614226	0.699885	435.847	2207.11	407.752	1897.49	HSBP1	NM_001537	3281	Homo sapiens heat shock factor binding protein 1 (HSBP1), mRNA [NM_001537]	ref|NM_001537|gb|AK172732|gb|BX537440|gb|BX648972	ACAAATTACATGGGGAACATAAAGGAGTGAGATCCTTCTGTGATAAAATGAATTCACCAC	16	16q23.3	GO:0000122(negative regulation of transcription from RNA polymerase II promoter)	GO:0005634(nucleus)	GO:0003714(transcription corepressor activity)	GO:0005634|GO:0003714|GO:0000122	Hs.250899
GT_44k_23_P100220	0.146116	Detected	-0.146116	Detected	0	2.07131	Detected	1.57024	Detected	1.82078	0.0244465	435.322	1528.74	1563.2	4653.14	RBM35B	NM_024939	80004	Homo sapiens RNA binding motif protein 35B (RBM35B), mRNA [NM_024939]	ref|NM_024939|gb|BC030146|gb|AK025571|ens|ENST00000251366	CTCAACTGCTGGCTCTTCTTCCCTTTGTATTTGTGTAAGGAGCACTGCACTCCCATAAAA	16	16q22.1			GO:0000166(nucleotide binding);GO:0003723(RNA binding)	GO:0003723|GO:0000166	Hs.592053
GT_44k_23_P100240	0.118254	Compromised	-0.118253	Detected	2.4e-07	0.471268	Compromised	0.189977	Detected	0.330622	0.213787	4.56039	16.6457	5.50722	19.0908	CDH16	NM_004062	1014	Homo sapiens cadherin 16, KSP-cadherin (CDH16), mRNA [NM_004062]	ref|NM_004062|gb|AY358911|ens|ENST00000299752|gb|AK075243	GGGAGTGCTCCAAATGTCAGGGTGTTTGCCCAATAATAAAGCCCCAGAGAACTGGGCTGG	16	16q22.1	GO:0007155(cell adhesion);GO:0007156(homophilic cell adhesion)	GO:0016020(membrane);GO:0016021(integral to membrane)	GO:0005509(calcium ion binding);GO:0005515(protein binding)	GO:0005515|GO:0007156|GO:0016020|GO:0007155|GO:0016021|GO:0005509	Hs.513660
GT_44k_23_P10025	1.33508	Compromised	-1.33508	Compromised	0	4.03851	Detected	-0.621281	Compromised	1.70861	0.589696	5.86329	3.96128	36.109	6.01794	NELL2	NM_006159	4753	Homo sapiens NEL-like 2 (chicken) (NELL2), mRNA [NM_006159]	ref|NM_006159|ens|ENST00000333837|gb|D83018|gb|AK095637	ACATCACCATGTAGAAGAATGGGCGTACAGTATATACCGTGACATCCTGAACCCTGGATA	12	12q12	GO:0007155(cell adhesion)	GO:0005576(extracellular region)	GO:0005198(structural molecule activity);GO:0005509(calcium ion binding);GO:0005515(protein binding)	GO:0005576|GO:0005515|GO:0007155|GO:0005198|GO:0005509	Hs.505326
GT_44k_23_P100263	-1.33105	Detected	1.33105	Detected	0	-1.29174	Detected	1.27195	Detected	-0.00989655	0.996213	598.568	16292.3	581.581	14485.2	CMIP	NM_198390	80790	Homo sapiens c-Maf-inducing protein (CMIP), transcript variant C-mip, mRNA [NM_198390]	ref|NM_198390|ref|NM_030629|gb|BC038113|gb|AB051481	CCCCCGCCGAATTCTTTTAGCTTCGTAATTGGAACCTTTGACCTGATCTAAAGTGGACTT	16	16q23.2					Hs.594095
GT_44k_23_P100278	0.736239	Compromised	-0.736239	Compromised	-2.35e-07	2.98543	Detected	1.97992	Detected	2.48268	0.108386	4.17582	6.47108	18.7707	39.3875	GRIN2A	NM_000833	2903	Homo sapiens glutamate receptor, ionotropic, N-methyl D-aspartate 2A (GRIN2A), mRNA [NM_000833]	ref|NM_000833|ens|ENST00000330684|gb|BC117131|gb|AB209695	TATGCCTTATGCTGCAAATAAGAATAATATGTACTCTACCCCCAGGGTTTTAAATTCCTG	16	16p13.2	GO:0006811(ion transport);GO:0007215(glutamate signaling pathway);GO:0007268(synaptic transmission);GO:0007611(learning and/or memory);GO:0048167(regulation of synaptic plasticity)	GO:0005887(integral to plasma membrane);GO:0016020(membrane);GO:0042734(presynaptic membrane);GO:0045202(synapse);GO:0045211(postsynaptic membrane)	GO:0000287(magnesium ion binding);GO:0004872(receptor activity);GO:0004970(ionotropic glutamate receptor activity);GO:0004972(N-methyl-D-aspartate selective glutamate receptor activity);GO:0005216(ion channel activity);GO:0005234(glutamate-gated ion chann	GO:0045211|GO:0004872|GO:0005515|GO:0000287|GO:0004970|GO:0007215|GO:0005216|GO:0005234|GO:0005509|GO:0005887|GO:0007268|GO:0007611|GO:0016020|GO:0048167|GO:0006811|GO:0042734|GO:0045202|GO:0004972	Hs.567280
GT_44k_23_P100292	-0.148345	Detected	0.148344	Detected	-2.4e-07	0.718445	Detected	1.01474	Detected	0.866594	0.0538451	3955.83	20895.1	6820.72	35285.3	ZNF598	AK024487	90850	Homo sapiens zinc finger protein 598 (ZNF598), mRNA [NM_178167]	gb|AK024487|gb|BC010243|gb|BC029270|gb|BC041015	TGAATCTTTTTATGAGACAAGCTGAATCTGGGATCTCAAATTGCCTCTGACCTTTTATAA	16	16p13.3		GO:0005622(intracellular)	GO:0003676(nucleic acid binding);GO:0005515(protein binding);GO:0008270(zinc ion binding);GO:0046872(metal ion binding)	GO:0003676|GO:0005515|GO:0046872|GO:0008270|GO:0005622	Hs.343828
GT_44k_23_P100315	0.481835	Detected	-0.481835	Detected	0	-0.974163	Detected	-1.05276	Detected	-1.01346	0.170997	2011.59	4435.48	693.271	2765.73	DECR2	NM_020664	26063	Homo sapiens 2,4-dienoyl CoA reductase 2, peroxisomal (DECR2), mRNA [NM_020664]	ref|NM_020664|gb|AK128012|gb|BC010740|ens|ENST00000219481	CATGGATCCCGAGACTTGTGTTCTCTTGGCTGAAAACACTGAGGTGCTCCCATCTGTGCG	16	16p13.3	GO:0008152(metabolic process)	GO:0005777(peroxisome)	GO:0008670(2,4-dienoyl-CoA reductase (NADPH) activity);GO:0016491(oxidoreductase activity)	GO:0005777|GO:0008152|GO:0016491|GO:0008670	Hs.655999
GT_44k_23_P100326	0.465883	Detected	-0.465882	Detected	2.4e-07	0.109406	Detected	-0.732569	Detected	-0.311582	0.668911	3530.26	7958.17	2607.11	6127.29	C16orf35	NM_001039476	8131	Homo sapiens chromosome 16 open reading frame 35 (C16orf35), transcript variant 2, mRNA [NM_001039476]	ref|NM_001039476|ref|NM_001077350|ens|ENST00000262313|gb|AK090717	AGCTAGCTCCAGACATGGGTTGATCACCTAGAGGAGCTCTGGCTAAGGCACAGTTTTCTA	16	16p13.3	GO:0006284(base-excision repair);GO:0008150(biological_process)	GO:0005575(cellular_component)	GO:0003674(molecular_function);GO:0003905(alkylbase DNA N-glycosylase activity)	GO:0006284|GO:0003674|GO:0008150|GO:0003905|GO:0005575	Hs.19699
GT_44k_23_P100341	-0.880815	Detected	0.880815	Detected	0	-0.524206	Detected	1.10066	Detected	0.288227	0.832325	495.751	7228.73	600.173	7797.91	ORC6L	NM_014321	23594	Homo sapiens origin recognition complex, subunit 6 like (yeast) (ORC6L), mRNA [NM_014321]	ref|NM_014321|ens|ENST00000219097|gb|AK021946|gb|BC039032	GTGACAGAGCGAGACTTATCTCATAAATAAATAGATAGATACTCCAGCCTGGGTGACAGA	16	16q11.2	GO:0006260(DNA replication)	GO:0005634(nucleus);GO:0005664(nuclear origin of replication recognition complex)	GO:0003677(DNA binding);GO:0005515(protein binding)	GO:0005634|GO:0005515|GO:0003677|GO:0005664|GO:0006260	Hs.49760
GT_44k_23_P100344	-1.181	Detected	1.181	Detected	0	-0.914332	Detected	0.649625	Detected	-0.132354	0.93407	119.2	2635.13	135.585	1688.8	ORC6L	NM_014321	23594	Homo sapiens origin recognition complex, subunit 6 like (yeast) (ORC6L), mRNA [NM_014321]	ref|NM_014321|ens|ENST00000219097|gb|BC050725|gb|AK021946	ACATTCCAAACTGATAGTACATTGCCATCTCCAGGAAGACTTGACGGCTTTGGGATTTTG	16	16q11.2	GO:0006260(DNA replication)	GO:0005634(nucleus);GO:0005664(nuclear origin of replication recognition complex)	GO:0003677(DNA binding);GO:0005515(protein binding)	GO:0005634|GO:0005515|GO:0003677|GO:0005664|GO:0006260	Hs.49760
GT_44k_23_P100355	0.00866532	Detected	-0.00866532	Detected	0	1.08709	Detected	0.197622	Detected	0.642358	0.285543	355.786	1511.7	710.379	1615.48	PPP4C	NM_002720	5531	Homo sapiens protein phosphatase 4 (formerly X), catalytic subunit (PPP4C), mRNA [NM_002720]	ref|NM_002720|ens|ENST00000279387|gb|BT019746|gb|DQ891947	TGGCCCAGTTCAACGCAGCCAATGACATTGACATGATCTGCCGTGCCCACCAACTGGTGA	16	16p11.2	GO:0000226(microtubule cytoskeleton organization and biogenesis)	GO:0005634(nucleus);GO:0005813(centrosome)	GO:0004704(NF-kappaB-inducing kinase activity);GO:0004722(protein serine/threonine phosphatase activity);GO:0005506(iron ion binding);GO:0005515(protein binding);GO:0016787(hydrolase activity);GO:0030145(manganese ion binding);GO:0046872(metal ion binding	GO:0030145|GO:0005506|GO:0004722|GO:0005634|GO:0005515|GO:0016787|GO:0046872|GO:0004704|GO:0000226|GO:0005813	Hs.534338
GT_44k_23_P100386	-0.0996423	Compromised	0.0996428	Detected	2.35e-07	0.589828	Compromised	0.867317	Detected	0.728573	0.0508156	3.53576	17.4569	5.39134	27.5294	C16orf77	NM_152456	146433	Homo sapiens chromosome 16 open reading frame 77 (C16orf77), mRNA [NM_152456]	ref|NM_152456|ens|ENST00000288098|gb|AK172744|gb|BC029804	ACTTCAGTACATGAAACACTACTTCCCCATCAACTACAAGATCAGTGTGCCTTACGAGGG	16	16q22.1					Hs.461214
GT_44k_23_P100392	0.305738	Detected	-0.305738	Detected	0	0.437329	Detected	-0.350201	Detected	0.0435636	0.938327	662.412	1864.45	686.126	1674.56	TCEB2	NM_007108	6923	Homo sapiens transcription elongation factor B (SIII), polypeptide 2 (18kDa, elongin B) (TCEB2), transcript variant 2, mRNA [NM_207013]	ref|NM_007108|ref|NM_207013|ens|ENST00000262306|gb|BC013306	CAGACGATGGCCAAGAGCAGAAACACAAGCTGGAGCCAGTGTCCTGGTTTGACAGCATGT	16	16p13.3	GO:0006350(transcription);GO:0006355(regulation of transcription, DNA-dependent);GO:0006368(RNA elongation from RNA polymerase II promoter);GO:0006461(protein complex assembly);GO:0006464(protein modification process);GO:0006512(ubiquitin cycle)	GO:0005634(nucleus)	GO:0005515(protein binding)	GO:0005634|GO:0005515|GO:0006464|GO:0006350|GO:0006368|GO:0006355|GO:0006461|GO:0006512	Hs.172772
GT_44k_23_P100408	0.759081	Detected	-0.759081	Detected	0	0.946909	Detected	-0.350031	Detected	0.298439	0.793194	53.2503	79.9474	57.3491	98.3279	NTN2L	NM_006181	4917	Homo sapiens netrin 2-like (chicken) (NTN2L), mRNA [NM_006181]	ref|NM_006181|ens|ENST00000293973|gb|U86759|thc|THC2485448	CACTGCCACTACTGCCGGGAGGGCTTCTATCGAGACCCTGGCCGTGCCCTGAGTGACCGT	16	16p13.3	GO:0007411(axon guidance)	GO:0005576(extracellular region);GO:0005578(proteinaceous extracellular matrix);GO:0005794(Golgi apparatus)	GO:0003674(molecular_function);GO:0005102(receptor binding)	GO:0005576|GO:0003674|GO:0007411|GO:0005578|GO:0005102|GO:0005794	Hs.158336
GT_44k_23_P100413	0.0797334	Detected	-0.0797334	Detected	0	0.589201	Detected	0.0366645	Detected	0.312932	0.390135	89.7266	345.471	120.767	346.886	EXOSC6	NM_058219	118460	Homo sapiens cDNA FLJ38223 fis, clone FCBBF2003297. [AK095542]	ref|NM_058219|ens|ENST00000288063|gb|BC039194|gb|BC052252	CGCGCGCAGCTCGAGGTGTCGGCGCTGCTGCTGGAGGACGGTGGCTCGGCCCTGGCCGCC	16	16q22.1	GO:0006396(RNA processing)		GO:0000175(3'-5'-exoribonuclease activity);GO:0003723(RNA binding)	GO:0006396|GO:0003723|GO:0000175	Hs.461187
GT_44k_23_P100420	0.165088	Detected	-0.165088	Detected	0	-0.0948999	Detected	-0.144711	Detected	-0.119806	0.547508	677.874	2318.73	535.239	2178.32	ZCCHC14	NM_015144	23174	Homo sapiens zinc finger, CCHC domain containing 14 (ZCCHC14), mRNA [NM_015144]	ref|NM_015144|gb|BC028304|ens|ENST00000268616|gb|AB030243	GCTTTGGTACTGAAACTGGACACCTTGTGTACTCGATACCTTCACAGCTTCTATTGGACA	16	16q24.2			GO:0003676(nucleic acid binding);GO:0008270(zinc ion binding);GO:0046872(metal ion binding)	GO:0003676|GO:0046872|GO:0008270	Hs.156231
GT_44k_23_P100441	0.239043	Detected	-0.239043	Detected	0	0.409205	Detected	0.283614	Detected	0.346409	0.296069	219.983	679.149	234.032	903.725	NIP30	NM_024946	80011	Homo sapiens NEFA-interacting nuclear protein NIP30 (NIP30), mRNA [NM_024946]	ref|NM_024946|gb|AK023291|gb|BG195172|thc|THC2472563	GTCATCATCTTTATGTGGCATGACTCTTAAGAGGCCATTACTGTATCTCATGGCCTCTTG	16	16q13		GO:0005634(nucleus)		GO:0005634	Hs.396740
GT_44k_23_P100455	0.207143	Detected	-0.207143	Detected	0	0.090158	Detected	-0.0827336	Detected	0.00371218	0.988306	101.114	326.283	88.1574	329.444	MTHFSD	NM_022764	64779	Homo sapiens cDNA FLJ43025 fis, clone BRTHA2018707. [AK125015]	ref|NM_022764|ens|ENST00000360900|gb|AK023060|gb|AK096836	TTTTTAGCCAGAGGGTTTTACCAAGTGTTCTTTGAAGCACATTACGATGCCTCGAGAGGG	16	16q24.1	GO:0009396(folic acid and derivative biosynthetic process)	GO:0005634(nucleus)	GO:0000166(nucleotide binding);GO:0003676(nucleic acid binding);GO:0005524(ATP binding);GO:0030272(5-formyltetrahydrofolate cyclo-ligase activity)	GO:0003676|GO:0005634|GO:0030272|GO:0009396|GO:0005524|GO:0000166
GT_44k_23_P100469	0.0287592	Detected	-0.0287592	Detected	0	0.838299	Detected	0.186563	Detected	0.512431	0.257751	82.2914	340.043	136.368	365.67	TXNL4B	NM_017853	54957	Homo sapiens thioredoxin-like 4B (TXNL4B), mRNA [NM_017853]	ref|NM_017853|ens|ENST00000268483|gb|CR457240|gb|AY566808	CTTAAGTAAAATGGCTGCTATATACCTGGTAGATGTGGACCAAACTGCAGTTTATACACA	16	16q22.3	GO:0006397(mRNA processing);GO:0007049(cell cycle);GO:0007067(mitosis);GO:0008380(RNA splicing)	GO:0005634(nucleus);GO:0005681(spliceosome)		GO:0005634|GO:0007067|GO:0005681|GO:0008380|GO:0007049|GO:0006397	Hs.134406
GT_44k_23_P100478	-0.215285	Detected	0.215285	Detected	0	0.272294	Detected	0.683549	Detected	0.477922	0.249639	187.414	1086.2	248.451	1391.9	MYST1	NM_032188	84148	Homo sapiens MYST histone acetyltransferase 1 (MYST1), mRNA [NM_032188]	ref|NM_032188|gb|AK021872|gb|BC037773|ens|ENST00000219797	GATCTACCGCAAGAGCAACATCTCCGTGCACGAAGTTGATGGCAAAGACCATAAGATTTA	16	16p11.2	GO:0006333(chromatin assembly or disassembly);GO:0006350(transcription);GO:0006355(regulation of transcription, DNA-dependent);GO:0016481(negative regulation of transcription);GO:0016568(chromatin modification);GO:0016573(histone acetylation);GO:0030099(m	GO:0000785(chromatin);GO:0005634(nucleus)	GO:0003682(chromatin binding);GO:0004402(histone acetyltransferase activity);GO:0008134(transcription factor binding);GO:0008270(zinc ion binding);GO:0016407(acetyltransferase activity);GO:0016740(transferase activity);GO:0046872(metal ion binding)	GO:0016407|GO:0006350|GO:0016740|GO:0006333|GO:0030099|GO:0016573|GO:0006355|GO:0005634|GO:0008134|GO:0046872|GO:0016568|GO:0016481|GO:0004402|GO:0045941|GO:0000785|GO:0003682|GO:0008270	Hs.533803
GT_44k_23_P100486	0.532506	Detected	-0.532506	Detected	2.35e-07	-0.624346	Detected	-1.18158	Detected	-0.902965	0.271833	8043.91	16533.4	3411.01	9765.74	VKORC1	NM_206824	79001	Homo sapiens vitamin K epoxide reductase complex, subunit 1 (VKORC1), transcript variant 2, mRNA [NM_206824]	ref|NM_206824|ref|NM_024006|gb|AF176924|gb|AK129513	GACCTCATCTGCTTTGCTTTGGCATGTGAGCCTTGCCTAAGGGGGCATATCTGGGTCCCT	16	16p11.2	GO:0006508(proteolysis)	GO:0005783(endoplasmic reticulum);GO:0016020(membrane);GO:0016021(integral to membrane)	GO:0004252(serine-type endopeptidase activity);GO:0016491(oxidoreductase activity);GO:0047057(vitamin-K-epoxide reductase (warfarin-sensitive) activity)	GO:0006508|GO:0004252|GO:0016020|GO:0016491|GO:0016021|GO:0047057|GO:0005783	Hs.324844
GT_44k_23_P100499	0.50412	Detected	-0.50412	Detected	0	-0.286638	Detected	-0.685972	Detected	-0.486305	0.464433	84.1354	179.872	45.9833	146.878	ROGDI	NM_024589	79641	Homo sapiens rogdi homolog (Drosophila) (ROGDI), mRNA [NM_024589]	ref|NM_024589|ens|ENST00000322048|gb|CR457355|gb|AM393155	CAGCAGATCCAGGATGCCAGAAACCATGTGAGCCAAGCCATTTACCTGCTTACCAGCCGG	16	16p13.3					Hs.459795
GT_44k_23_P100501	0.385456	Detected	-0.385456	Detected	0	0.169688	Detected	-0.403229	Detected	-0.116771	0.830554	3081.05	7764.72	2508.47	7104.14	HMOX2	NM_002134	3163	Homo sapiens heme oxygenase (decycling) 2 (HMOX2), mRNA [NM_002134]	ref|NM_002134|ens|ENST00000219700|gb|D21243|gb|AK093388	CTAGCTGCTGGACTCTTGGCCTGGTACTACATGTGAAGCACCCATCATGCCACACCGGTA	16	16p13.3	GO:0006788(heme oxidation)	GO:0005783(endoplasmic reticulum);GO:0005792(microsome)	GO:0004392(heme oxygenase (decyclizing) activity);GO:0005506(iron ion binding);GO:0009055(electron carrier activity);GO:0046872(metal ion binding)	GO:0005792|GO:0006788|GO:0005506|GO:0009055|GO:0046872|GO:0004392|GO:0005783	Hs.284279
GT_44k_23_P100517	-0.0888777	Detected	0.0888777	Detected	0	1.05774	Detected	0.423225	Detected	0.740482	0.153619	188.409	916.443	394.394	1070.26	TMEM170	NM_145254	124491	Homo sapiens mRNA; cDNA DKFZp686O1555 (from clone DKFZp686O1555). [BX648484]	ref|NM_145254|ens|ENST00000357613|gb|BC018082|gb|BQ189798	AGACATTTTGCGTCTTGGTGGTCTCCTTTTTACGGATTTTAGCTACTCTATAGCATACAT	16	16q23.1		GO:0016021(integral to membrane)		GO:0016021	Hs.487510
GT_44k_23_P100522	-0.684171	Detected	0.684171	Detected	0	0.0751917	Detected	2.29153	Detected	1.18336	0.459455	85.0845	944.62	136.177	2665.98	AK027211	AK027211		Homo sapiens cDNA: FLJ23558 fis, clone LNG09703. [AK027211]	gb|AK027211	ATCAGTTTGGGCAATATGGCGAGACCTCATCTCTACAAAATTAAATTAGCTGGGGTGGTG	16	16p12.2					Hs.526500
GT_44k_23_P100539	0.348448	Detected	-0.348448	Detected	0	0.419499	Detected	-0.225352	Detected	0.0970733	0.8569	23.278	61.7525	23.1205	62.2939	ABCC6	NM_001171	368	Homo sapiens ATP-binding cassette, sub-family C (CFTR/MRP), member 6 (ABCC6), transcript variant 1, mRNA [NM_001171]	ref|NM_001171|thc|THC2480873|thc|THC2662835	TCATCGATAGCTCCACACGATATTGAGTCTAGACCTGTGTTTGCTCTCTGGGAGGAAAAT	16	16p13.11	GO:0006810(transport);GO:0007601(visual perception);GO:0042493(response to drug);GO:0050896(response to stimulus)	GO:0005886(plasma membrane);GO:0016021(integral to membrane)	GO:0000166(nucleotide binding);GO:0005215(transporter activity);GO:0005524(ATP binding);GO:0016887(ATPase activity);GO:0042626(ATPase activity, coupled to transmembrane movement of substances)	GO:0042493|GO:0005215|GO:0005886|GO:0042626|GO:0005524|GO:0016887|GO:0007601|GO:0000166|GO:0016021|GO:0050896|GO:0006810	Hs.643018
GT_44k_23_P100556	0.284689	Detected	-0.284689	Detected	0	0.848369	Detected	0.892879	Detected	0.870624	0.0928403	247.503	717.259	345.882	1502.78	EXOC7	NM_001013839	23265	Homo sapiens exocyst complex component 7 (EXOC7), transcript variant 1, mRNA [NM_001013839]	ref|NM_001013839|ref|NM_015219|gb|BC018466|gb|BX647763	GCAGCTGGTTAAAGGTGACTGATTACATCGCAGAGAAGAATCTACCTGTGTTCCAGCCGG	17	17q25.1	GO:0006887(exocytosis);GO:0015031(protein transport)	GO:0000145(exocyst)		GO:0015031|GO:0000145|GO:0006887	Hs.533985
GT_44k_23_P100576	0.11224	Detected	-0.11224	Detected	0	0.835827	Detected	0.234784	Detected	0.535305	0.237124	1560.92	5745.13	2437.05	6768.63	PSMB3	NM_002795	5691	Homo sapiens proteasome (prosome, macropain) subunit, beta type, 3 (PSMB3), mRNA [NM_002795]	ref|NM_002795|ens|ENST00000225426|gb|D26598|gb|BC013008	AGATCAAACCTTATACCCTCATGAGCATGGTGGCCAACCTCTTGTATGAGAAACGGTTTG	17	17q12	GO:0006511(ubiquitin-dependent protein catabolic process)	GO:0005634(nucleus);GO:0005829(cytosol);GO:0005839(proteasome core complex (sensu Eukaryota))	GO:0004298(threonine endopeptidase activity);GO:0005515(protein binding)	GO:0005634|GO:0005515|GO:0005829|GO:0006511|GO:0005839|GO:0004298	Hs.82793
GT_44k_23_P100583	0.468248	Detected	-0.468248	Detected	0	0.533147	Detected	-0.684454	Detected	-0.0756535	0.930517	17.4395	39.1847	17.2478	31.2441	LPO	NM_006151	4025	Homo sapiens lactoperoxidase (LPO), mRNA [NM_006151]	ref|NM_006151|gb|BC107166|gb|BC107167|gb|M58151	CGCTGCACAGGAAAGTTCCCTTTGGTCCACAGGGCCATTTCAAGCAAGTTCAATGACCTG	17	17q22	GO:0006979(response to oxidative stress);GO:0042744(hydrogen peroxide catabolic process)	GO:0005575(cellular_component)	GO:0004601(peroxidase activity);GO:0005506(iron ion binding);GO:0005509(calcium ion binding);GO:0016491(oxidoreductase activity);GO:0046872(metal ion binding)	GO:0005506|GO:0004601|GO:0006979|GO:0046872|GO:0042744|GO:0016491|GO:0005575|GO:0005509	Hs.234742
GT_44k_23_P100595	1.14222	Compromised	-1.14222	Compromised	-2.5e-07	1.05545	Compromised	0.506166	Compromised	0.780809	0.574658	3.41864	3.0176	3.04366	8.76218	MGC13008	BC005072	84772	Homo sapiens hypothetical protein MGC13008, mRNA (cDNA clone MGC:13008 IMAGE:3532504), complete cds. [BC005072]	gb|BC005072|ens|ENST00000330153|thc|THC2485019	CTATGTGGGTTCTGGAAAGCTTGTTGGAAACAGACTCGTGAGACACACTCAAACCAGTTT	17	17p11.2					Hs.579262
GT_44k_23_P100602	-0.487272	Detected	0.487272	Detected	0	-0.391364	Detected	0.545653	Detected	0.0771441	0.919564	141.413	1194.96	142.897	1152.56	TBCD	NM_005993	6904	Homo sapiens tubulin folding cofactor D (TBCD), mRNA [NM_005993]	ref|NM_005993|gb|BC003094|gb|BC006364|ens|ENST00000334614	AAGTTGCTTGCGCTCTGTAAGAAAGAAATCAAGAATTCAAAAGATATCCAGAAGCTCCTG	17	17q25.3	GO:0006457(protein folding);GO:0007025(beta-tubulin folding)	GO:0005874(microtubule)	GO:0051087(chaperone binding)	GO:0051087|GO:0005874|GO:0007025|GO:0006457	Hs.464391
GT_44k_23_P10062	1.05425	Compromised	-1.05425	Compromised	-2.5e-07	1.07038	Compromised	-0.804977	Compromised	0.132701	0.933641	3.2457	3.23654	3.10332	3.56333	MGAT4C	NM_013244	25834	Homo sapiens mannosyl (alpha-1,3-)-glycoprotein beta-1,4-N-acetylglucosaminyltransferase, isozyme C (putative) (MGAT4C), mRNA [NM_013244]	ref|NM_013244|ens|ENST00000332156|gb|BC064141|gb|AB024729	TAGATGTTGGGGAAAACGTTATGCCTAGCAAACAAAGGAGACAATGTTCTAGTTACTTAA	12	12q21.31	GO:0005975(carbohydrate metabolic process)	GO:0016020(membrane)	GO:0008454(alpha-1,3-mannosylglycoprotein 4-beta-N-acetylglucosaminyltransferase activity);GO:0016758(transferase activity, transferring hexosyl groups)	GO:0016020|GO:0005975|GO:0008454|GO:0016758	Hs.662231
GT_44k_23_P100632	0.416237	Detected	-0.416237	Detected	0	0.398652	Detected	-0.440318	Detected	-0.020833	0.97508	45162.3	109061	42183.7	99347.7	HN1	NM_001002033	51155	Homo sapiens hematological and neurological expressed 1 (HN1), transcript variant 3, mRNA [NM_001002033]	ref|NM_001002033|ref|NM_016185|ref|NM_001002032|ens|ENST00000356033	TTCCTCCATGCTTGTGAACTGCACAACTTGAGCCTGACTGTACATCTCTTGGATTTGTTT	17	17q25.1		GO:0005634(nucleus)		GO:0005634	Hs.532803
GT_44k_23_P100642	0.172494	Compromised	-0.172494	Detected	0	1.81788	Detected	0.208514	Detected	1.0132	0.343394	5.82767	19.7305	17.2373	23.7996	PNMT	NM_002686	5409	Homo sapiens phenylethanolamine N-methyltransferase (PNMT), mRNA [NM_002686]	ref|NM_002686|ens|ENST00000269582|gb|E01985|gb|E01986	CACCTTCAGACAGGCGTAGATGATGTCAAGGGCGTCTTCTTCGCCTGGGCTCAGAAGGTT	17	17q12	GO:0042423(catecholamine biosynthetic process)		GO:0004603(phenylethanolamine N-methyltransferase activity);GO:0008168(methyltransferase activity);GO:0016740(transferase activity)	GO:0004603|GO:0016740|GO:0008168|GO:0042423	Hs.1892
GT_44k_23_P100654	0.337356	Detected	-0.337356	Detected	0	-0.28837	Detected	-0.228337	Detected	-0.258353	0.525271	364.284	981.356	223.224	980.349	ZBTB4	NM_020899	57659	Homo sapiens zinc finger and BTB domain containing 4 (ZBTB4), mRNA [NM_020899]	ref|NM_020899|ens|ENST00000311403|ens|ENST00000380599|gb|AB040971	GTATTTGAGCTGGGGAATTTGAATATTGTGAGTTTCAGATGTTGGAAATTTGGGATTTTG	17	17p13.1					Hs.35096
GT_44k_23_P100660	1.00299	Detected	-1.00299	Detected	0	1.44677	Detected	0.762435	Detected	1.1046	0.4067	33.9102	36.305	43.6098	114.327	SERPINF1	NM_002615	5176	Homo sapiens serpin peptidase inhibitor, clade F (alpha-2 antiplasmin, pigment epithelium derived factor), member 1 (SERPINF1), mRNA [NM_002615]	ref|NM_002615|ens|ENST00000382042|ens|ENST00000254722|gb|BT007222	CTTCGTACTGAGGGACACAGACACAGGGGCCCTTCTCTTCATTGGCAAGATTCTGGACCC	17	17p13.3	GO:0007275(multicellular organismal development);GO:0008283(cell proliferation);GO:0016525(negative regulation of angiogenesis);GO:0050769(positive regulation of neurogenesis)	GO:0005576(extracellular region)	GO:0004867(serine-type endopeptidase inhibitor activity)	GO:0005576|GO:0008283|GO:0007275|GO:0016525|GO:0004867|GO:0050769	Hs.532768
GT_44k_23_P100676	0.243368	Detected	-0.243368	Detected	0	1.40301	Detected	0.315366	Detected	0.859191	0.286026	152.209	467.102	321.507	637.3	SMG6	NM_017575	23293	Homo sapiens cDNA FLJ14069 fis, clone HEMBB1001562, weakly similar to CYLICIN II. [AK024131]	ref|NM_017575|ens|ENST00000263073|ens|ENST00000354901|gb|AB018275	AGCTGGTACCTCAGTGGGGAGGCTTCCTTACCAAGAATGAGTTCCTGAAACCCAGGGCCA	17	17p13.3	GO:0000184(mRNA catabolic process, nonsense-mediated decay);GO:0000723(telomere maintenance);GO:0006406(mRNA export from nucleus);GO:0035303(regulation of dephosphorylation)	GO:0000781(chromosome, telomeric region);GO:0005634(nucleus);GO:0005694(chromosome);GO:0005697(telomerase holoenzyme complex);GO:0005737(cytoplasm)	GO:0003677(DNA binding);GO:0004519(endonuclease activity);GO:0005515(protein binding);GO:0016787(hydrolase activity);GO:0030145(manganese ion binding);GO:0042162(telomeric DNA binding);GO:0046872(metal ion binding)	GO:0042162|GO:0005515|GO:0035303|GO:0000723|GO:0005694|GO:0005697|GO:0006406|GO:0004519|GO:0030145|GO:0005634|GO:0000184|GO:0016787|GO:0046872|GO:0003677|GO:0005737|GO:0000781
GT_44k_23_P100693	0.141547	Detected	-0.141547	Detected	0	0.459595	Detected	0.301893	Detected	0.380744	0.143199	54.7524	193.499	64.5368	243.726	HELZ	NM_014877	9931	Homo sapiens helicase with zinc finger (HELZ), mRNA [NM_014877]	ref|NM_014877|gb|BC094881|ens|ENST00000358691|gb|BC130582	ATTTCTGTTTGTATCAGTAGAATTAAGGTAGTTGGACTTCATCTATAGATGCACAGTTCC	17	17q24.2		GO:0005634(nucleus)	GO:0000166(nucleotide binding);GO:0003676(nucleic acid binding);GO:0004386(helicase activity);GO:0005524(ATP binding);GO:0008270(zinc ion binding);GO:0016787(hydrolase activity);GO:0046872(metal ion binding)	GO:0004386|GO:0003676|GO:0005634|GO:0016787|GO:0046872|GO:0005524|GO:0008270|GO:0000166	Hs.370140
GT_44k_23_P100704	0.414774	Detected	-0.414774	Detected	0	-0.23388	Detected	-1.13461	Detected	-0.684245	0.379986	379.908	919.294	229.127	517.009	MAPK7	NM_139033	5598	Homo sapiens mitogen-activated protein kinase 7 (MAPK7), transcript variant 1, mRNA [NM_139033]	ref|NM_139033|ref|NM_139034|ref|NM_002749|ref|NM_139032	GTGAGGCTCGGCTTGGATTATTCTGCAGGTTCATCTCAGACCCACCTTTCAGCCTTAAGC	17	17p11.2	GO:0006468(protein amino acid phosphorylation);GO:0007049(cell cycle);GO:0007165(signal transduction)		GO:0000166(nucleotide binding);GO:0004674(protein serine/threonine kinase activity);GO:0004707(MAP kinase activity);GO:0005515(protein binding);GO:0005524(ATP binding);GO:0016740(transferase activity)	GO:0005515|GO:0004707|GO:0004674|GO:0005524|GO:0016740|GO:0006468|GO:0000166|GO:0007049|GO:0007165	Hs.150136
GT_44k_23_P100711	-0.428072	Detected	0.428073	Detected	2.4e-07	-2.33062	Detected	-2.97062	Detected	-2.65062	0.0383342	2932.65	22828.6	741.648	2004.96	PMP22	NM_000304	5376	Homo sapiens peripheral myelin protein 22 (PMP22), transcript variant 1, mRNA [NM_000304]	ref|NM_000304|ref|NM_153322|ref|NM_153321|ens|ENST00000312280	TGTGCCTCCAAGGACTGTCTGGCAATGACTTGTATTGGCCACCAACTGTAGATGTATATA	17	17p12	GO:0007268(synaptic transmission);GO:0007422(peripheral nervous system development);GO:0007605(sensory perception of sound);GO:0007638(mechanosensory behavior);GO:0008285(negative regulation of cell proliferation)	GO:0005887(integral to plasma membrane);GO:0016020(membrane)		GO:0005887|GO:0007268|GO:0016020|GO:0007638|GO:0007605|GO:0007422|GO:0008285	Hs.372031
GT_44k_23_P100730	0.894197	Detected	-0.894197	Detected	0	1.00931	Detected	-0.556798	Detected	0.226254	0.866602	17.6378	21.9572	18.0617	25.6969	SKAP1	NM_003726	8631	Homo sapiens src kinase associated phosphoprotein 1 (SKAP1), transcript variant 1, mRNA [NM_003726]	ref|NM_003726|ref|NM_001075099|gb|BC047870|ens|ENST00000336915	AGAAGGAAACCTTGGGAGGAGGACATTACTGGTTGTTCTGGCTGGTTTGAAAAGCACAAA	17	17q21.32	GO:0006955(immune response)	GO:0005634(nucleus);GO:0016020(membrane)		GO:0005634|GO:0016020|GO:0006955	Hs.316931
GT_44k_23_P100754	-0.312435	Detected	0.312435	Detected	0	2.09005	Detected	1.53181	Detected	1.81093	0.0495752	22.0008	145.894	109.981	314.661	SMURF2	NM_022739	64750	Homo sapiens cDNA FLJ11157 fis, clone PLACE1006961. [AK002019]	ref|NM_022739|ens|ENST00000262435|gb|AF310676|gb|AF301463	TGGAAGGTAAACACCCGGTTAAAACACTGTACACCAGACAGCAACATTGTCAAATGGTTC	17	17q24.1	GO:0006464(protein modification process);GO:0006511(ubiquitin-dependent protein catabolic process);GO:0006512(ubiquitin cycle);GO:0016481(negative regulation of transcription);GO:0017015(regulation of transforming growth factor beta receptor signaling pat	GO:0000151(ubiquitin ligase complex);GO:0005622(intracellular);GO:0005634(nucleus)	GO:0004842(ubiquitin-protein ligase activity);GO:0005515(protein binding);GO:0016874(ligase activity)	GO:0005634|GO:0005515|GO:0006464|GO:0006511|GO:0004842|GO:0016481|GO:0017015|GO:0000151|GO:0005622|GO:0016874|GO:0006512	Hs.515011
GT_44k_23_P100764	0.197615	Detected	-0.197615	Detected	0	0.729421	Detected	0.341565	Detected	0.535493	0.19278	1312.12	4290.33	1793.6	5774.79	SLC25A39	NM_016016	51629	Homo sapiens solute carrier family 25, member 39 (SLC25A39), mRNA [NM_016016]	ref|NM_016016|gb|BC096819|ens|ENST00000225308|ens|ENST00000377095	GATCAGCACCTATGAGTTCGGCAAAAGCTTCTTCCAGAGGCTGAACCAGGACCGGCTTCT	17	17q21.31	GO:0006810(transport)	GO:0005739(mitochondrion);GO:0005743(mitochondrial inner membrane);GO:0016020(membrane);GO:0016021(integral to membrane)	GO:0005488(binding)	GO:0016020|GO:0005739|GO:0005488|GO:0016021|GO:0005743|GO:0006810	Hs.514216
GT_44k_23_P10077	0.591221	Detected	-0.591221	Detected	0	0.594659	Detected	-0.509129	Detected	0.0427649	0.962637	257.339	487.585	243.895	478.078	PNPLA2	NM_020376	57104	Homo sapiens patatin-like phospholipase domain containing 2 (PNPLA2), mRNA [NM_020376]	ref|NM_020376|ens|ENST00000336615|ens|ENST00000382336|gb|AJ278476	CGCCTCCATTACCACTGCGCAGTGAGATGAGGGGACTCACAGTTGCCAAGAGGGGTCTTT	11	11p15.5	GO:0006629(lipid metabolic process)			GO:0006629	Hs.654697
GT_44k_23_P100779	-0.65354	Detected	0.65354	Detected	0	-0.376362	Detected	-0.0446646	Detected	-0.210513	0.784421	52.7232	561.005	60.4093	320.274	UBTF	NM_014233	7343	Homo sapiens upstream binding transcription factor, RNA polymerase I (UBTF), transcript variant 2, mRNA [NM_001076683]	ref|NM_014233|ref|NM_001076683|ref|NM_001076684|gb|BC042297	CAGGACCGTGCAGCATATAAAGAGTACATCTCCAATAAACGTAAGAGCATGACCAAGCTG	17	17q21.31	GO:0006350(transcription);GO:0006355(regulation of transcription, DNA-dependent);GO:0006356(regulation of transcription from RNA polymerase I promoter)	GO:0005634(nucleus);GO:0005730(nucleolus)	GO:0003677(DNA binding);GO:0003701(RNA polymerase I transcription factor activity);GO:0005515(protein binding)	GO:0005634|GO:0005515|GO:0006350|GO:0003677|GO:0006356|GO:0003701|GO:0005730|GO:0006355	Hs.89781
GT_44k_23_P100788	-0.0151937	Detected	0.0151937	Detected	0	0.392589	Detected	-0.200095	Detected	0.096247	0.776449	58.5855	257.296	73.4866	205.286	STAT5B	NM_012448	6777	Homo sapiens signal transducer and activator of transcription 5B, mRNA (cDNA clone IMAGE:4605440), complete cds. [BC020868]	ref|NM_012448|ens|ENST00000293328|gb|U47686|gb|U48730	TTCCTCCTGAGATTCAGTGACTCAGAAATTGGCGGCATCACCATTGCTTGGAAGTTTGAT	17	17q21.2	GO:0001553(luteinization);GO:0001779(natural killer cell differentiation);GO:0006350(transcription);GO:0007242(intracellular signaling cascade);GO:0007259(JAK-STAT cascade);GO:0007565(pregnancy);GO:0007595(lactation);GO:0008284(positive regulation of cell	GO:0005634(nucleus);GO:0005737(cytoplasm)	GO:0003700(transcription factor activity);GO:0004871(signal transducer activity);GO:0005509(calcium ion binding);GO:0005515(protein binding)	GO:0040018|GO:0001779|GO:0042448|GO:0030856|GO:0006350|GO:0019218|GO:0043066|GO:0007565|GO:0042104|GO:0007242|GO:0019221|GO:0019915|GO:0043029|GO:0001553|GO:0030155|GO:0045579|GO:0045086|GO:0045885|GO:0045647|GO:0007595|GO:0007259|GO:0045931|GO:0008284	Hs.632256
GT_44k_23_P100795	0.116743	Detected	-0.116743	Detected	0	1.168	Detected	0.846054	Detected	1.00702	0.0368492	43.7566	160.049	85.7363	288.947	STAT3	NM_213662	6774	Homo sapiens signal transducer and activator of transcription 3 (acute-phase response factor), mRNA (cDNA clone IMAGE:5193339), partial cds. [BC029783]	ref|NM_213662|ref|NM_139276|ref|NM_003150|ens|ENST00000264657	AGTTTCTGTGGAATTCTGTTTGTTAAATCAAATTAGCTGGTCTCTGAATTAAGGGGGAGA	17	17q21.2	GO:0000122(negative regulation of transcription from RNA polymerase II promoter);GO:0006928(cell motility);GO:0006953(acute-phase response);GO:0007242(intracellular signaling cascade);GO:0007259(JAK-STAT cascade);GO:0007399(nervous system development);GO:	GO:0005634(nucleus);GO:0005737(cytoplasm)	GO:0003700(transcription factor activity);GO:0004871(signal transducer activity);GO:0005062(hematopoietin/interferon-class (D200-domain) cytokine receptor signal transducer activity);GO:0005509(calcium ion binding);GO:0008134(transcription factor binding)	GO:0007399|GO:0003700|GO:0006953|GO:0006928|GO:0007242|GO:0019221|GO:0005509|GO:0008134|GO:0005634|GO:0005062|GO:0005737|GO:0004871|GO:0007259|GO:0000122	Hs.463059
GT_44k_23_P100802	0.0627246	Detected	-0.0627251	Detected	-2.4e-07	0.208877	Detected	-0.280687	Detected	-0.0359054	0.90003	2764.95	10899.8	2892.99	8680.42	CCDC56	NM_001040431	28958	Homo sapiens coiled-coil domain containing 56 (CCDC56), mRNA [NM_001040431]	ref|NM_001040431|gb|BC002698|ens|ENST00000328434|gb|AF070665	TGGCAGCTCTGTGCAGTGTTTGAGCCTACAGTGGGATACATAGGGTCAAATTGAGAATAA	17	17q21.31		GO:0005739(mitochondrion);GO:0016020(membrane);GO:0016021(integral to membrane)		GO:0016020|GO:0005739|GO:0016021	Hs.16059
GT_44k_23_P10081	-0.313622	Detected	0.313622	Detected	0	-0.165161	Detected	-0.0457444	Detected	-0.105453	0.772558	31.4312	208.773	32.9393	150.741	ARL13B	NM_182896	200894	Homo sapiens ADP-ribosylation factor-like 13B (ARL13B), transcript variant 1, mRNA [NM_182896]	ref|NM_182896|ref|NM_144996|ens|ENST00000335438|ens|ENST00000303097	TGCACTTAAGAATGGCATCCATAAGATTCTGTATTTGGCATTTAGACTAACTTCTAGATG	3	3q11.2			GO:0000166(nucleotide binding);GO:0005525(GTP binding)	GO:0005525|GO:0000166	Hs.533086
GT_44k_23_P100868	-0.125263	Detected	0.125263	Detected	0	0.317432	Detected	-0.290364	Detected	0.0135343	0.970897	899.562	4601.95	1156	3195.67	MYOHD1	NM_001033580	80179	Homo sapiens myosin head domain containing 1 (MYOHD1), transcript variant 1, mRNA [NM_025109]	ref|NM_001033580|gb|AK026518|thc|THC2475732	AAGGTACCGCATGATCAGAAGAGAGAACTAGTGCTACCGCCTTGCTTGTCTAGTACATTA	17	17q12		GO:0016459(myosin complex)	GO:0003774(motor activity);GO:0005524(ATP binding)	GO:0005524|GO:0016459|GO:0003774	Hs.302051
GT_44k_23_P100872	0.427032	Compromised	-0.427032	Detected	2.35e-07	1.65462	Detected	-0.236559	Detected	0.709029	0.564916	9.12297	21.7036	20.1994	22.9407	HOXB3	NM_002146	3213	Homo sapiens homeobox B3 (HOXB3), mRNA [NM_002146]	ref|NM_002146|ens|ENST00000311626|gb|X16667|gb|U59298	AGTGCCGCACCTACCAGTGCCACTAGCAACAGCAGTAATGGGGGCGGGCCCAGCAAAAGT	17	17q21.32	GO:0006355(regulation of transcription, DNA-dependent);GO:0007275(multicellular organismal development);GO:0030878(thyroid gland development)	GO:0005634(nucleus)	GO:0003700(transcription factor activity)	GO:0005634|GO:0003700|GO:0030878|GO:0007275|GO:0006355	Hs.654560
GT_44k_23_P100883	0.104491	Detected	-0.104491	Detected	0	-0.124866	Detected	-0.325522	Detected	-0.225194	0.260288	1766.78	6573.08	1424.96	5223.57	SUZ12	NM_015355	23512	Homo sapiens suppressor of zeste 12 homolog (Drosophila) (SUZ12), mRNA [NM_015355]	ref|NM_015355|ens|ENST00000322652|gb|BC015704|gb|BC018583	CTTGATTGGTAAGCTCTCCAAATGATGAGTTCTAGTAAACTCTGATTTTTGCCTCTGGAT	17	17q11.2	GO:0000122(negative regulation of transcription from RNA polymerase II promoter);GO:0006350(transcription);GO:0006355(regulation of transcription, DNA-dependent);GO:0008284(positive regulation of cell proliferation);GO:0016568(chromatin modification);GO:0	GO:0001739(sex chromatin);GO:0005622(intracellular);GO:0005634(nucleus);GO:0035098(ESC/E(Z) complex)	GO:0003676(nucleic acid binding);GO:0003682(chromatin binding);GO:0008270(zinc ion binding);GO:0042054(histone methyltransferase activity);GO:0046872(metal ion binding)	GO:0003676|GO:0006350|GO:0001739|GO:0035098|GO:0006355|GO:0042054|GO:0016574|GO:0005634|GO:0046872|GO:0016568|GO:0016571|GO:0003682|GO:0008270|GO:0000122|GO:0005622|GO:0008284	Hs.462732
GT_44k_23_P100912	0.406054	Detected	-0.406054	Detected	0	1.39744	Detected	0.313851	Detected	0.855646	0.333673	58.1599	142.446	109.326	217.32	GIT1	NM_014030	28964	Homo sapiens G protein-coupled receptor kinase interactor 1 (GIT1), mRNA [NM_014030]	ref|NM_014030|gb|BX648097|ens|ENST00000225394|gb|AK000863	CACAGGCCCCAACCTGTGTGCTGGGGTCCCCAGCAGCAAACACTGGAAAGTCTGTTTTTT	17	17q11.2	GO:0008277(regulation of G-protein coupled receptor protein signaling pathway);GO:0043087(regulation of GTPase activity)		GO:0004872(receptor activity);GO:0005096(GTPase activator activity);GO:0005515(protein binding);GO:0008270(zinc ion binding);GO:0016301(kinase activity);GO:0046872(metal ion binding)	GO:0008277|GO:0005515|GO:0004872|GO:0046872|GO:0016301|GO:0043087|GO:0008270|GO:0005096	Hs.514051
GT_44k_23_P100931	1.09709	Compromised	-1.09709	Compromised	0	1.08701	Compromised	-0.889784	Compromised	0.0986106	0.952832	3.3245	3.12395	3.12142	3.34077	AIPL1	NM_014336	23746	Homo sapiens aryl hydrocarbon receptor interacting protein-like 1 (AIPL1), transcript variant 1, mRNA [NM_014336]	ref|NM_014336|ref|NM_001033055|ref|NM_001033054|gb|BX537907	CATCTCGGTGATTTTTGTAACTTTACGCAGGACACTTAGAGCTCTCTAGAATCCCACTGA	17	17p13.2	GO:0006457(protein folding);GO:0007601(visual perception);GO:0018343(protein farnesylation);GO:0050896(response to stimulus)	GO:0005634(nucleus);GO:0005737(cytoplasm)	GO:0001918(farnesylated protein binding);GO:0004872(receptor activity);GO:0005488(binding);GO:0051082(unfolded protein binding)	GO:0005634|GO:0004872|GO:0051082|GO:0001918|GO:0005737|GO:0005488|GO:0006457|GO:0007601|GO:0050896|GO:0018343	Hs.279887
GT_44k_23_P100935	1.04564	Compromised	-1.04564	Compromised	-2.5e-07	1.05268	Compromised	-0.870761	Compromised	0.090959	0.954773	3.10572	3.13414	2.95083	3.27717	AIPL1	NM_014336	23746	Homo sapiens aryl hydrocarbon receptor interacting protein-like 1 (AIPL1), transcript variant 1, mRNA [NM_014336]	ref|NM_014336|ref|NM_001033055|ref|NM_001033054|gb|BX537907	CAGTTTCTAGATTTTACCCCATGTCAATGACAAATGAGGATTTGATGCTCTGATCCTTTC	17	17p13.2	GO:0006457(protein folding);GO:0007601(visual perception);GO:0018343(protein farnesylation);GO:0050896(response to stimulus)	GO:0005634(nucleus);GO:0005737(cytoplasm)	GO:0001918(farnesylated protein binding);GO:0004872(receptor activity);GO:0005488(binding);GO:0051082(unfolded protein binding)	GO:0005634|GO:0004872|GO:0051082|GO:0001918|GO:0005737|GO:0005488|GO:0006457|GO:0007601|GO:0050896|GO:0018343	Hs.279887
GT_44k_23_P100959	0.422775	Compromised	-0.422775	Compromised	0	0.463786	Compromised	0.352362	Compromised	0.408074	0.439578	2.90726	6.95732	2.82808	11.0285	ZFP3	NM_153018	124961	Homo sapiens zinc finger protein 3 homolog (mouse) (ZFP3), mRNA [NM_153018]	ref|NM_153018|gb|BX647638|ens|ENST00000318833|gb|AK055288	GAAGAAAGATACCATGAATGCAATGAGTGTGGCAAAGCCTTCAAGCATAGCTCAGGCCTT	17	17p13.2	GO:0006350(transcription);GO:0006355(regulation of transcription, DNA-dependent)	GO:0005622(intracellular);GO:0005634(nucleus)	GO:0003677(DNA binding);GO:0008270(zinc ion binding);GO:0046872(metal ion binding)	GO:0005634|GO:0046872|GO:0006350|GO:0003677|GO:0008270|GO:0006355|GO:0005622	Hs.48832
GT_44k_23_P100963	0.51091	Detected	-0.51091	Detected	0	1.78285	Detected	2.1416	Detected	1.96222	0.068427	41.7619	88.4456	95.3529	515.106	SPNS3	NM_182538	201305	Homo sapiens hypothetical protein MGC29671 (MGC29671), mRNA [NM_182538]	ref|NM_182538|gb|BC023646|ens|ENST00000355530|ens|ENST00000333476	TGCCTCGGTTCCTCTTTGGCTGTCCTCGGGGACTCCGGCTGAGGCACATCTGCCACTTTT	17	17p13.2	GO:0006810(transport)	GO:0016020(membrane);GO:0016021(integral to membrane)	GO:0005215(transporter activity)	GO:0005215|GO:0016020|GO:0016021|GO:0006810	Hs.657543
GT_44k_23_P100990	1.0436	Detected	-1.0436	Detected	0	1.09087	Detected	-1.14363	Detected	-0.0263803	0.9878	52.2903	52.9187	51.0874	45.7333	KRT38	NM_006771	8687	Homo sapiens keratin 38 (KRT38), mRNA [NM_006771]	ref|NM_006771|ens|ENST00000246646|gb|BC131715|thc|THC2488984	ATGGGTAGAGATTTGCTAAGTATGATGTGCTTCCACCTCTTCTCTTCATACTCTCTACCT	17	17q21.2		GO:0005882(intermediate filament)	GO:0005198(structural molecule activity)	GO:0005882|GO:0005198	Hs.248188
GT_44k_23_P100991	1.19588	Compromised	-1.19588	Compromised	0	0.774922	Compromised	-1.19351	Compromised	-0.209293	0.904881	4.38323	3.59166	3.09553	3.33232	KRT38	NM_006771	8687	Homo sapiens keratin 38 (KRT38), mRNA [NM_006771]	ref|NM_006771|ens|ENST00000246646|gb|BC131715|thc|THC2488984	TCTAGTACTTTCTCCTGAAGTATTGAAACCTATTGATTCAATGGGTAGAGATTTGCTAAG	17	17q21.2		GO:0005882(intermediate filament)	GO:0005198(structural molecule activity)	GO:0005882|GO:0005198	Hs.248188
GT_44k_23_P101007	-0.17338	Compromised	0.17338	Detected	0	0.807702	Detected	0.388044	Detected	0.597873	0.1592	17.889	97.8284	33.3874	105.153	NOTUM	NM_178493	147111	Homo sapiens notum pectinacetylesterase homolog (Drosophila) (NOTUM), mRNA [NM_178493]	ref|NM_178493|gb|BC060882|ens|ENST00000330917|gb|AB062438	CTGCCCTGTGTTCGTGGTGCAGTGGCTGTTTGACGAGGCACAGCTGACGGTGGACAACGT	17	17q25.3					Hs.106137
GT_44k_23_P101013	0.915457	Detected	-0.915457	Detected	0	2.27674	Detected	1.68657	Detected	1.98166	0.175543	170.8	206.453	414.895	1161.04	TMC6	NM_007267	11322	Homo sapiens cDNA FLJ11676 fis, clone HEMBA1004752, highly similar to Homo sapiens mRNA for LAK-4p. [AK021738]	ref|NM_007267|gb|BC035648|ens|ENST00000322914|ens|ENST00000322933	CAGATCAGCAATGAGGGTGAGGACAAAATCTTCTTAATCAACAAGCTTCACTCCATCTAC	17	17q25.3		GO:0005783(endoplasmic reticulum);GO:0016020(membrane);GO:0016021(integral to membrane)		GO:0016020|GO:0016021|GO:0005783	Hs.632227
GT_44k_23_P101025	-0.06217	Compromised	0.06217	Detected	0	1.31463	Detected	0.504557	Detected	0.909593	0.156626	13.3343	62.5021	32.7409	78.6688	LOC654346	NM_001040078	654346	Homo sapiens similar to galectin 9 short isoform (LOC654346), mRNA [NM_001040078]	ref|NM_001040078|gb|BC073889|ens|ENST00000328114|gb|CV573511	CCCAGCCTTTCCAACCGTGCCTGGGATCTGGGCTTTAATGCAGAGGCCATGTCCTTATCT	17	17p11.2			GO:0005529(sugar binding)	GO:0005529	Hs.656100
GT_44k_23_P101038	1.04408	Compromised	-1.04408	Compromised	2.5e-07	1.11211	Compromised	-0.810212	Compromised	0.15095	0.924998	3.16223	3.19808	3.13427	3.48358	KRTAP9-3	NM_031962	83900	Homo sapiens keratin associated protein 9-3 (KRTAP9-3), mRNA [NM_031962]	ref|NM_031962|ens|ENST00000377719|gb|AJ406947|thc|THC2486541	GAGTCATGATCTCAGCTTTGTCTCAAAAATCAAGAGCTTCATTCTTTGCTTCTAAGGAAT	17	17q21.2		GO:0045095(keratin filament)	GO:0005515(protein binding)	GO:0045095|GO:0005515	Hs.307012
GT_44k_23_P101048	0.673682	Compromised	-0.673682	Compromised	0	-0.153019	Compromised	-1.62671	Compromised	-0.889862	0.466816	5.80528	9.81117	3.09474	4.69427	KRTAP3-2	NM_031959	83897	Homo sapiens keratin associated protein 3-2 (KRTAP3-2), mRNA [NM_031959]	ref|NM_031959|gb|BC034582|gb|AJ406932|thc|THC2481121	TGTCCCTTCAGTATTCACTTGCCTCAGTAGTTTGCCAGATGTTAAGGTAGACCAGATGAC	17	17q21.2		GO:0045095(keratin filament)	GO:0005198(structural molecule activity)	GO:0045095|GO:0005198	Hs.307026
GT_44k_23_P101054	-2.24667	Compromised	2.24667	Detected	0	1.31718	Detected	1.64281	Detected	1.48	0.578663	3.56746	345.53	39.8884	210.592	KRT34	NM_021013	3885	Homo sapiens keratin 34 (KRT34), mRNA [NM_021013]	ref|NM_021013|gb|BC041070|ens|ENST00000251648|gb|BC033252	GATGTTCAGCTCCCTGTAATCTGAGCTCCAGTTACTACTTAAGGTGTTTCCTGAACGTAC	17	17q21.2	GO:0008544(epidermis development)	GO:0005882(intermediate filament)	GO:0005198(structural molecule activity);GO:0005515(protein binding)	GO:0005515|GO:0005882|GO:0005198|GO:0008544	Hs.296942
GT_44k_23_P101073	0.667834	Compromised	-0.667834	Detected	0	0.590188	Compromised	-0.543687	Detected	0.0232503	0.981236	14.1596	24.1251	12.6864	24.3544	OR1E1	NM_003553	8387	Homo sapiens olfactory receptor, family 1, subfamily E, member 1 (OR1E1), mRNA [NM_003553]	ref|NM_003553|ref|NM_003554|ens|ENST00000322608|ens|ENST00000248384	TGCTCTGCTGAAGCTGGCCTTCTCTGACACTCGAGTTAATGAATGGGTGATATTTATCAT	17	17p13.3	GO:0007165(signal transduction);GO:0007186(G-protein coupled receptor protein signaling pathway);GO:0007608(sensory perception of smell);GO:0050896(response to stimulus)	GO:0016020(membrane);GO:0016021(integral to membrane)	GO:0004872(receptor activity);GO:0004984(olfactory receptor activity)	GO:0004872|GO:0004984|GO:0016020|GO:0007608|GO:0007186|GO:0016021|GO:0050896|GO:0007165	Hs.278485
GT_44k_23_P101084	1.13784	Compromised	-1.13784	Compromised	2.5e-07	1.05571	Compromised	-0.361323	Compromised	0.347193	0.819841	3.55249	3.15484	3.17301	5.00575	SPATA22	NM_032598	84690	Homo sapiens spermatogenesis associated 22 (SPATA22), mRNA [NM_032598]	ref|NM_032598|gb|AY032684|ens|ENST00000268981|ens|ENST00000355380	TTCAGCTGTTACACCTGGCCCATATTATTCGAAGACTTTTCTTATGAGGGATGGGAAAAA	17	17p13.3					Hs.351068
GT_44k_23_P101093	-0.0823851	Detected	0.0823851	Detected	0	0.843108	Detected	1.16702	Detected	1.00507	0.0311656	42.1912	203.384	75.768	399.541	COPZ2	NM_016429	51226	Homo sapiens coatomer protein complex, subunit zeta 2 (COPZ2), mRNA [NM_016429]	ref|NM_016429|ens|ENST00000006101|gb|AB037938|gb|BC015924	GGTTCTTCAGTCTGCCAAGGAACAAATTAAATGGTCGTTATTGAAATGAAGGCTGTGGAT	17	17q21.32	GO:0006886(intracellular protein transport);GO:0006888(ER to Golgi vesicle-mediated transport)	GO:0005783(endoplasmic reticulum);GO:0005801(cis-Golgi network);GO:0016020(membrane);GO:0030126(COPI vesicle coat);GO:0030662(coated vesicle membrane)		GO:0006888|GO:0006886|GO:0016020|GO:0005801|GO:0030126|GO:0030662|GO:0005783	Hs.408434
GT_44k_23_P101111	-0.0208514	Detected	0.0208514	Detected	0	0.0494044	Detected	0.0505669	Detected	0.0499856	0.138793	418.911	1854.26	415.847	1753.28	CTDP1	NM_004715	9150	Homo sapiens CTD (carboxy-terminal domain, RNA polymerase II, polypeptide A) phosphatase, subunit 1 (CTDP1), transcript variant FCP1b, mRNA [NM_048368]	ref|NM_004715|ref|NM_048368|gb|BC047999|ens|ENST00000299543	TTGTGTACCAGAGCACATTCCTTAGGGGACGGCTTTGGGGGTCCCACGAGACATGGACTA	18	18q23	GO:0006366(transcription from RNA polymerase II promoter);GO:0006470(protein amino acid dephosphorylation)	GO:0005622(intracellular);GO:0005634(nucleus)	GO:0003899(DNA-directed RNA polymerase activity);GO:0004721(phosphoprotein phosphatase activity);GO:0016787(hydrolase activity)	GO:0005634|GO:0016787|GO:0004721|GO:0003899|GO:0006470|GO:0006366|GO:0005622	Hs.465490
GT_44k_23_P101121	0.334365	Detected	-0.334365	Detected	0	-1.24917	Compromised	-1.23459	Detected	-1.24188	0.0654821	27.824	75.2672	8.77792	37.3549	THC2656479	THC2656479		KTNA1_MOUSE (Q9WV86) Katanin p60 ATPase-containing subunit A1 (Katanin p60 subunit A1) (p60 katanin) (Lipotransin) , partial (29%) [THC2656479]	thc|THC2656479	TCAGAAGATCTCGTATTTGTCTTAGCAGCTTCTAACCTGCCGTGGTAAGAGACCAAGAGA	18	18q21.1
GT_44k_23_P101131	1.01638	Compromised	-1.01638	Compromised	1e-07	1.46503	Compromised	-0.14846	Detected	0.658286	0.662355	11.6122	12.2035	14.9842	20.6296	GRP	NM_002091	2922	Homo sapiens gastrin-releasing peptide (GRP), transcript variant 1, mRNA [NM_002091]	ref|NM_002091|ref|NM_001012513|ref|NM_001012512|ens|ENST00000256857	TTTTTTATATCTAGGCTACCTGTTGGTTAGATTCAAGGCCCCGAGCTGTTACCATTCACA	18	18q21.32	GO:0007165(signal transduction);GO:0007218(neuropeptide signaling pathway)	GO:0005615(extracellular space);GO:0005625(soluble fraction)	GO:0005184(neuropeptide hormone activity);GO:0008083(growth factor activity)	GO:0005184|GO:0007218|GO:0005615|GO:0008083|GO:0007165|GO:0005625	Hs.153444
GT_44k_23_P101141	0.946322	Compromised	-0.946321	Compromised	2.5e-07	1.70661	Compromised	2.49879	Detected	2.1027	0.176908	5.06595	5.86696	8.11324	59.1876	RNF125	NM_017831	54941	Homo sapiens cDNA: FLJ23481 fis, clone KAIA03003. [AK027134]	ref|NM_017831|ens|ENST00000217740|gb|AK000463|gb|AK225518	ATCTGCTCCAATGCTCTTGTTCTAATCTCTAATAGGTTAACGTTAATAATCTTGTATGGG	6	6p21.1	GO:0006512(ubiquitin cycle);GO:0006955(immune response)	GO:0005622(intracellular)	GO:0003676(nucleic acid binding);GO:0005515(protein binding);GO:0008270(zinc ion binding);GO:0016874(ligase activity);GO:0046872(metal ion binding)	GO:0003676|GO:0005515|GO:0046872|GO:0006955|GO:0008270|GO:0005622|GO:0016874|GO:0006512	Hs.633703
GT_44k_23_P101185	-0.328877	Detected	0.328877	Detected	0	-0.754226	Detected	0.324105	Detected	-0.21506	0.765902	546.203	3705.55	384.569	3420.99	NARS	NM_004539	4677	Homo sapiens asparaginyl-tRNA synthetase (NARS), mRNA [NM_004539]	ref|NM_004539|ens|ENST00000256854|gb|AK129897|gb|D84273	AGGATTTGAAGTAAGAACATAATTTTGGGGAGAGTTTTTTAGTGATTCACAGTATCCCTC	18	18q21.31	GO:0006421(asparaginyl-tRNA aminoacylation);GO:0006422(aspartyl-tRNA aminoacylation)	GO:0005625(soluble fraction);GO:0005737(cytoplasm)	GO:0000166(nucleotide binding);GO:0003676(nucleic acid binding);GO:0004815(aspartate-tRNA ligase activity);GO:0004816(asparagine-tRNA ligase activity);GO:0005515(protein binding);GO:0005524(ATP binding);GO:0016874(ligase activity)	GO:0003676|GO:0005515|GO:0004815|GO:0006422|GO:0005524|GO:0005737|GO:0006421|GO:0000166|GO:0005625|GO:0004816|GO:0016874	Hs.465224
GT_44k_23_P101193	-0.810023	Detected	0.810023	Detected	0	-1.09166	Detected	-1.06582	Detected	-1.07874	0.314485	268.296	3546.43	208.687	895.037	MYO5B	NM_001080467	4645	Homo sapiens myosin VB (MYO5B), mRNA [NM_001080467]	ref|NM_001080467|gb|AK025336|gb|AY274809|gb|AB032945	ACATCCCAGCGTGTCTCAATCTGGAATTCCTCAATGAAGTCTGAAGATGCATGTTTCCAG	18	18q21.1		GO:0016459(myosin complex)	GO:0000166(nucleotide binding);GO:0003774(motor activity);GO:0003779(actin binding);GO:0005516(calmodulin binding);GO:0005524(ATP binding)	GO:0005524|GO:0016459|GO:0005516|GO:0003779|GO:0003774|GO:0000166	Hs.200136
GT_44k_23_P101208	0.0576456	Detected	-0.0576456	Detected	0	0.215904	Detected	-0.656276	Detected	-0.220186	0.666337	1619.21	6428.22	1708.46	3932.07	CYB5A	NM_001914	1528	Homo sapiens cytochrome b5 type A (microsomal) (CYB5A), transcript variant 2, mRNA [NM_001914]	ref|NM_001914|ref|NM_148923|gb|M60174|ens|ENST00000299438	CACGGGAGAAAAGAAGCCATTGCTAACTACTTCAACTGACAGAAACCTTCACTTGAAAAC	18	18q22.3	GO:0006118(electron transport);GO:0006810(transport)	GO:0005739(mitochondrion);GO:0005783(endoplasmic reticulum);GO:0005792(microsome);GO:0016020(membrane);GO:0016021(integral to membrane)	GO:0004129(cytochrome-c oxidase activity);GO:0005506(iron ion binding);GO:0020037(heme binding)	GO:0005792|GO:0005506|GO:0006118|GO:0016020|GO:0005739|GO:0020037|GO:0016021|GO:0005783|GO:0006810|GO:0004129	Hs.465413
GT_44k_23_P10121	-0.0246484	Detected	0.0246484	Detected	0	-2.51512	Detected	-2.61079	Detected	-2.56295	0.000440591	350.727	1560.64	59.0102	232.645	SFRP1	NM_003012	6422	Homo sapiens secreted frizzled-related protein 1 (SFRP1), mRNA [NM_003012]	ref|NM_003012|gb|AK127331|ens|ENST00000220772|ens|ENST00000379845	AGAGAGGAGGTTTGCCTGTGATTTCCTAATTATCGCTAGGGCCAAGGTGGGATTTGTAAA	8	8p11.21	GO:0006916(anti-apoptosis);GO:0007165(signal transduction);GO:0007275(multicellular organismal development);GO:0009653(anatomical structure morphogenesis);GO:0016055(Wnt receptor signaling pathway);GO:0030154(cell differentiation)	GO:0005615(extracellular space)		GO:0006916|GO:0005615|GO:0007275|GO:0030154|GO:0009653|GO:0016055|GO:0007165	Hs.213424
GT_44k_23_P101237	0.23738	Detected	-0.23738	Detected	0	0.474687	Detected	-0.229197	Detected	0.122745	0.79969	304.905	943.501	339.832	878.905	C18orf21	NM_031446	83608	Homo sapiens chromosome 18 open reading frame 21 (C18orf21), mRNA [NM_031446]	ref|NM_031446|gb|BC025950|ens|ENST00000333234|ens|ENST00000269194	ACTCCTACAAGTAAACTCAGCCTGAAGACACCAGAGAGAAGGACTGCAAACCCAAATCAT	18	18q12.2					Hs.37883
GT_44k_23_P101240	-1.31304	Detected	1.31304	Detected	0	-0.799875	Detected	1.75072	Detected	0.475423	0.819362	804.835	21366.4	1086.04	26805.4	AF086436	AF086436		Homo sapiens full length insert cDNA clone ZD80E03. [AF086436]	gb|AF086436|gb|BC032383|gb|XM_085831|gb|BQ187753	GCTTGCTGCTGCTGTCTTCAGCGTAAGTCTTGCTTTTTCAGCTGGGTTTCTAATTGAGAA	19	19q13.33					Hs.293236
GT_44k_23_P101246	0.954736	Detected	-0.954736	Detected	0	-2.53844	Detected	-3.18855	Detected	-2.86349	0.104894	538.562	616.484	45.2218	121.399	LOC147645	BC016993	147645	Homo sapiens, clone IMAGE:4401841, mRNA. [BC016993]	gb|BC016993|gb|AF086436|gb|BC032383|gb|XM_085831	ACATCATTAACTCAGCACTTAACCCAGAGCCTCACACACAGCAGGCAATCAATAAATATT	19	19q13.33					Hs.293236
GT_44k_23_P101253	0.102004	Detected	-0.102004	Detected	0	0.618281	Detected	0.486144	Detected	0.552212	0.0451783	46.835	174.845	63.3357	243.466	ZNF614	NM_025040	80110	Homo sapiens zinc finger protein 614 (ZNF614), mRNA [NM_025040]	ref|NM_025040|gb|AK025594|ens|ENST00000270649|gb|BC022246	GAAAACCCTACTAGTGCCGTGACTATGGAAATGCCTTTTGTGGCAACTCAGACTTCATTA	19	19q13.33	GO:0006350(transcription);GO:0006355(regulation of transcription, DNA-dependent)	GO:0005622(intracellular);GO:0005634(nucleus)	GO:0003676(nucleic acid binding);GO:0003677(DNA binding);GO:0008270(zinc ion binding);GO:0046872(metal ion binding)	GO:0003676|GO:0005634|GO:0046872|GO:0006350|GO:0003677|GO:0008270|GO:0006355|GO:0005622	Hs.292336
GT_44k_23_P101258	-0.187462	Detected	0.187462	Detected	0	-0.294015	Detected	0.743557	Detected	0.224771	0.723134	21.6897	120.952	19.0476	164.721	ZNF614	NM_025040	80110	Homo sapiens zinc finger protein 614 (ZNF614), mRNA [NM_025040]	ref|NM_025040|gb|AK025594|ens|ENST00000270649|gb|BC022246	CACACAAATATGGCCTCATTACCCATCAGAGAATTCACACAGGAGAGAAACCTTATGAGT	19	19q13.33	GO:0006350(transcription);GO:0006355(regulation of transcription, DNA-dependent)	GO:0005622(intracellular);GO:0005634(nucleus)	GO:0003676(nucleic acid binding);GO:0003677(DNA binding);GO:0008270(zinc ion binding);GO:0046872(metal ion binding)	GO:0003676|GO:0005634|GO:0046872|GO:0006350|GO:0003677|GO:0008270|GO:0006355|GO:0005622	Hs.292336
GT_44k_23_P10127	-0.105982	Detected	0.105982	Detected	0	-2.96748	Detected	-2.56427	Detected	-2.76587	0.00671284	1191.99	5937.12	155.075	863.944	SFRP1	NM_003012	6422	Homo sapiens secreted frizzled-related protein 1 (SFRP1), mRNA [NM_003012]	ref|NM_003012|gb|AK127331|ens|ENST00000220772|ens|ENST00000379845	CGTTTCCTCTAGTTTCTTCCTGTAGTACTCCTCTTTTAGATCCTAAGTCTCTTACAAAAG	8	8p11.21	GO:0006916(anti-apoptosis);GO:0007165(signal transduction);GO:0007275(multicellular organismal development);GO:0009653(anatomical structure morphogenesis);GO:0016055(Wnt receptor signaling pathway);GO:0030154(cell differentiation)	GO:0005615(extracellular space)		GO:0006916|GO:0005615|GO:0007275|GO:0030154|GO:0009653|GO:0016055|GO:0007165	Hs.213424
GT_44k_23_P101272	0.402332	Detected	-0.402332	Detected	0	0.327237	Detected	0.0608976	Detected	0.194067	0.691946	568.236	1398.93	510.019	1786.4	ZNF446	NM_017908	55663	Homo sapiens zinc finger protein 446 (ZNF446), mRNA [NM_017908]	ref|NM_017908|gb|AK026153|gb|AY279351|gb|BC017206	TCGTCTGTGCAGAGGCTGGGCCTGAGGTCTCAGTGTGGAGAGCAGCAGAAGACCCAGGAA	19	19q13.43	GO:0006350(transcription);GO:0006355(regulation of transcription, DNA-dependent)	GO:0005622(intracellular);GO:0005634(nucleus)	GO:0003676(nucleic acid binding);GO:0003700(transcription factor activity);GO:0008270(zinc ion binding);GO:0046872(metal ion binding)	GO:0003676|GO:0005634|GO:0003700|GO:0046872|GO:0006350|GO:0008270|GO:0006355|GO:0005622	Hs.653109
GT_44k_23_P101281	0.193809	Detected	-0.193809	Detected	0	0.92802	Detected	1.08403	Detected	1.00603	0.0405224	125.637	412.98	197.606	927.543	ZNF587	NM_032828	84914	Homo sapiens zinc finger protein 587 (ZNF587), mRNA [NM_032828]	ref|NM_032828|gb|AK000820|gb|BC017219|gb|BC095898	ACACAAAACCTTTGTAATCAGGGGGAATTAAAGAGCCTTCCTGGAAAATGGAGGTTGCAA	19	19q13.43	GO:0006350(transcription);GO:0006355(regulation of transcription, DNA-dependent);GO:0006464(protein modification process);GO:0006512(ubiquitin cycle)	GO:0005622(intracellular);GO:0005634(nucleus)	GO:0003676(nucleic acid binding);GO:0003677(DNA binding);GO:0008270(zinc ion binding);GO:0019787(small conjugating protein ligase activity);GO:0046872(metal ion binding)	GO:0003676|GO:0005634|GO:0006464|GO:0046872|GO:0006350|GO:0003677|GO:0019787|GO:0008270|GO:0006355|GO:0005622|GO:0006512	Hs.288995
GT_44k_23_P101297	0.12575	Detected	-0.12575	Detected	0	1.81199	Detected	1.8846	Detected	1.8483	0.00497718	80.8954	292.22	246.148	1090.49	EML2	NM_012155	24139	Homo sapiens echinoderm microtubule associated protein like 2 (EML2), mRNA [NM_012155]	ref|NM_012155|gb|BC032630|ens|ENST00000245925|gb|AB209773	ACATGGAATGGGCCACAGCTACTTGTGTCCTAGGGTTTGGGGTGTTTGGGATCTGGTCTG	19	19q13.32	GO:0007601(visual perception);GO:0007605(sensory perception of sound)	GO:0005874(microtubule);GO:0005875(microtubule associated complex)	GO:0005515(protein binding)	GO:0005515|GO:0005875|GO:0005874|GO:0007605|GO:0007601	Hs.24178
GT_44k_23_P101303	0.313762	Detected	-0.313762	Detected	0	-0.435368	Detected	-0.485637	Detected	-0.460502	0.281008	740.173	2060.27	416.376	1694.03	ENST00000221462	ENST00000221462		Homo sapiens hypothetical protein LOC284352, mRNA (cDNA clone IMAGE:4779950), with apparent retained intron. [BC039061]	ens|ENST00000221462|gb|BC039061|gb|AB075866|thc|NP435281	GGGAGCAGAGGATCAGAGCTTTCTTTTTCTCAAGTGCAATAAATCTATCAGGGAGCTGGG	19	19q13.32			GO:0005515(protein binding)	GO:0005515	Hs.651971
GT_44k_23_P101308	-0.291857	Detected	0.291857	Detected	0	0.18484	Detected	0.460075	Detected	0.322458	0.422909	87.7958	565.827	115.515	588.923	ENST00000221462	ENST00000221462		Homo sapiens hypothetical protein LOC284352, mRNA (cDNA clone IMAGE:4779950), with apparent retained intron. [BC039061]	ens|ENST00000221462|gb|BC039061|gb|BQ940559|thc|THC2474718	TAGTTCCCTTTTTCCGGTCGGTCTGCGATGAGCTGAGGCCAGAGCCATGAGAATCTGCTC	19	19q13.32			GO:0005515(protein binding)	GO:0005515	Hs.651971
GT_44k_23_P101319	-0.112019	Compromised	0.112019	Detected	0	3.32371	Detected	3.37658	Detected	3.35015	0.0011782	11.7845	59.1901	120.569	526.885	ZNF285A	NM_152354	26974	Homo sapiens zinc finger protein 285A (ZNF285A), mRNA [NM_152354]	ref|NM_152354|gb|BC069384|gb|BC117300|gb|BC117302	TCAACTGCTGTATGCTACAATGGCAAAGAGGTTACTTTTGACAAATGGGTGGTTTGTGGT	19	19q13.31	GO:0006355(regulation of transcription, DNA-dependent)	GO:0005622(intracellular)	GO:0003676(nucleic acid binding);GO:0008270(zinc ion binding)	GO:0003676|GO:0008270|GO:0006355|GO:0005622	Hs.48589
GT_44k_23_P101321	0.151736	Detected	-0.151736	Detected	0	2.10924	Detected	1.11053	Detected	1.60989	0.0909804	115.426	402.202	423.873	893.639	ARHGEF1	NM_199002	9138	Homo sapiens Rho guanine nucleotide exchange factor (GEF) 1 (ARHGEF1), transcript variant 1, mRNA [NM_199002]	ref|NM_199002|ref|NM_004706|ref|NM_198977|gb|BC035127	CAGGAAGGCCTTTTGCAAGAAGGAGAGGAATGGGGGAGAGGACGTGAGGGACCACCCCCA	19	19q13.2	GO:0000074(regulation of progression through cell cycle);GO:0008283(cell proliferation);GO:0035023(regulation of Rho protein signal transduction)	GO:0005622(intracellular);GO:0005737(cytoplasm);GO:0005886(plasma membrane)	GO:0005085(guanyl-nucleotide exchange factor activity);GO:0005089(Rho guanyl-nucleotide exchange factor activity);GO:0005096(GTPase activator activity);GO:0005515(protein binding)	GO:0000074|GO:0005515|GO:0005886|GO:0008283|GO:0005089|GO:0005737|GO:0005085|GO:0035023|GO:0005096|GO:0005622	Hs.631550
GT_44k_23_P101332	0.321199	Detected	-0.321199	Detected	0	-0.205042	Detected	-0.140146	Detected	-0.172594	0.646389	1340.13	3692	879.826	3877.04	FLJ12949	NM_023008	65095	Homo sapiens hypothetical protein FLJ12949 (FLJ12949), transcript variant 1, mRNA [NM_023008]	ref|NM_023008|ref|NM_178159|gb|AK093879|gb|AK025907	ACAGGTCTCGCACCCACAAGTACTATCTGCTGCAGAGATCCTCTCATCTGTGGCCAGGCA	19	19p13.2					Hs.693832
GT_44k_23_P101342	0.0292871	Detected	-0.0292871	Detected	0	-0.666987	Detected	-0.564811	Detected	-0.615899	0.00901808	235.326	971.701	137.32	620.955	ATG4D	NM_032885	84971	Homo sapiens ATG4 autophagy related 4 homolog D (S. cerevisiae) (ATG4D), mRNA [NM_032885]	ref|NM_032885|gb|AK056210|gb|BC068992|ens|ENST00000309469	GGACTTTGTGTTTTTATAAAGGGAGGGGATGAGGGGAAAGATACAACACTATTTATTTTT	19	19p13.2	GO:0000045(autophagic vacuole formation);GO:0006508(proteolysis);GO:0006512(ubiquitin cycle);GO:0006612(protein targeting to membrane);GO:0006623(protein targeting to vacuole);GO:0006914(autophagy);GO:0015031(protein transport)	GO:0005737(cytoplasm);GO:0005829(cytosol);GO:0005875(microtubule associated complex)	GO:0004197(cysteine-type endopeptidase activity);GO:0005515(protein binding);GO:0008017(microtubule binding)	GO:0005515|GO:0006914|GO:0005875|GO:0006612|GO:0006623|GO:0015031|GO:0000045|GO:0004197|GO:0006508|GO:0008017|GO:0005829|GO:0005737|GO:0006512	Hs.512799
GT_44k_23_P10135	0.43059	Detected	-0.43059	Detected	0	0.401531	Detected	-0.405326	Detected	-0.00189757	0.997726	546.319	1293.3	506.246	1219.11	NKIRAS2	NM_001001349	28511	Homo sapiens NFKB inhibitor interacting Ras-like 2 (NKIRAS2), transcript variant 1, mRNA [NM_001001349]	ref|NM_001001349|ref|NM_017595|gb|AK027265|gb|AK054571	CCCAGACAGGAAGCAGAGTCACCACGCAGCAGTGTCCCTTCTTGGGTCTGAGTTCCTATT	17	17q21.2	GO:0007249(I-kappaB kinase/NF-kappaB cascade);GO:0007264(small GTPase mediated signal transduction)	GO:0005575(cellular_component);GO:0005622(intracellular)	GO:0000166(nucleotide binding);GO:0003924(GTPase activity);GO:0005525(GTP binding)	GO:0007249|GO:0007264|GO:0005525|GO:0000166|GO:0005575|GO:0003924|GO:0005622	Hs.632252
GT_44k_23_P101351	-0.810883	Detected	0.810883	Detected	0	-1.03173	Detected	0.634921	Detected	-0.198406	0.88021	40.2096	532.139	32.6219	436.306	ZNF426	NM_024106	79088	Homo sapiens zinc finger protein 426 (ZNF426), mRNA [NM_024106]	ref|NM_024106|ens|ENST00000253115|gb|AB209837|gb|AK095759	AATAAATGTGGGAAAGCTCTCATTTGTTCCAGTTCACTTTAAAGACATGAATGAACTCAC	19	19p13.2	GO:0006350(transcription);GO:0006355(regulation of transcription, DNA-dependent)	GO:0005622(intracellular);GO:0005634(nucleus)	GO:0003677(DNA binding);GO:0008270(zinc ion binding);GO:0046872(metal ion binding)	GO:0005634|GO:0046872|GO:0006350|GO:0003677|GO:0008270|GO:0006355|GO:0005622	Hs.594011
GT_44k_23_P101374	0.430676	Detected	-0.430676	Detected	0	3.59115	Detected	2.9433	Detected	3.26722	0.0261432	54.4099	128.789	459.979	1236.75	CYP2S1	NM_030622	29785	Homo sapiens cytochrome P450, family 2, subfamily S, polypeptide 1 (CYP2S1), mRNA [NM_030622]	ref|NM_030622|gb|AK027605|ens|ENST00000310054|gb|AY358603	AGTCACCCCTTTTTAAGCACCCTGATTCTACCAAATGCAAACACATCTGGGTCTGCGATT	19	19q13.2	GO:0006118(electron transport)	GO:0005783(endoplasmic reticulum);GO:0005792(microsome);GO:0016020(membrane)	GO:0005506(iron ion binding);GO:0020037(heme binding);GO:0046872(metal ion binding);GO:0050381(unspecific monooxygenase activity)	GO:0005792|GO:0005506|GO:0006118|GO:0050381|GO:0016020|GO:0046872|GO:0020037|GO:0005783	Hs.98370
GT_44k_23_P101380	-1.05546	Compromised	1.05546	Detected	0	1.57925	Detected	1.20187	Detected	1.39056	0.324114	5.59287	103.891	32.8416	106.51	B3GNT8	NM_198540	374907	Homo sapiens UDP-GlcNAc:betaGal beta-1,3-N-acetylglucosaminyltransferase 8 (B3GNT8), mRNA [NM_198540]	ref|NM_198540|ens|ENST00000321702|gb|AY277592|thc|THC2480452	GGCCTGGGCAGGAAAGATGGGGTGGTGGACTGTTTTTGCCTACTTTTTGTTTTTGAAAAA	19	19q13.2	GO:0006486(protein amino acid glycosylation);GO:0030311(poly-N-acetyllactosamine biosynthetic process)	GO:0016020(membrane)	GO:0008378(galactosyltransferase activity);GO:0016262(protein N-acetylglucosaminyltransferase activity);GO:0016757(transferase activity, transferring glycosyl groups)	GO:0016757|GO:0030311|GO:0016262|GO:0016020|GO:0006486|GO:0008378	Hs.441681
GT_44k_23_P101392	1.01275	Detected	-1.01275	Detected	0	-0.996011	Detected	-1.17347	Detected	-1.08474	0.397713	505.525	533.949	118.77	442.439	TMEM38A	NM_024074	79041	Homo sapiens transmembrane protein 38A (TMEM38A), mRNA [NM_024074]	ref|NM_024074|ens|ENST00000187762|gb|AK025981|gb|BC001195	TTCACAGAATCCTGGCAGCAGCTCCAGTCAAGAATGTCACTGGTTGGCATGATATTCTTA	19	19p13.11		GO:0016020(membrane);GO:0016021(integral to membrane)		GO:0016020|GO:0016021	Hs.436068
GT_44k_23_P1014	0.656676	Detected	-0.656676	Detected	0	0.154062	Detected	-0.274385	Detected	-0.0601618	0.938529	1395.94	2415.48	931.595	2916.22	ENST00000367003	ENST00000367003		Putative uncharacterized protein C1orf97. [Source:Uniprot/SWISSPROT;Acc:Q9BRT7] [ENST00000367003]	ens|ENST00000367003|gb|AK130858|gb|AK130857|gb|BC005997	CCAGCACTGTGAAGCCTACAAAAACATTGATGCGCTGGCTTGGGGATTTGAATTTGAACA	1	1q32.3
GT_44k_23_P101407	-0.361382	Detected	0.361382	Detected	0	-3.96185	Detected	-4.58448	Detected	-4.27317	0.0122316	664.506	4715.93	51.798	141.726	C3	NM_000064	718	Homo sapiens complement component 3 (C3), mRNA [NM_000064]	ref|NM_000064|ens|ENST00000389151|ens|ENST00000389152|ens|ENST00000245907	GTGCCGCTGTGCTGAGGAGAATTGCTTCATACAAAAGTCGGATGACAAGGTCACCCTGGA	19	19p13.3	GO:0001798(positive regulation of type IIa hypersensitivity);GO:0006954(inflammatory response);GO:0006957(complement activation, alternative pathway);GO:0006958(complement activation, classical pathway);GO:0007165(signal transduction);GO:0007186(G-protein	GO:0005576(extracellular region)	GO:0004866(endopeptidase inhibitor activity);GO:0005102(receptor binding)	GO:0001798|GO:0005576|GO:0006958|GO:0050766|GO:0006954|GO:0004866|GO:0006957|GO:0007186|GO:0005102|GO:0007165	Hs.529053
GT_44k_23_P101427	0.363975	Detected	-0.363975	Detected	0	0.352642	Detected	-0.297538	Detected	0.0275521	0.96011	80.1902	208.2	75.2267	201.937	EVI5L	NM_145245	115704	Homo sapiens ecotropic viral integration site 5-like (EVI5L), mRNA [NM_145245]	ref|NM_145245|ens|ENST00000270530|gb|BC014111|thc|NP1199496	AACACTCCTCGGGATGAAGTGACCCTTGACTAGCCCCTGGCCATCTCTAGGGGAGTCAGG	19	19p13.2		GO:0005622(intracellular)	GO:0005096(GTPase activator activity);GO:0005097(Rab GTPase activator activity)	GO:0005097|GO:0005096|GO:0005622	Hs.26870
GT_44k_23_P101434	1.53245	Compromised	-1.53245	Compromised	0	0.711904	Compromised	-0.135578	Compromised	0.288163	0.872884	6.42651	3.30248	3.44055	8.05523	NLRP12	NM_033297	91662	Homo sapiens NLR family, pyrin domain containing 12 (NLRP12), transcript variant 1, mRNA [NM_033297]	ref|NM_033297|ref|NM_144687|gb|AK095460|gb|AY116204	AAATGACCCACAGTAGGTTGGCAGCGCTTCGAGTAACAAAACCTTATTTGGACATTGGCT	19	19q13.41	GO:0006919(caspase activation);GO:0007165(signal transduction);GO:0008588(release of cytoplasmic sequestered NF-kappaB);GO:0043124(negative regulation of I-kappaB kinase/NF-kappaB cascade);GO:0045381(regulation of interleukin-18 biosynthetic process);GO:0	GO:0005737(cytoplasm)	GO:0000166(nucleotide binding);GO:0005515(protein binding);GO:0005524(ATP binding);GO:0008656(caspase activator activity)	GO:0005515|GO:0045381|GO:0005524|GO:0008656|GO:0050718|GO:0050729|GO:0000166|GO:0007165|GO:0045751|GO:0008588|GO:0045409|GO:0006919|GO:0043124|GO:0005737|GO:0050711	Hs.631573
GT_44k_23_P101461	0.230448	Detected	-0.230448	Detected	0	-0.154735	Detected	-0.0896938	Detected	-0.122215	0.6519	2149.96	6717.09	1556.47	6859.44	CCDC130	NM_030818	81576	Homo sapiens coiled-coil domain containing 130 (CCDC130), mRNA [NM_030818]	ref|NM_030818|gb|AK098262|gb|AF250306|gb|BC002905	GTGGAGTTATTTATTTGGTCCTGGTGAGGGTGTTTGTGCCTTGTGAGACTCCGTACATTA	19	19p13.13	GO:0009615(response to virus)	GO:0005575(cellular_component)		GO:0005575|GO:0009615	Hs.24998
GT_44k_23_P101476	-0.466183	Compromised	0.466183	Detected	2.5e-07	-0.730783	Compromised	0.488176	Detected	-0.121304	0.888908	3.85914	31.6705	3.03739	29.786	ZNF442	NM_030824	79973	Homo sapiens zinc finger protein 442 (ZNF442), mRNA [NM_030824]	ref|NM_030824|gb|AK024418|thc|THC2481431	CCTTGCATAGACATAAAAGGACTCACTGGAGAGATACTCTATAAATGTGGAAAAGCATTC	19	19p13.2	GO:0006350(transcription);GO:0006355(regulation of transcription, DNA-dependent)	GO:0005622(intracellular);GO:0005634(nucleus)	GO:0003677(DNA binding);GO:0008270(zinc ion binding);GO:0046872(metal ion binding)	GO:0005634|GO:0046872|GO:0006350|GO:0003677|GO:0008270|GO:0006355|GO:0005622	Hs.253193
GT_44k_23_P101480	-0.502722	Compromised	0.502722	Detected	0	1.29903	Detected	0.653648	Detected	0.976337	0.243797	14.0016	120.876	46.1551	124.311	MAST1	NM_014975	22983	Homo sapiens microtubule associated serine/threonine kinase 1 (MAST1), mRNA [NM_014975]	ref|NM_014975|ens|ENST00000251472|gb|AB023190|gb|BC027985	GGCCCCGCGCTGTACAGCCTCCGTATACATATGTACACATATAAATAAAGTGCGTCCGTG	19	19p13.13	GO:0006468(protein amino acid phosphorylation);GO:0007010(cytoskeleton organization and biogenesis);GO:0007243(protein kinase cascade)	GO:0005856(cytoskeleton);GO:0016020(membrane)	GO:0000166(nucleotide binding);GO:0000287(magnesium ion binding);GO:0004674(protein serine/threonine kinase activity);GO:0005515(protein binding);GO:0005524(ATP binding);GO:0016740(transferase activity)	GO:0005515|GO:0000287|GO:0016020|GO:0004674|GO:0007243|GO:0005524|GO:0007010|GO:0016740|GO:0006468|GO:0005856|GO:0000166	Hs.227489
GT_44k_23_P101505	1.22226	Compromised	-1.22226	Compromised	-2.5e-07	1.09923	Compromised	-1.03294	Compromised	0.0331421	0.985552	3.80575	3.00651	3.30421	3.17533	KLK11	NM_144947	11012	Homo sapiens kallikrein-related peptidase 11 (KLK11), transcript variant 2, mRNA [NM_144947]	ref|NM_144947|ref|NM_006853|ens|ENST00000319756|ens|ENST00000319720	TCCTGGACTACAGGAGATGCTGTCACTTAATAATCAACCTGGGGTTCGAAATCAGTGAGA	19	19q13.33	GO:0006508(proteolysis)	GO:0005576(extracellular region)	GO:0004252(serine-type endopeptidase activity);GO:0008233(peptidase activity)	GO:0006508|GO:0005576|GO:0004252|GO:0008233	Hs.57771
GT_44k_23_P101516	-0.157693	Detected	0.157693	Detected	0	0.4003	Detected	0.415905	Detected	0.408102	0.122722	28.2073	150.937	39.2642	167.21	KCNC3	NM_004977	3748	Homo sapiens potassium voltage-gated channel, Shaw-related subfamily, member 3 (KCNC3), mRNA [NM_004977]	ref|NM_004977|ens|ENST00000305523|gb|AF055989|thc|THC2481537	GGGGGTGCTGACCATCGCCATGCCTGTGCCCGTCATTGTCAACAACTTTGGCATGTACTA	19	19q13.33	GO:0006811(ion transport);GO:0006813(potassium ion transport);GO:0008219(cell death)	GO:0005624(membrane fraction);GO:0008076(voltage-gated potassium channel complex);GO:0016020(membrane);GO:0016021(integral to membrane)	GO:0005249(voltage-gated potassium channel activity);GO:0005515(protein binding);GO:0030955(potassium ion binding)	GO:0005515|GO:0030955|GO:0005249|GO:0016020|GO:0005624|GO:0008219|GO:0006811|GO:0016021|GO:0008076|GO:0006813	Hs.467146
GT_44k_23_P101521	0.970109	Compromised	-0.970109	Compromised	0	0.390482	Compromised	-0.37671	Compromised	0.00688577	0.995333	9.90748	11.1018	6.26818	15.5153	C19orf41	NM_152358	126123	Homo sapiens chromosome 19 open reading frame 41 (C19orf41), mRNA [NM_152358]	ref|NM_152358|gb|AK131024|ens|ENST00000293405|ens|ENST00000377002	TGTCTTTGTCTTCGTGGTCATCGTGGTCTCGGCTTGTACATACAGACAAAACCGAAAACT	19	19q13.33					Hs.414175
GT_44k_23_P101532	0.563246	Detected	-0.563247	Detected	-4.5e-07	0.396639	Detected	-0.275741	Detected	0.0604491	0.934974	63025.6	124138	53091.7	140342	RPS11	NM_001015	6205	Homo sapiens ribosomal protein S11 (RPS11), mRNA [NM_001015]	ref|NM_001015|ens|ENST00000270625|ens|ENST00000338815|gb|DQ893225	CCACAAGAACATGTCTGTACACCTGTCCCCCTGCTTCAGGGACGTCCAGATCGGTGACAT	19	19q13.33	GO:0006412(translation)	GO:0005622(intracellular);GO:0005840(ribosome);GO:0005842(cytosolic large ribosomal subunit (sensu Eukaryota));GO:0005843(cytosolic small ribosomal subunit (sensu Eukaryota))	GO:0003735(structural constituent of ribosome);GO:0019843(rRNA binding)	GO:0005840|GO:0003735|GO:0006412|GO:0005843|GO:0019843|GO:0005842|GO:0005622	Hs.433529
GT_44k_23_P101551	-0.203628	Detected	0.203628	Detected	0	0.443003	Detected	0.559572	Detected	0.501288	0.141576	620.537	3538.82	918.514	4195.12	BCAT2	NM_001190	587	Homo sapiens branched chain aminotransferase 2, mitochondrial (BCAT2), mRNA [NM_001190]	ref|NM_001190|ens|ENST00000316273|gb|AK093627|gb|U68418	TCCCTACCAATGACTCACCTGAAGTGCAATACGAAATAAAAGGCCAGCGGGCGGCGTCTG	19	19q13.33	GO:0008152(metabolic process);GO:0009081(branched chain family amino acid metabolic process);GO:0009082(branched chain family amino acid biosynthetic process);GO:0009083(branched chain family amino acid catabolic process)	GO:0005739(mitochondrion)	GO:0004084(branched-chain-amino-acid transaminase activity);GO:0016740(transferase activity)	GO:0009082|GO:0004084|GO:0008152|GO:0016740|GO:0005739|GO:0009083|GO:0009081	Hs.512670
GT_44k_23_P10156	0.207009	Detected	-0.207009	Detected	0	-0.411165	Detected	-0.885648	Detected	-0.648406	0.175661	299.088	965.3	184.235	558.609	CHMP6	NM_024591	79643	Homo sapiens chromatin modifying protein 6 (CHMP6), mRNA [NM_024591]	ref|NM_024591|ens|ENST00000325167|gb|AK021811|gb|AK223187	CCAGTTTGAAGGTGGCGGGCCAGGGGCTTTCTTGCTGAATTGACGACTCCGAGAGCCCTG	17	17q25.3	GO:0015031(protein transport)	GO:0016020(membrane)	GO:0005515(protein binding)	GO:0005515|GO:0016020|GO:0015031	Hs.514560
GT_44k_23_P101564	-0.0262604	Compromised	0.0262604	Detected	0	-0.0561032	Compromised	1.28782	Detected	0.61586	0.456443	3.53955	15.7853	3.27814	35.0556	FGF21	NM_019113	26291	Homo sapiens fibroblast growth factor 21 (FGF21), mRNA [NM_019113]	ref|NM_019113|ens|ENST00000222157|gb|AB021975|gb|DQ891786	TGAAGCCGGGAGTTATTCAAATCTTGGGAGTCAAGACATCCAGGTTCCTGTGCCAGCGGC	19	19q13.33	GO:0007165(signal transduction);GO:0007267(cell-cell signaling)	GO:0005576(extracellular region);GO:0005625(soluble fraction)	GO:0008083(growth factor activity)	GO:0005576|GO:0008083|GO:0007267|GO:0007165|GO:0005625	Hs.283015
GT_44k_23_P101573	0.813067	Compromised	-0.813067	Compromised	2.3e-07	0.455485	Compromised	-0.818493	Compromised	-0.181504	0.87669	8.96851	12.494	6.6182	11.5293	SPACA4	NM_133498	171169	Homo sapiens sperm acrosome associated 4 (SPACA4), mRNA [NM_133498]	ref|NM_133498|ens|ENST00000321762|gb|AF353721|gb|AY358387	ACGTTTGCTGTGACCAACAGGGAGGACAGGGCCTGGGACTGTTCTCCCAGATCCGCCACT	19	19q13.33	GO:0007155(cell adhesion)	GO:0016020(membrane)	GO:0005515(protein binding);GO:0048503(GPI anchor binding)	GO:0005515|GO:0016020|GO:0007155|GO:0048503	Hs.122599
GT_44k_23_P101615	-0.218903	Detected	0.218903	Detected	0	0.513223	Detected	0.89475	Detected	0.703987	0.136207	62.0216	361.269	97.4087	534.585	ZNF565	NM_152477	147929	Homo sapiens zinc finger protein 565 (ZNF565), transcript variant 2, mRNA [NM_152477]	ref|NM_152477|ref|NM_001042474|gb|AK057290|ens|ENST00000304116	GGAGTGTGGAATGGCCTTTATTCGTAGTTCACAACTTACCGAACATCAGAGAATTCATCC	19	19q13.12	GO:0006350(transcription);GO:0006355(regulation of transcription, DNA-dependent)	GO:0005622(intracellular);GO:0005634(nucleus)	GO:0003677(DNA binding);GO:0008270(zinc ion binding);GO:0046872(metal ion binding)	GO:0005634|GO:0046872|GO:0006350|GO:0003677|GO:0008270|GO:0006355|GO:0005622	Hs.651111
GT_44k_23_P101623	0.895315	Compromised	-0.895315	Compromised	2.5e-07	1.07541	Compromised	1.71493	Detected	1.39517	0.279939	3.13707	3.89929	3.36047	22.0538	ZNF667	NM_022103	63934	Homo sapiens zinc finger protein 667 (ZNF667), mRNA [NM_022103]	ref|NM_022103|gb|AK126957|ens|ENST00000292069|ens|ENST00000342634	ATTCTTCAGAGAAACCCTATGAATGTAGTAAATGTGGGAAGGCATATGGTCGGAGTTCAT	19	19q13.43	GO:0006350(transcription);GO:0006355(regulation of transcription, DNA-dependent)	GO:0005622(intracellular);GO:0005634(nucleus)	GO:0003676(nucleic acid binding);GO:0003677(DNA binding);GO:0008270(zinc ion binding);GO:0046872(metal ion binding)	GO:0003676|GO:0005634|GO:0046872|GO:0006350|GO:0003677|GO:0008270|GO:0006355|GO:0005622	Hs.433473
GT_44k_23_P101636	0.912291	Compromised	-0.912291	Compromised	0	1.04742	Compromised	-0.681732	Compromised	0.182846	0.897673	2.77729	3.3718	2.88378	3.6644	KIR3DL2	NM_006737	3812	Homo sapiens killer cell immunoglobulin-like receptor, three domains, long cytoplasmic tail, 2 (KIR3DL2), mRNA [NM_006737]	ref|NM_006737|gb|X93596|gb|AY366253|ens|ENST00000326321	CAGGTTGCCAGATCCAATGAACCAGCAGCTGGAATCTGAAGGCATCAGTCTGCATCTTAG	19	19q13.42	GO:0006968(cellular defense response)	GO:0005887(integral to plasma membrane);GO:0016020(membrane)	GO:0004872(receptor activity)	GO:0005887|GO:0004872|GO:0016020|GO:0006968	Hs.645228
GT_44k_23_P101642	0.450505	Detected	-0.450505	Detected	0	-0.546305	Detected	-0.651655	Detected	-0.59898	0.317503	223.957	515.736	106.11	415.539	PTPRH	NM_002842	5794	Homo sapiens protein tyrosine phosphatase, receptor type, H (PTPRH), mRNA [NM_002842]	ref|NM_002842|ens|ENST00000376350|ens|ENST00000263434|gb|D15049	TCTGAGGCAGGAAGGAATTTGGGTCTGGAGTTCTGGCTACTTGAGGACCAAAGGCAGGAA	19	19q13.42	GO:0006470(protein amino acid dephosphorylation)	GO:0005887(integral to plasma membrane)	GO:0004725(protein tyrosine phosphatase activity);GO:0004872(receptor activity);GO:0005001(transmembrane receptor protein tyrosine phosphatase activity);GO:0016787(hydrolase activity)	GO:0005887|GO:0004872|GO:0016787|GO:0005001|GO:0004725|GO:0006470	Hs.179770
GT_44k_23_P101655	0.226034	Detected	-0.226034	Detected	0	2.08095	Detected	1.16134	Detected	1.62115	0.0870414	807.1	2537.09	2760.42	6147.73	ACTN4	NM_004924	81	Homo sapiens actinin, alpha 4 (ACTN4), mRNA [NM_004924]	ref|NM_004924|ens|ENST00000252699|gb|U48734|gb|BC015620	TAAATATGTATGATGTGTTGTGCTTTTTTAACCAAGGAGGGGCCAGTGGATTCCCACAGC	19	19q13.2	GO:0000074(regulation of progression through cell cycle);GO:0042981(regulation of apoptosis);GO:0048549(positive regulation of pinocytosis);GO:0051017(actin filament bundle formation);GO:0051271(negative regulation of cell motility);GO:0051272(positive re	GO:0001725(stress fiber);GO:0005634(nucleus);GO:0005737(cytoplasm);GO:0030863(cortical cytoskeleton);GO:0031143(pseudopodium);GO:0043234(protein complex);GO:0048471(perinuclear region of cytoplasm)	GO:0001882(nucleoside binding);GO:0005178(integrin binding);GO:0005509(calcium ion binding);GO:0005515(protein binding);GO:0042803(protein homodimerization activity);GO:0051015(actin filament binding)	GO:0048549|GO:0000074|GO:0005515|GO:0031143|GO:0030863|GO:0043234|GO:0042981|GO:0051015|GO:0001725|GO:0042803|GO:0005509|GO:0005634|GO:0051271|GO:0048471|GO:0051272|GO:0005737|GO:0005178|GO:0001882|GO:0051017	Hs.270291
GT_44k_23_P101671	1.13327	Compromised	-1.13327	Compromised	2e-07	1.11568	Compromised	-0.939613	Compromised	0.0880315	0.959344	3.50986	3.1368	3.27835	3.32292	ATCAY	NM_033064	85300	Homo sapiens ataxia, cerebellar, Cayman type (caytaxin) (ATCAY), mRNA [NM_033064]	ref|NM_033064|ens|ENST00000357694|gb|AB058775|gb|BC014884	CAACGATGAGTTTTGCGGTTTTTCAGAACAGAAATGATCACTACGATTGACGACGGTCGT	19	19p13.3	GO:0006810(transport)			GO:0006810	Hs.418055
GT_44k_23_P101683	0.96366	Compromised	-0.96366	Compromised	2.4e-07	1.16027	Compromised	-0.699004	Compromised	0.230633	0.879098	3.05122	3.44975	3.30615	3.83878	CLC	NM_001828	1178	Homo sapiens Charcot-Leyden crystal protein (CLC), mRNA [NM_001828]	ref|NM_001828|ens|ENST00000221804|gb|BC119711|gb|BC119712	TCTCCCTGACCAAATTTAATGTCAGCTATTTAAAGAGATAACCAGACTTCATGTTGCCAA	19	19q13.2	GO:0006644(phospholipid metabolic process);GO:0007275(multicellular organismal development);GO:0016042(lipid catabolic process)		GO:0004622(lysophospholipase activity);GO:0004759(serine esterase activity);GO:0005529(sugar binding);GO:0016787(hydrolase activity)	GO:0016042|GO:0016787|GO:0005529|GO:0004759|GO:0007275|GO:0006644|GO:0004622	Hs.889
GT_44k_23_P101699	0.0402563	Detected	-0.0402563	Detected	0	0.512263	Detected	-0.202284	Detected	0.154989	0.708423	317.052	1289.4	415.796	1067.45	HDGF2	NM_032631	84717	Homo sapiens hepatoma-derived growth factor-related protein 2 (HDGF2), transcript variant 2, mRNA [NM_032631]	ref|NM_032631|ref|NM_001001520|ens|ENST00000301284|gb|DQ892175	AGAAGAAAGAGCCCTCCGTGGAGGAGAAGCTGCAGAAGCTGCACAGTGAGATCAAGTTTG	19	19p13.3			GO:0005515(protein binding)	GO:0005515	Hs.43071
GT_44k_23_P101707	0.774241	Detected	-0.774241	Detected	0	-0.502522	Detected	-1.04174	Detected	-0.772133	0.445708	3461.08	5088.23	1350.61	3915.4	M6PRBP1	NM_005817	10226	Homo sapiens mannose-6-phosphate receptor binding protein 1 (M6PRBP1), mRNA [NM_005817]	ref|NM_005817|gb|AK223054|gb|BC019278|ens|ENST00000221957	TCTCTATAATGCAGCTGTGCTCTGGAGTCCTCAACCCGGGGCTCATTTCAAACTTATTTT	19	19p13.3	GO:0016192(vesicle-mediated transport)	GO:0005737(cytoplasm);GO:0005768(endosome);GO:0005794(Golgi apparatus);GO:0016020(membrane)		GO:0016020|GO:0016192|GO:0005737|GO:0005768|GO:0005794	Hs.140452
GT_44k_23_P10172	0.997015	Compromised	-0.997016	Compromised	-2.5e-07	0.905058	Compromised	-1.12398	Compromised	-0.109462	0.945665	3.58995	3.87543	3.18471	3.28727	TSP50	NM_013270	29122	Homo sapiens testes-specific protease 50 (TSP50), mRNA [NM_013270]	ref|NM_013270|ens|ENST00000315170|gb|AF100707|gb|AK092598	GATGTGTGCGGAGGACACCCACAGGGAGAAGTTCTGCTATGAGCTAACTGGAGAGCCCTT	3	3p21.31	GO:0006508(proteolysis)		GO:0004252(serine-type endopeptidase activity);GO:0008233(peptidase activity)	GO:0006508|GO:0004252|GO:0008233	Hs.120365
GT_44k_23_P101737	-0.286138	Detected	0.286138	Detected	0	0.410909	Detected	0.560682	Detected	0.485795	0.242205	66.7063	426.515	102.25	477.877	BC032803	BC032803		Homo sapiens, clone IMAGE:3865769, mRNA, partial cds. [BC032803]	gb|BC032803|gb|AL080221|thc|THC2497776	CGGGCGGCGCCTGGGAGTGGCTCTTGCTCAGGAATTGATAGGAACCCTAAAAACTAGGAT	19	19p13.3					Hs.657171
GT_44k_23_P101742	0.621858	Detected	-0.621858	Detected	0	0.0452449	Detected	-0.759874	Detected	-0.357314	0.677189	1823	3310.44	1155.77	2786.6	MRPL54	NM_172251	116541	Homo sapiens mitochondrial ribosomal protein L54 (MRPL54), nuclear gene encoding mitochondrial protein, mRNA [NM_172251]	ref|NM_172251|ens|ENST00000330133|gb|BC065273|gb|BM920672	CTGAAACCGGATGCTGAGTACCCTGAATGGCTGTTCGAGATGAACTTGGGTCCCCCAAAG	19	19p13.3		GO:0005739(mitochondrion);GO:0030529(ribonucleoprotein complex)		GO:0005739|GO:0030529	Hs.356578
GT_44k_23_P101759	0.383456	Detected	-0.383456	Detected	0	0.613531	Detected	-0.378164	Detected	0.117684	0.868397	38.8131	98.0865	43.0428	91.1882	FUT5	NM_002034	2527	Homo sapiens fucosyltransferase 5 (alpha (1,3) fucosyltransferase) (FUT5), mRNA [NM_002034]	ref|NM_002034|ref|NM_000149|ens|ENST00000303225|gb|U27329	CACCTACTGAGGATCTCGGCTGTTGGGGACTTTACCTGCTGGGACCTGCTCCCAGAGACC	19	19p13.3	GO:0005975(carbohydrate metabolic process);GO:0006486(protein amino acid glycosylation);GO:0042355(L-fucose catabolic process)	GO:0005794(Golgi apparatus);GO:0016020(membrane);GO:0016021(integral to membrane)	GO:0016757(transferase activity, transferring glycosyl groups);GO:0017060(3-galactosyl-N-acetylglucosaminide 4-alpha-L-fucosyltransferase activity);GO:0046920(alpha(1,3)-fucosyltransferase activity)	GO:0016757|GO:0042355|GO:0016020|GO:0046920|GO:0006486|GO:0005975|GO:0017060|GO:0016021|GO:0005794	Hs.631843
GT_44k_23_P101761	0.720303	Detected	-0.720303	Detected	0	0.0540078	Detected	-0.727746	Detected	-0.336869	0.720892	1761.5	2790.69	1049.47	2571.63	KISS1R	NM_032551	84634	Homo sapiens KISS1 receptor (KISS1R), mRNA [NM_032551]	ref|NM_032551|ens|ENST00000234371|gb|AJ309020|gb|AY253982	CGCAGCCCCACACGCGGAGCTGCTCCGCCTGGGGTCCCACCCGGCCCCCGCCAGGGCGCA	19	19p13.3	GO:0007165(signal transduction);GO:0007186(G-protein coupled receptor protein signaling pathway);GO:0007610(behavior);GO:0008285(negative regulation of cell proliferation);GO:0030336(negative regulation of cell migration)	GO:0009986(cell surface);GO:0016020(membrane);GO:0016021(integral to membrane)	GO:0004872(receptor activity);GO:0005515(protein binding);GO:0008188(neuropeptide receptor activity)	GO:0005515|GO:0004872|GO:0030336|GO:0016020|GO:0009986|GO:0007186|GO:0007610|GO:0016021|GO:0008188|GO:0007165|GO:0008285	Hs.208229
GT_44k_23_P101774	0.340307	Compromised	-0.340307	Detected	0	0.570888	Detected	-0.643378	Detected	-0.0362451	0.963202	16.0778	43.1357	17.8362	32.3847	SLC5A5	NM_000453	6528	Homo sapiens solute carrier family 5 (sodium iodide symporter), member 5 (SLC5A5), mRNA [NM_000453]	ref|NM_000453|ens|ENST00000222248|gb|BC105047|gb|BC105049	GCAGACAGCATCAGTGGCCCCCAAGGAAGAAGTGGCCATCCTGGATGACAACTTGGTCAA	19	19p13.11	GO:0006811(ion transport);GO:0006814(sodium ion transport)	GO:0016020(membrane);GO:0016021(integral to membrane)	GO:0005215(transporter activity);GO:0008507(sodium:iodide symporter activity);GO:0015111(iodide transporter activity);GO:0015293(symporter activity);GO:0031402(sodium ion binding)	GO:0015111|GO:0015293|GO:0005215|GO:0016020|GO:0008507|GO:0006814|GO:0006811|GO:0016021|GO:0031402	Hs.584804
GT_44k_23_P101783	0.564649	Detected	-0.564649	Detected	0	0.672826	Detected	-0.889871	Detected	-0.108522	0.92065	48.5086	95.3587	49.4363	70.5009	IL12RB1	NM_005535	3594	Homo sapiens interleukin 12 receptor, beta 1 (IL12RB1), transcript variant 2, mRNA [NM_153701]	ref|NM_005535|ens|ENST00000221270|gb|U03187|gb|BX647221	GCTTCAGCATCGAAGTGCAGGTTTCTGATTGGCTCATCTTCTTCGCCTCCCTGGGGAGCT	19	19p13.11	GO:0007166(cell surface receptor linked signal transduction);GO:0008284(positive regulation of cell proliferation)	GO:0005887(integral to plasma membrane);GO:0016020(membrane)	GO:0004872(receptor activity);GO:0004907(interleukin receptor activity)	GO:0005887|GO:0004872|GO:0016020|GO:0007166|GO:0004907|GO:0008284	Hs.567294
GT_44k_23_P101796	0.405309	Detected	-0.405309	Detected	0	-0.827814	Detected	-1.63502	Detected	-1.23142	0.1642	146.656	359.563	58.987	142.014	SYDE1	NM_033025	85360	Homo sapiens synapse defective 1, Rho GTPase, homolog 1 (C. elegans) (SYDE1), mRNA [NM_033025]	ref|NM_033025|gb|BC029926|ens|ENST00000342784|gb|AK023573	GGGCTTCCCCTTTTGTTGCCAAAAAGGTAGTTCTCGCGCTTGCTAGGCTGGCCTCTCTTG	19	19p13.12	GO:0007165(signal transduction)	GO:0005622(intracellular)		GO:0007165|GO:0005622	Hs.528701
GT_44k_23_P101806	1.52201	Detected	-1.52201	Detected	0	1.38877	Detected	-1.318	Detected	0.0353865	0.987715	35.4268	18.4709	30.5412	19.7078	HPN	NM_182983	3249	Homo sapiens hepsin (transmembrane protease, serine 1) (HPN), transcript variant 1, mRNA [NM_182983]	ref|NM_182983|ref|NM_002151|ens|ENST00000262626|gb|X07732	GAGGATGGGACGTTTTTCTTCTTGGGCCCGGTCCACAGGTCCAAGGACACCCTCCCTCCA	19	19q13.11	GO:0006508(proteolysis)	GO:0005886(plasma membrane);GO:0005887(integral to plasma membrane)	GO:0004252(serine-type endopeptidase activity);GO:0005044(scavenger receptor activity)	GO:0005044|GO:0006508|GO:0005887|GO:0004252|GO:0005886	Hs.182385
GT_44k_23_P101811	0.0273068	Detected	-0.0273068	Detected	0	-0.0670502	Detected	-0.56913	Detected	-0.31809	0.334875	55.3526	229.188	49.0227	145.822	ZNF14	NM_021030	7561	Homo sapiens zinc finger protein 14 (ZNF14), mRNA [NM_021030]	ref|NM_021030|ens|ENST00000344099|gb|AB021644|gb|AK074832	TATGAAAGGAGTCAGAGTGGGGTGAAAGTCTATAAATGTAAGACATTTGGGAAAGCCTTC	19	19p13.11	GO:0006350(transcription);GO:0006355(regulation of transcription, DNA-dependent)	GO:0005622(intracellular);GO:0005634(nucleus)	GO:0003677(DNA binding);GO:0008270(zinc ion binding);GO:0046872(metal ion binding)	GO:0005634|GO:0046872|GO:0006350|GO:0003677|GO:0008270|GO:0006355|GO:0005622	Hs.659932
GT_44k_23_P10182	-0.17458	Detected	0.17458	Detected	0	-2.61649	Detected	-3.10929	Detected	-2.86289	0.0109438	199.687	1093.84	34.7475	104.027	ACOX2	NM_003500	8309	Homo sapiens acyl-Coenzyme A oxidase 2, branched chain (ACOX2), mRNA [NM_003500]	ref|NM_003500|ens|ENST00000302819|gb|X95190|gb|BC047700	GGAGATCCAAGCTATGAAATAACCAACAGTATTCAAGAAGCAACCAGCACCATCATGTGA	3	3p14.3	GO:0006118(electron transport);GO:0006629(lipid metabolic process);GO:0006631(fatty acid metabolic process);GO:0006635(fatty acid beta-oxidation);GO:0008152(metabolic process);GO:0008206(bile acid metabolic process)	GO:0005777(peroxisome)	GO:0003995(acyl-CoA dehydrogenase activity);GO:0003997(acyl-CoA oxidase activity);GO:0050660(FAD binding)	GO:0003997|GO:0005777|GO:0006629|GO:0006118|GO:0008152|GO:0006631|GO:0008206|GO:0006635|GO:0050660|GO:0003995	Hs.444959
GT_44k_23_P101829	0.442096	Detected	-0.442096	Detected	0	0.0736651	Detected	0.122154	Detected	0.0979094	0.845512	41.8175	97.4281	30.6275	133.437	EDG4	NM_004720	9170	Homo sapiens endothelial differentiation, lysophosphatidic acid G-protein-coupled receptor, 4 (EDG4), mRNA [NM_004720]	ref|NM_004720|ens|ENST00000358804|gb|AY322548|gb|AF233092	ATGGTTTAGGCTGTGAGTCCTGCAATGTCCTGGCTGTAGAAAAGTACTTCCTACTGTTGG	19	19p13.11	GO:0007165(signal transduction);GO:0007186(G-protein coupled receptor protein signaling pathway);GO:0007202(phospholipase C activation);GO:0007204(elevation of cytosolic calcium ion concentration)	GO:0005886(plasma membrane);GO:0005887(integral to plasma membrane)	GO:0001619(lysosphingolipid and lysophosphatidic acid receptor activity);GO:0004872(receptor activity);GO:0005515(protein binding);GO:0008289(lipid binding);GO:0030274(LIM domain binding)	GO:0008289|GO:0005887|GO:0005515|GO:0004872|GO:0005886|GO:0030274|GO:0007186|GO:0007204|GO:0007202|GO:0007165|GO:0001619	Hs.122575
GT_44k_23_P101871	0.0796471	Detected	-0.0796471	Detected	0	1.92551	Detected	2.0668	Detected	1.99615	0.00283237	103.261	397.628	350.96	1630.64	FBXO17	NM_024907	115290	Homo sapiens cDNA FLJ11798 fis, clone HEMBA1006198, weakly similar to PROLINE-RICH PROTEIN MP-2 PRECURSOR. [AK021860]	ref|NM_024907|ref|NM_148169|ens|ENST00000292852|gb|AF386743	CCTGCAAATTTTCTTCTCCTGCAAGGATCTCGGTGGACTCAGTCACAAAACAAAGGCTAA	19	19q13.2	GO:0006512(ubiquitin cycle);GO:0030163(protein catabolic process)		GO:0005515(protein binding)	GO:0005515|GO:0030163|GO:0006512	Hs.531770
GT_44k_23_P101893	0.957634	Detected	-0.957634	Detected	0	0.498215	Detected	-0.953373	Detected	-0.227579	0.867261	159.729	182.107	109.837	169.178	FBN3	NM_032447	84467	Homo sapiens fibrillin 3 (FBN3), mRNA [NM_032447]	ref|NM_032447|gb|AK131282|gb|AY165863|ens|ENST00000270509	GAGCTGCTCTCGTCTGAAGCCTGCTACGAATGCAAGATCAATGGCCTCTCCCCTCGGGAC	19	19p13.2		GO:0005578(proteinaceous extracellular matrix)	GO:0005201(extracellular matrix structural constituent);GO:0005509(calcium ion binding);GO:0019838(growth factor binding)	GO:0005201|GO:0019838|GO:0005578|GO:0005509	Hs.370362
GT_44k_23_P101905	0.744906	Detected	-0.744906	Detected	0	0.0988541	Detected	-0.440176	Detected	-0.170661	0.849401	62.1585	95.1737	37.5563	108.89	APC2	NM_005883	10297	Homo sapiens adenomatosis polyposis coli 2 (APC2), mRNA [NM_005883]	ref|NM_005883|ens|ENST00000233607|ens|ENST00000238483|gb|AB012162	TAAGGACGACACCGTCAGCTGTCCGACTCGCACACATTTAATAAACTGAGCTCTTGCATT	19	19p13.3	GO:0000074(regulation of progression through cell cycle);GO:0006461(protein complex assembly);GO:0007165(signal transduction);GO:0016055(Wnt receptor signaling pathway)	GO:0016342(catenin complex)	GO:0005515(protein binding);GO:0008013(beta-catenin binding);GO:0008017(microtubule binding)	GO:0000074|GO:0008017|GO:0005515|GO:0016342|GO:0008013|GO:0016055|GO:0007165|GO:0006461	Hs.446376
GT_44k_23_P101908	0.380744	Detected	-0.380744	Detected	0	-0.0880291	Detected	-0.389593	Detected	-0.238811	0.618784	48.4816	122.982	33.1227	113.217	APC2	NM_005883	10297	Homo sapiens adenomatosis polyposis coli 2 (APC2), mRNA [NM_005883]	ref|NM_005883|ens|ENST00000233607|ens|ENST00000238483|gb|AB012162	TAAATAGTGGTAAATAGTGAAAGCCTGTCCTTCCCTAAATGTAAAGCCATCTGTCCGGCG	19	19p13.3	GO:0000074(regulation of progression through cell cycle);GO:0006461(protein complex assembly);GO:0007165(signal transduction);GO:0016055(Wnt receptor signaling pathway)	GO:0016342(catenin complex)	GO:0005515(protein binding);GO:0008013(beta-catenin binding);GO:0008017(microtubule binding)	GO:0000074|GO:0008017|GO:0005515|GO:0016342|GO:0008013|GO:0016055|GO:0007165|GO:0006461	Hs.446376
GT_44k_23_P10194	0.619569	Detected	-0.619569	Detected	0	0.974216	Detected	0.936761	Detected	0.955488	0.263129	540.58	984.776	653.555	2682.72	SEZ6L2	NM_201575	26470	Homo sapiens seizure related 6 homolog (mouse)-like 2 (SEZ6L2), transcript variant 2, mRNA [NM_201575]	ref|NM_201575|ref|NM_012410|gb|AJ245822|gb|BC000567	CTGGCTGTGTAAATAGTCTCCCTATCCCACGAGGGGGCTTTGATGGCCCTGGAGATCCTA	16	16p11.2		GO:0016021(integral to membrane)	GO:0004872(receptor activity)	GO:0004872|GO:0016021	Hs.6314
GT_44k_23_P101943	-0.103513	Detected	0.103513	Detected	0	-0.433541	Detected	-0.401274	Detected	-0.417407	0.0576041	197.896	982.322	148.851	641.26	ARL5A	NM_012097	26225	Homo sapiens ADP-ribosylation factor-like 5A (ARL5A), transcript variant 1, mRNA [NM_012097]	ref|NM_012097|ref|NM_001037174|ref|NM_177985|ens|ENST00000295087	AACCCTCCCTAGTTGAATGTTATTTTCTTCTTGTTCCATTAAGTCAGAATACAAATCAGC	2	2q23.3	GO:0007264(small GTPase mediated signal transduction)	GO:0005622(intracellular)	GO:0000166(nucleotide binding);GO:0005525(GTP binding)	GO:0007264|GO:0005525|GO:0000166|GO:0005622	Hs.470233
GT_44k_23_P101950	0.150075	Detected	-0.150076	Detected	-2.35e-07	-0.0171061	Detected	-0.359032	Detected	-0.188069	0.495328	10600.4	37022.1	8926	29668.5	MDH1	NM_005917	4190	Homo sapiens mRNA; cDNA DKFZp313K2018 (from clone DKFZp313K2018) [AL832067]	ref|NM_005917|ens|ENST00000233114|gb|D55654|gb|U20352	TTAAAGATTACGTGCTTCTTGGTACAGGTTTGTGAATGACAGTTTATCGTCATGCTGTTA	2	2p15	GO:0006096(glycolysis);GO:0006099(tricarboxylic acid cycle);GO:0006108(malate metabolic process)	GO:0005829(cytosol)	GO:0004459(L-lactate dehydrogenase activity);GO:0004470(malic enzyme activity);GO:0016491(oxidoreductase activity);GO:0030060(L-malate dehydrogenase activity)	GO:0004470|GO:0005829|GO:0004459|GO:0006108|GO:0006096|GO:0016491|GO:0006099|GO:0030060	Hs.526521
GT_44k_23_P101960	-0.765041	Detected	0.765041	Detected	0	-2.23458	Detected	-1.13646	Detected	-1.68552	0.215357	414	5141.56	141.347	1274.74	ZFP36L2	NM_006887	678	Homo sapiens zinc finger protein 36, C3H type-like 2 (ZFP36L2), mRNA [NM_006887]	ref|NM_006887|ens|ENST00000282388|gb|BC005010|thc|THC2485818	AGCAAAAAAGTCGAACTTTTTCTGTTGAACAAAATATTCACAACAGGGCAGTTGTGATAC	2	2p21	GO:0008283(cell proliferation)	GO:0005634(nucleus);GO:0005737(cytoplasm)	GO:0003676(nucleic acid binding);GO:0003700(transcription factor activity);GO:0003723(RNA binding);GO:0008270(zinc ion binding);GO:0046872(metal ion binding)	GO:0003676|GO:0005634|GO:0003700|GO:0046872|GO:0008283|GO:0005737|GO:0008270|GO:0003723	Hs.503093
GT_44k_23_P101972	-0.71489	Compromised	0.71489	Detected	-2.5e-07	-0.668166	Compromised	1.12389	Detected	0.22786	0.860807	3.16102	36.6209	3.08714	45.0386	CAPN13	NM_144575	92291	Homo sapiens calpain 13 (CAPN13), mRNA [NM_144575]	ref|NM_144575|ens|ENST00000295055|gb|BC117345|gb|BC117347	CTCTGAGTCCCCTGTCACCAGTTGGATTCATTTCTTGGAAGAGCCAGAATGAGCCACTTT	2	2p23.1	GO:0006508(proteolysis)	GO:0005622(intracellular)	GO:0004198(calpain activity);GO:0005509(calcium ion binding);GO:0008234(cysteine-type peptidase activity)	GO:0006508|GO:0004198|GO:0008234|GO:0005622|GO:0005509	Hs.660911
GT_44k_23_P101992	0.575922	Compromised	-0.575922	Detected	-1e-07	0.341147	Compromised	-0.819929	Detected	-0.239391	0.797296	15.5737	30.1403	12.5136	23.5739	MARCO	NM_006770	8685	Homo sapiens macrophage receptor with collagenous structure (MARCO), mRNA [NM_006770]	ref|NM_006770|ens|ENST00000327097|gb|DQ892823|gb|DQ892833	TGGCTGGATAATGTTCAGTGTCGGGGCACGGAGAGTACCCTGTGGAGCTGCACCAAGAAT	2	2q14.2	GO:0006817(phosphate transport);GO:0007166(cell surface receptor linked signal transduction)	GO:0005737(cytoplasm);GO:0005887(integral to plasma membrane);GO:0016020(membrane)	GO:0005044(scavenger receptor activity);GO:0008329(pattern recognition receptor activity)	GO:0005044|GO:0005887|GO:0016020|GO:0006817|GO:0008329|GO:0007166|GO:0005737	Hs.67726
GT_44k_23_P102000	3.50015	Detected	-3.50015	Compromised	-2e-07	3.42114	Detected	-2.48125	Compromised	0.469945	0.927608	88.0557	2.9577	78.8202	5.55147	CXCR4	NM_001008540	7852	Homo sapiens chemokine (C-X-C motif) receptor 4 (CXCR4), transcript variant 1, mRNA [NM_001008540]	ref|NM_001008540|ref|NM_003467|gb|M99293|gb|AK129916	TGCTGGTTTTTCAGTTTTCAGGAGTGGGTTGATTTCAGCACCTACAGTGTACAGTCTTGT	2	2q21.3	GO:0000187(activation of MAPK activity);GO:0001569(patterning of blood vessels);GO:0001667(ameboidal cell migration);GO:0001764(neuron migration);GO:0006915(apoptosis);GO:0006935(chemotaxis);GO:0006954(inflammatory response);GO:0006955(immune response);GO	GO:0005737(cytoplasm);GO:0005886(plasma membrane);GO:0005887(integral to plasma membrane);GO:0030426(growth cone);GO:0031252(leading edge)	GO:0001584(rhodopsin-like receptor activity);GO:0003779(actin binding);GO:0005515(protein binding);GO:0015026(coreceptor activity);GO:0016493(C-C chemokine receptor activity);GO:0016494(C-X-C chemokine receptor activity)	GO:0042098|GO:0005515|GO:0015026|GO:0006955|GO:0006954|GO:0008045|GO:0007186|GO:0007420|GO:0001569|GO:0007204|GO:0030334|GO:0007165|GO:0009615|GO:0001667|GO:0000187|GO:0001764|GO:0006935|GO:0003779|GO:0008354|GO:0006915|GO:0001584|GO:0016493|GO:0007281	Hs.593413
GT_44k_23_P102017	1.14002	Compromised	-1.14002	Compromised	0	1.1352	Compromised	0.120964	Compromised	0.628083	0.664664	3.47727	3.07875	3.27681	6.83445	KIAA1189	NM_020711	57471	Homo sapiens KIAA1189 (KIAA1189), transcript variant 2, mRNA [NM_020711]	ref|NM_020711|ref|NM_001009959|ens|ENST00000259055|gb|AB033015	TGAAAGCCACAGAGTTAAGTGACCTCAGGTAACATAATGGTGATGGTTGGCCATTTGAGT	2	2q24.1		GO:0005737(cytoplasm);GO:0016020(membrane)	GO:0008092(cytoskeletal protein binding)	GO:0016020|GO:0008092|GO:0005737	Hs.443894
GT_44k_23_P102037	-1.63012	Detected	1.63012	Detected	0	-0.854091	Detected	1.28311	Detected	0.214507	0.922416	28.0162	1154.34	45.3607	840.636	COQ10B	NM_025147	80219	Homo sapiens cDNA FLJ38990 fis, clone NT2RI2008455. [AK096309]	ref|NM_025147|ens|ENST00000263960|gb|AK023510|gb|BC022453	CATCACCATTGCTAGAATACTGGCATGATTCTTCTGAGCAGAAGTTGAAACTGTAAATTT	2	2q33.1		GO:0005739(mitochondrion)		GO:0005739	Hs.632547
GT_44k_23_P102058	-0.544632	Compromised	0.544632	Detected	0	-0.549077	Compromised	1.4714	Detected	0.461163	0.726691	2.90486	26.578	2.73811	46.7997	MATN3	NM_002381	4148	Homo sapiens matrilin 3 (MATN3), mRNA [NM_002381]	ref|NM_002381|gb|Y13341|gb|AJ224741|gb|BC139907	TCATATAACTGAGATGAATGTAATTTTGAACTGTTTAACACTTTTTGTTTTTTGCTTATT	2	2p24.1	GO:0001501(skeletal development);GO:0030198(extracellular matrix organization and biogenesis)	GO:0005578(proteinaceous extracellular matrix)	GO:0005201(extracellular matrix structural constituent);GO:0005518(collagen binding)	GO:0005518|GO:0001501|GO:0005201|GO:0030198|GO:0005578	Hs.656199
GT_44k_23_P10206	0.974079	Compromised	-0.974079	Compromised	0	0.883301	Compromised	-1.1506	Compromised	-0.133651	0.933039	3.46149	3.85748	3.07326	3.16155	HAS2	NM_005328	3037	Homo sapiens hyaluronan synthase 2 (HAS2), mRNA [NM_005328]	ref|NM_005328|ens|ENST00000303924|gb|BC109071|gb|BC109072	ATTTCTATGAAAATGGGATGAATTCTTTGTTTATGCACTTTTTCCTTACTGTGCATCCGC	8	8q24.13		GO:0005887(integral to plasma membrane);GO:0016020(membrane)	GO:0016757(transferase activity, transferring glycosyl groups);GO:0016758(transferase activity, transferring hexosyl groups);GO:0050501(hyaluronan synthase activity)	GO:0016757|GO:0005887|GO:0016020|GO:0050501|GO:0016758	Hs.571528
GT_44k_23_P102060	-0.685933	Detected	0.685933	Detected	0	-1.23469	Detected	-0.73955	Detected	-0.987122	0.308538	500.3	5567.99	323.37	1920.09	SSFA2	NM_006751	6744	Homo sapiens sperm specific antigen 2 (SSFA2), mRNA [NM_006751]	ref|NM_006751|gb|BC064499|ens|ENST00000320370|ens|ENST00000261006	GTATCATCCAAATAATGGGGCCTATGACTTGAATGAATAGAAATGAATAAGCTGGTGTTT	2	2q31.3		GO:0005886(plasma membrane)	GO:0003779(actin binding)	GO:0005886|GO:0003779	Hs.591602
GT_44k_23_P102071	0.246403	Detected	-0.246403	Detected	0	0.233161	Detected	-0.859703	Detected	-0.313271	0.653361	722.201	2207.01	676.604	1336.34	AK027315	AK027315		Homo sapiens cDNA FLJ14409 fis, clone HEMBA1004408, moderately similar to PEPTIDYL-PROLYL CIS-TRANS ISOMERASE 10 (EC 5.2.1.8). [AK027315]	gb|AK027315|thc|THC2486284	GACCCGCTATGAGGATTCCATATGGCTCTCATATCATTCCATTCCATCTCTGCCAAGATT	2	2q33.1
GT_44k_23_P102083	1.08492	Compromised	-1.08492	Compromised	0	1.10092	Compromised	-0.868907	Compromised	0.116006	0.944107	3.43024	3.27818	3.27947	3.52691	BOLL	NM_033030	66037	Homo sapiens bol, boule-like (Drosophila) (BOLL), transcript variant 2, mRNA [NM_033030]	ref|NM_033030|ref|NM_197970|gb|AK093453|ens|ENST00000282278	CCAGAGCCTTATTCTGATCATGGAGTTCAAGCAACATATCACCAGGTTTATGCTCCAAGT	2	2q33.1	GO:0006417(regulation of translation);GO:0007126(meiosis);GO:0007275(multicellular organismal development);GO:0007283(spermatogenesis);GO:0030154(cell differentiation);GO:0045948(positive regulation of translational initiation)	GO:0005737(cytoplasm)	GO:0000166(nucleotide binding);GO:0003676(nucleic acid binding);GO:0003723(RNA binding);GO:0005515(protein binding);GO:0008494(translation activator activity)	GO:0045948|GO:0003676|GO:0005515|GO:0008494|GO:0006417|GO:0007126|GO:0007275|GO:0030154|GO:0005737|GO:0003723|GO:0000166|GO:0007283	Hs.169797
GT_44k_23_P102109	-0.293044	Detected	0.293043	Detected	-2.3e-07	-0.411967	Detected	-0.699463	Detected	-0.555715	0.230762	3917.92	25291.8	3411.29	11774.5	TUBA4A	NM_006000	7277	Homo sapiens tubulin, alpha 4a (TUBA4A), mRNA [NM_006000]	ref|NM_006000|ref|NR_003063|ens|ENST00000248437|ens|ENST00000295766	GCACTGATATGTGGGTGAGGGCATGGAGGAGGGTGAGTTCTCCAAGGCCCATGAGGATAT	2	2q35	GO:0007018(microtubule-based movement);GO:0051258(protein polymerization)	GO:0005874(microtubule);GO:0043234(protein complex)	GO:0000166(nucleotide binding);GO:0003924(GTPase activity);GO:0005198(structural molecule activity);GO:0005515(protein binding);GO:0005525(GTP binding)	GO:0005515|GO:0005525|GO:0005874|GO:0043234|GO:0007018|GO:0005198|GO:0000166|GO:0003924|GO:0051258	Hs.75318
GT_44k_23_P10211	0.477281	Detected	-0.477281	Detected	0	-1.27663	Detected	-1.12298	Detected	-1.19981	0.131153	79.6328	176.699	22.3242	104.616	SLC2A13	NM_052885	114134	Homo sapiens solute carrier family 2 (facilitated glucose transporter), member 13 (SLC2A13), mRNA [NM_052885]	ref|NM_052885|ens|ENST00000280871|ens|ENST00000380863|gb|AJ315644	GTCAGTTTTTGTTCATGCCCAAATCACTACACCTTCCTCATTGGCCTTGGAGTCCTACTA	12	12q12	GO:0008643(carbohydrate transport)	GO:0016020(membrane);GO:0016021(integral to membrane)	GO:0005215(transporter activity);GO:0005351(sugar porter activity)	GO:0005351|GO:0005215|GO:0016020|GO:0016021|GO:0008643	Hs.558595
GT_44k_23_P102113	0.0307438	Detected	-0.0307438	Detected	0	1.45799	Detected	1.41799	Detected	1.43799	0.00064992	21.5459	88.7873	54.7865	224.491	WNT10A	NM_025216	80326	Homo sapiens wingless-type MMTV integration site family, member 10A (WNT10A), mRNA [NM_025216]	ref|NM_025216|ens|ENST00000258411|gb|AK024363|gb|BC052234	AACAAATATTTATTTTGCACTCTCTTTGCGGCACTCTGGGGGCGGTGGGGTGCGTGGGGG	2	2q35	GO:0007223(Wnt receptor signaling pathway, calcium modulating pathway);GO:0007275(multicellular organismal development)	GO:0005576(extracellular region)	GO:0004871(signal transducer activity)	GO:0005576|GO:0007275|GO:0007223|GO:0004871	Hs.121540
GT_44k_23_P102117	0.78884	Detected	-0.78884	Detected	0	1.34725	Detected	-0.31775	Detected	0.514749	0.6975	27.5662	39.7139	38.3829	50.9907	WNT10A	NM_025216	80326	Homo sapiens wingless-type MMTV integration site family, member 10A (WNT10A), mRNA [NM_025216]	ref|NM_025216|ens|ENST00000258411|gb|AK024363|gb|BC052234	AAGAAATAGACATAACTGAGCTGAAGTAATTCCATAAAGGGCCCAGACAGCCTCCTCCAC	2	2q35	GO:0007223(Wnt receptor signaling pathway, calcium modulating pathway);GO:0007275(multicellular organismal development)	GO:0005576(extracellular region)	GO:0004871(signal transducer activity)	GO:0005576|GO:0007275|GO:0007223|GO:0004871	Hs.121540
GT_44k_23_P102122	0.295821	Detected	-0.295821	Detected	-2.5e-07	0.550655	Detected	-0.583838	Detected	-0.0165911	0.981665	18657	53239.4	21048.3	40389.5	ARPC2	NM_152862	10109	Homo sapiens actin related protein 2/3 complex, subunit 2, 34kDa (ARPC2), transcript variant 1, mRNA [NM_152862]	ref|NM_152862|ref|NM_005731|gb|U50523|ens|ENST00000315717	AAGCGGCTGGCAACTGAAGGCTGGAACACTTGCTACTGGATAATCGTAGCTTTTAATGTT	2	2q35	GO:0006928(cell motility);GO:0030833(regulation of actin filament polymerization)	GO:0005856(cytoskeleton);GO:0005885(Arp2/3 protein complex)	GO:0005200(structural constituent of cytoskeleton);GO:0005515(protein binding)	GO:0005515|GO:0005200|GO:0005856|GO:0006928|GO:0030833|GO:0005885	Hs.529303
GT_44k_23_P102160	0.10364	Detected	-0.10364	Detected	0	-1.50507	Detected	-1.55514	Detected	-1.53011	0.00482046	131.749	490.732	40.845	166.201	FAM82A	AF435956	151393	Homo sapiens family with sequence similarity 82, member A (FAM82A), mRNA [NM_144713]	gb|AF435956|gb|BC024243|thc|THC2484387|thc|THC2475601	GGGTATTGTGCTTAGATTTGAAGGTAAAGCCATGTTTCTGCAGAATGCATTCCACTAGTA	2	2p22.2					Hs.591566
GT_44k_23_P102172	0.58273	Compromised	-0.58273	Compromised	-2.5e-07	2.67544	Compromised	-0.429146	Compromised	1.12315	0.568015	3.49882	6.70777	14.1108	6.91111	CPO	NM_173077	130749	Homo sapiens carboxypeptidase O (CPO), mRNA [NM_173077]	ref|NM_173077|ens|ENST00000272852|ens|ENST00000374405|gb|AJ422118	TGCAGATATTTTATATGCCTCATCAGGGTCTTCAAGAGATTGGGCCCGAGACATTGGGAT	2	2q33.3	GO:0006508(proteolysis)		GO:0004180(carboxypeptidase activity);GO:0004182(carboxypeptidase A activity);GO:0008237(metallopeptidase activity);GO:0008270(zinc ion binding);GO:0046872(metal ion binding)	GO:0004180|GO:0006508|GO:0046872|GO:0004182|GO:0008270|GO:0008237	Hs.684103
GT_44k_23_P102183	-0.369516	Detected	0.369516	Detected	0	0.264129	Detected	0.600051	Detected	0.43209	0.398602	598.545	4295.98	878.023	4668.7	L48692	L48692		Homo sapiens (clone p5-23-3) mRNA. [L48692]	gb|L48692|gb|AF164799|gb|AF349314|gb|AK225641	TCTTGCCTTTGGACTCTGGTGAAAAATACTTTACAGTGGTCGGTCACAAGAAACCATCTG	2	2p14					Hs.262858
GT_44k_23_P102192	-0.115329	Detected	0.115329	Detected	0	1.21177	Detected	1.28548	Detected	1.24862	0.00927209	101.848	513.906	241.608	1071.2	MAP4K4	NM_145686	9448	Homo sapiens mitogen-activated protein kinase kinase kinase kinase 4 (MAP4K4), transcript variant 2, mRNA [NM_145686]	ref|NM_145686|ref|NM_145687|ref|NM_004834|gb|AY834276	CCGAAGACGATTTCAACAAATGGACGTACTTGAGGGCTTGAATGTCTTGGTGACAATATC	2	2q11.2	GO:0006468(protein amino acid phosphorylation);GO:0006950(response to stress);GO:0007243(protein kinase cascade)	GO:0005575(cellular_component)	GO:0000166(nucleotide binding);GO:0004674(protein serine/threonine kinase activity);GO:0005083(small GTPase regulator activity);GO:0005524(ATP binding);GO:0016740(transferase activity)	GO:0005083|GO:0004674|GO:0007243|GO:0005524|GO:0016740|GO:0006950|GO:0006468|GO:0000166|GO:0005575	Hs.431550
GT_44k_23_P102202	-0.25984	Detected	0.25984	Detected	-2.5e-07	-0.12317	Detected	-0.308751	Detected	-0.21596	0.515756	3612.82	22273.1	3755.35	13910.8	MSH6	NM_000179	2956	Homo sapiens mutS homolog 6 (E. coli) (MSH6), mRNA [NM_000179]	ref|NM_000179|gb|Y16676|ens|ENST00000234420|ens|ENST00000378335	GAAGTTTGCCTGGCTAGTGAAAGGTCAACTGTAGATGCTGAAGCTGTCCATAAATTGCTG	2	2p16.3	GO:0006284(base-excision repair);GO:0006298(mismatch repair);GO:0008340(determination of adult life span);GO:0008630(DNA damage response, signal transduction resulting in induction of apoptosis);GO:0009411(response to UV);GO:0016446(somatic hypermutation	GO:0000790(nuclear chromatin);GO:0005634(nucleus)	GO:0000166(nucleotide binding);GO:0000287(magnesium ion binding);GO:0000701(purine-specific mismatch base pair DNA N-glycosylase activity);GO:0003682(chromatin binding);GO:0003684(damaged DNA binding);GO:0005515(protein binding);GO:0005524(ATP binding);GO	GO:0005515|GO:0006284|GO:0045190|GO:0000287|GO:0005524|GO:0045910|GO:0008340|GO:0008630|GO:0016887|GO:0000166|GO:0042803|GO:0000701|GO:0000790|GO:0003684|GO:0005634|GO:0030983|GO:0016446|GO:0006298|GO:0016447|GO:0003682|GO:0009411	Hs.445052
GT_44k_23_P102235	-0.080997	Detected	0.0809975	Detected	2.4e-07	-0.0190783	Detected	-0.487042	Detected	-0.25306	0.414262	2504.88	12051.6	2472.23	7529.83	SNRPG	NM_003096	6637	Homo sapiens small nuclear ribonucleoprotein polypeptide G (SNRPG), mRNA [NM_003096]	ref|NM_003096|gb|BC035103|ens|ENST00000272348|ens|ENST00000380054	ACAACAGAACAATATTGGAATGGTGGTAATACGAGGAAATAGTATCATCATGTTAGAAGC	2	2p14	GO:0000245(spliceosome assembly);GO:0006397(mRNA processing);GO:0008380(RNA splicing)	GO:0005634(nucleus);GO:0005681(spliceosome);GO:0030532(small nuclear ribonucleoprotein complex)	GO:0003723(RNA binding);GO:0005515(protein binding)	GO:0000245|GO:0005634|GO:0005515|GO:0005681|GO:0008380|GO:0030532|GO:0003723|GO:0006397	Hs.516076
GT_44k_23_P102242	-0.582773	Detected	0.582773	Detected	0	-0.0683124	Detected	-0.174919	Detected	-0.121616	0.854612	59.6122	575.034	80.513	315.023	2011-03-07	NM_022826	64844	Membrane-associated ring finger (C3HC4) 7	ref|NM_022826|ens|ENST00000259050|gb|AK222880|gb|BC065014	GGAGACCATAACAGGACATTTGATATTGCCTAACTTCATATAAGACAGATGGATGATCTG	2	2q24.2	GO:0016874,GO:0046872,GO:0008270		GO:0016874: "Catalysis of the ligation of two substances with concomitant breaking of a diphosphate linkage, usually in a nucleoside triphosphate. Ligase is the systematic name for any enzyme of EC class 6." GO:0046872: "Interacting selectively and non-covalently with any metal ion." GO:0008270: "Interacting selectively and non-covalently with zinc (Zn) ions."	GO:0046872|GO:0008270|GO:0016874	Hs.529272
GT_44k_23_P102258	-0.174149	Detected	0.174149	Detected	-2.4e-07	-0.589355	Detected	-0.167275	Detected	-0.378315	0.300918	2689.66	14724.5	1907.09	10764.6	MRPL53	NM_053050	116540	Homo sapiens mitochondrial ribosomal protein L53 (MRPL53), nuclear gene encoding mitochondrial protein, mRNA [NM_053050]	ref|NM_053050|gb|AK075209|gb|BC012163|gb|BM467462	GGCGCTGATACTGGTCGCTGACAGCGCCAAAGAGACCAACAAGATGATTTTAGCGTGGAC	2	2p13.1		GO:0005739(mitochondrion);GO:0030529(ribonucleoprotein complex)		GO:0005739|GO:0030529	Hs.534527
GT_44k_23_P102262	0.137207	Detected	-0.137206	Detected	2.35e-07	-0.222582	Detected	-0.808185	Detected	-0.515383	0.251996	4047.96	14392.1	2982.58	8372.89	MRPL19	NM_014763	9801	Homo sapiens mitochondrial ribosomal protein L19 (MRPL19), nuclear gene encoding mitochondrial protein, mRNA [NM_014763]	ref|NM_014763|gb|BC030144|gb|D14660|thc|THC2461474	CATCACCAGAATGGTCTTTAATGAGCATGGAACCTGAGCAAAGGGAATAGGTGGGATGAA	2	2p12	GO:0006412(translation)	GO:0005622(intracellular);GO:0005634(nucleus);GO:0005739(mitochondrion);GO:0005840(ribosome)	GO:0003735(structural constituent of ribosome)	GO:0005840|GO:0003735|GO:0005634|GO:0006412|GO:0005739|GO:0005622	Hs.44024
GT_44k_23_P102278	1.09431	Compromised	-1.09431	Compromised	0	1.03766	Compromised	-0.945747	Compromised	0.0459587	0.978	3.22117	3.03854	2.92835	3.11978	DPP10	NM_020868	57628	Homo sapiens dipeptidyl-peptidase 10 (DPP10), transcript variant 1, mRNA [NM_020868]	ref|NM_020868|ref|NM_001004360|ens|ENST00000310323|gb|DQ857322	TTGCATCAATGATCTTAAAATCAGATGAAAAGCTTTTTAAATGTGGATCCGTGGTTGCAC	2	2q14.1	GO:0006508(proteolysis)	GO:0005624(membrane fraction);GO:0016020(membrane);GO:0016021(integral to membrane)	GO:0004274(dipeptidyl-peptidase IV activity)	GO:0004274|GO:0006508|GO:0016020|GO:0005624|GO:0016021	Hs.591555
GT_44k_23_P102286	1.10814	Compromised	-1.10814	Compromised	0	2.5934	Compromised	-0.995454	Compromised	0.798973	0.741245	3.40472	3.15069	9.0126	3.15548	LHCGR	NM_000233	3973	Homo sapiens luteinizing hormone/choriogonadotropin receptor (LHCGR), mRNA [NM_000233]	ref|NM_000233|ens|ENST00000294954|ens|ENST00000344775|gb|S57793	ATCACAGTAACCAACTCTAAAGTTTTACTGGTTCTTTTTTATCCCATCAATTCTTGTGCC	2	2p16.3	GO:0007165(signal transduction);GO:0007187(G-protein signaling, coupled to cyclic nucleotide second messenger);GO:0008584(male gonad development);GO:0030539(male genitalia development)	GO:0005768(endosome);GO:0005886(plasma membrane);GO:0005887(integral to plasma membrane)	GO:0004872(receptor activity);GO:0004964(lutropin-choriogonadotropic hormone receptor activity)	GO:0004964|GO:0030539|GO:0005887|GO:0004872|GO:0007187|GO:0005886|GO:0005768|GO:0008584|GO:0007165	Hs.468490
GT_44k_23_P10232	1.09782	Compromised	-1.09782	Compromised	0	1.09181	Compromised	-0.882485	Compromised	0.104663	0.949935	3.4701	3.25748	3.26735	3.50301	BANK1	NM_017935	55024	Homo sapiens B-cell scaffold protein with ankyrin repeats 1 (BANK1), mRNA [NM_017935]	ref|NM_017935|gb|BC032241|gb|AK091523|ens|ENST00000322953	GCACATTTTTGCTTTTTAAGTAGCTGGTTCATTTTCTGAATTTCTCACATTCAGAGTTCC	4	4q24	GO:0042113(B cell activation)			GO:0042113	Hs.480400
GT_44k_23_P102320	-0.043915	Detected	0.043915	Detected	0	-0.308443	Detected	-0.394093	Detected	-0.351268	0.0291657	2267.07	10360.9	1784.42	7084.04	NUP35	NM_138285	129401	Homo sapiens nucleoporin 35kDa (NUP35), mRNA [NM_138285]	ref|NM_138285|ens|ENST00000295119|ens|ENST00000374930|gb|BC047029	ATGTCCTGTCACAGAGTGTCCTCTTGGTGTATTCTAAAACGAGCATTCTTTTAAAAAACC	2	2q32.1	GO:0006605(protein targeting);GO:0015031(protein transport);GO:0051028(mRNA transport)	GO:0005634(nucleus);GO:0005643(nuclear pore)		GO:0005643|GO:0005634|GO:0015031|GO:0006605|GO:0051028	Hs.180591
GT_44k_23_P102331	1.15182	Compromised	-1.15182	Compromised	0	1.22943	Compromised	-0.378525	Compromised	0.425453	0.790576	3.48633	3.03669	3.47853	4.80751	BQ716254	BQ716254		AGENCOURT_8291361 Lupski_sympathetic_trunk Homo sapiens cDNA clone IMAGE:6194571 5', mRNA sequence [BQ716254]	gb|BQ716254|thc|THC2506900	TGTAGTTTGAGATTCTGAGAGTTATTCCAACTTTATGAAGATTGATTTCAATGTGCCTGC	2	2q24.3					Hs.596087
GT_44k_23_P102351	-0.352085	Detected	0.352085	Detected	0	-0.483156	Detected	0.0214679	Detected	-0.230844	0.647366	76.0306	532.671	65.6439	392.346	CHST10	NM_004854	9486	Homo sapiens carbohydrate sulfotransferase 10 (CHST10), mRNA [NM_004854]	ref|NM_004854|ens|ENST00000264249|gb|BC010441|gb|AF070594	ACAGCCCAGCAGGGAGGAAGCATCACACAGCGTTAGGAGCCGTTTCCTTCAGGTGTTAAG	2	2q11.2	GO:0005975(carbohydrate metabolic process);GO:0007155(cell adhesion);GO:0007612(learning);GO:0007616(long-term memory)	GO:0005624(membrane fraction);GO:0005794(Golgi apparatus);GO:0016020(membrane);GO:0016021(integral to membrane)	GO:0008146(sulfotransferase activity);GO:0016740(transferase activity)	GO:0016020|GO:0007155|GO:0005624|GO:0016740|GO:0008146|GO:0005975|GO:0007616|GO:0007612|GO:0016021|GO:0005794	Hs.516370
GT_44k_23_P102364	0.843957	Detected	-0.843957	Detected	0	0.470953	Detected	0.271767	Detected	0.37136	0.704774	522.391	697.232	381.393	1399.52	NGEF	NM_019850	25791	Homo sapiens neuronal guanine nucleotide exchange factor (NGEF), mRNA [NM_019850]	ref|NM_019850|ens|ENST00000264051|ens|ENST00000373552|gb|BC031573	AGGAGCCCAGGTGTTTTAAGGAATGAATTGGTCACTGCATCTTGTATCGATTATGGTTCT	2	2q37.1	GO:0007275(multicellular organismal development);GO:0007399(nervous system development);GO:0030154(cell differentiation);GO:0035023(regulation of Rho protein signal transduction)	GO:0005622(intracellular)	GO:0005085(guanyl-nucleotide exchange factor activity);GO:0005089(Rho guanyl-nucleotide exchange factor activity)	GO:0007399|GO:0007275|GO:0005089|GO:0030154|GO:0005085|GO:0035023|GO:0005622	Hs.97316
GT_44k_23_P102391	0.396312	Compromised	-0.396311	Detected	2.4e-07	-0.963531	Compromised	-2.74524	Compromised	-1.85439	0.197538	7.82189	19.418	2.88152	3.53054	SLC40A1	NM_014585	30061	Homo sapiens solute carrier family 40 (iron-regulated transporter), member 1 (SLC40A1), mRNA [NM_014585]	ref|NM_014585|ens|ENST00000261024|gb|AK223236|gb|AK002038	CTCATGTTATCATCATTAGTGATCTGTGTTGTAGAACATGAGGGTGTAAGCCTTCAGCCT	2	2q32.2	GO:0006811(ion transport);GO:0006826(iron ion transport);GO:0006879(iron ion homeostasis);GO:0009653(anatomical structure morphogenesis)	GO:0005737(cytoplasm);GO:0005886(plasma membrane);GO:0005887(integral to plasma membrane);GO:0008021(synaptic vesicle)	GO:0005381(iron ion transporter activity);GO:0005506(iron ion binding)	GO:0005506|GO:0005887|GO:0005886|GO:0006811|GO:0005737|GO:0006879|GO:0009653|GO:0008021|GO:0006826|GO:0005381	Hs.643005
GT_44k_23_P102404	0.0686584	Detected	-0.0686579	Detected	2.375e-07	0.391857	Detected	-0.164446	Detected	0.113706	0.729803	10318.4	40343.1	12205.8	34967.9	CCT7	NM_006429	10574	Homo sapiens chaperonin containing TCP1, subunit 7 (eta) (CCT7), transcript variant 1, mRNA [NM_006429]	ref|NM_006429|ref|NM_001009570|ens|ENST00000258091|gb|CR456719	GGGGTACATGGTATGGAGTAGACATCAACAACGAGGACATTGCTGACAACTTTGAAGCTT	2	2p13.2	GO:0000074(regulation of progression through cell cycle);GO:0006457(protein folding)	GO:0005737(cytoplasm);GO:0005832(chaperonin-containing T-complex)	GO:0000166(nucleotide binding);GO:0005524(ATP binding);GO:0042802(identical protein binding);GO:0051082(unfolded protein binding)	GO:0000074|GO:0051082|GO:0005524|GO:0005832|GO:0005737|GO:0042802|GO:0006457|GO:0000166	Hs.368149
GT_44k_23_P102412	-0.106702	Detected	0.106702	Detected	0	-0.546393	Detected	-0.399883	Detected	-0.473138	0.0673581	319.803	1594.48	222.938	1039.58	PLEKHA3	NM_019091	65977	Homo sapiens pleckstrin homology domain containing, family A (phosphoinositide binding specific) member 3, mRNA (cDNA clone IMAGE:4345190). [BC035471]	ref|NM_019091|gb|BC044567|gb|AK074209|gb|AF286162	TACGTTGTTCTTTACGTTGTTCTAGAAAAGAGATTTTAATGCTGTAGTGACTTTGCTCAC	2	2q31.2	GO:0008150(biological_process)	GO:0005575(cellular_component);GO:0016020(membrane)	GO:0005543(phospholipid binding);GO:0005545(phosphatidylinositol binding)	GO:0016020|GO:0008150|GO:0005543|GO:0005545|GO:0005575	Hs.41086
GT_44k_23_P102420	0.0610261	Detected	-0.0610256	Detected	2.38e-07	0.256182	Detected	-0.05369	Detected	0.101246	0.605031	29972.5	118434	32443.9	110261	CCT4	NM_006430	10575	Homo sapiens chaperonin containing TCP1, subunit 4 (delta) (CCT4), mRNA [NM_006430]	ref|NM_006430|ens|ENST00000233836|gb|AK129860|gb|U38846	CCTCTGAATTTCTGGGCTTGGTCTTCCAGTTGGCATTTGCCTGAAGTTGTATTGAAACAA	2	2p15	GO:0000074(regulation of progression through cell cycle);GO:0006457(protein folding)	GO:0005737(cytoplasm)	GO:0000166(nucleotide binding);GO:0005524(ATP binding);GO:0051082(unfolded protein binding)	GO:0000074|GO:0051082|GO:0005524|GO:0005737|GO:0006457|GO:0000166	Hs.421509
GT_44k_23_P102439	1.02495	Detected	-1.02495	Detected	0	0.986622	Detected	-0.724499	Detected	0.131061	0.930753	87.6909	91.069	80.7385	103.884	ASTL	NM_001002036	431705	Homo sapiens astacin-like metallo-endopeptidase (M12 family) (ASTL), mRNA [NM_001002036]	ref|NM_001002036|ens|ENST00000342380|gb|AJ537600|gb|BC107127	CCTGGGGAGAGCCCACATGGGTGGGAGTCCCCTGCCCTGAAAAAGCTCAGTGCAGAGGCC	2	2q11.2	GO:0006508(proteolysis)		GO:0008270(zinc ion binding);GO:0008533(astacin activity);GO:0046872(metal ion binding)	GO:0006508|GO:0046872|GO:0008270|GO:0008533	Hs.447993
GT_44k_23_P102454	0.305704	Detected	-0.305704	Detected	0	0.051616	Detected	-1.14031	Detected	-0.544345	0.501745	272.924	768.217	216.38	399.007	INSIG2	NM_016133	51141	Homo sapiens insulin induced gene 2 (INSIG2), mRNA [NM_016133]	ref|NM_016133|ens|ENST00000245787|ens|ENST00000376273|ens|ENST00000340599	TATATTTTTTGCTGGAGGCATAACAATGGGAAACATTGGTCGACAACTGGCAATGTACGA	2	2q14.1					Hs.7089
GT_44k_23_P102462	0.242221	Compromised	-0.242221	Detected	-2.4e-07	-0.259335	Compromised	0.518437	Detected	0.129551	0.803932	10.821	33.2608	7.22685	52.1975	FLJ37440	NM_153214	129804	Homo sapiens hypothetical protein FLJ37440 (FLJ37440), mRNA [NM_153214]	ref|NM_153214|ens|ENST00000331203|ens|ENST00000272559|gb|BC126987	CTTCCAGGCCAACCACGTGTCCAAGGTCACCATCTTTGTATCCCCCTATGACTTCTGAGG	2	2q13			GO:0005509(calcium ion binding)	GO:0005509	Hs.437696
GT_44k_23_P102471	-0.272337	Detected	0.272337	Detected	0	-0.552321	Detected	-0.492118	Detected	-0.522219	0.196928	1250.86	7846.3	974.061	4278.36	MSH2	NM_000251	4436	Homo sapiens mutS homolog 2, colon cancer, nonpolyposis type 1 (E. coli) (MSH2), mRNA [NM_000251]	ref|NM_000251|ens|ENST00000233146|gb|U03911|gb|BX649122	AACCCTTTTTCCATAGTGTTAACTGTCAGTGCCCATGGGCTATCAACTTAATAAGATATT	2	2p21	GO:0001701(in utero embryonic development);GO:0006119(oxidative phosphorylation);GO:0006164(purine nucleotide biosynthetic process);GO:0006284(base-excision repair);GO:0006298(mismatch repair);GO:0006301(postreplication repair);GO:0006915(apoptosis);GO:00	GO:0005634(nucleus)	GO:0000166(nucleotide binding);GO:0000287(magnesium ion binding);GO:0003684(damaged DNA binding);GO:0003697(single-stranded DNA binding);GO:0004422(hypoxanthine phosphoribosyltransferase activity);GO:0005524(ATP binding);GO:0016887(ATPase activity);GO:001	GO:0006301|GO:0006284|GO:0000287|GO:0045190|GO:0006119|GO:0045910|GO:0001701|GO:0008340|GO:0019724|GO:0006928|GO:0000166|GO:0007049|GO:0003684|GO:0010165|GO:0006164|GO:0016446|GO:0010224|GO:0006298|GO:0016447|GO:0003697|GO:0030183|GO:0006915|GO:0007050	Hs.597656
GT_44k_23_P102481	0.94475	Compromised	-0.94475	Compromised	0	1.46421	Compromised	-0.838386	Compromised	0.312911	0.853046	8.40881	9.75963	11.3965	9.73169	CTLA4	NM_005214	1493	Homo sapiens cytotoxic T-lymphocyte-associated protein 4 (CTLA4), transcript variant 1, mRNA [NM_005214]	ref|NM_005214|ref|NM_001037631|gb|AY999702|ens|ENST00000302823	AATGCTAAAGAAAAGAAGCCCTCTTACAACAGGGGTCTATGTGAAAATGCCCCCAACAGA	2	2q33.2	GO:0006955(immune response)	GO:0005887(integral to plasma membrane);GO:0016020(membrane);GO:0016021(integral to membrane)		GO:0005887|GO:0016020|GO:0006955|GO:0016021	Hs.247824
GT_44k_23_P102494	0.638975	Detected	-0.638975	Detected	0	0.132594	Detected	-1.1132	Detected	-0.490301	0.637853	82.3347	146.008	54.8037	97.3548	C2orf18	NM_017877	54978	Homo sapiens chromosome 2 open reading frame 18 (C2orf18), mRNA [NM_017877]	ref|NM_017877|gb|AK075164|ens|ENST00000358083|ens|ENST00000344420	CTGCAGAACCCCCAGGGCAGCTGCTGCCACAGAAGATAACAACACCCAAGTCCTCTTTTT	2	2p23.3		GO:0016020(membrane);GO:0016021(integral to membrane)		GO:0016020|GO:0016021	Hs.516034
GT_44k_23_P102508	-0.390734	Detected	0.390734	Detected	0	-0.426086	Detected	0.126272	Detected	-0.149907	0.783711	275.708	2037.93	254.372	1571.5	SLC5A6	NM_021095	8884	Homo sapiens solute carrier family 5 (sodium-dependent vitamin transporter), member 6 (SLC5A6), mRNA [NM_021095]	ref|NM_021095|gb|BC015631|ens|ENST00000310574|ens|ENST00000380196	TTTTTCTCGTCGCTTGCCAATCTGTTTTTTAAAGGATCAGGCTCGTAGGGAGCAGGATCA	2	2p23.3	GO:0006811(ion transport);GO:0006814(sodium ion transport)	GO:0005624(membrane fraction);GO:0005887(integral to plasma membrane);GO:0016020(membrane)	GO:0005215(transporter activity);GO:0008523(sodium-dependent multivitamin transporter activity);GO:0015293(symporter activity);GO:0031402(sodium ion binding)	GO:0005887|GO:0015293|GO:0005215|GO:0016020|GO:0008523|GO:0005624|GO:0006814|GO:0006811|GO:0031402	Hs.435735
GT_44k_23_P102517	-0.145976	Detected	0.145976	Detected	0	0.252113	Detected	0.189923	Detected	0.221018	0.276809	290.283	1528.28	361.677	1459.38	PDE6D	NM_002601	5147	Homo sapiens phosphodiesterase 6D, cGMP-specific, rod, delta (PDE6D), mRNA [NM_002601]	ref|NM_002601|ens|ENST00000287600|gb|AF022912|gb|BC004322	TTTTGACGACGATCTTCTTGTAAGCACATCCAGAGTGAGACTTTTCTATGTTTGAAAGAA	2	2q37.1	GO:0007601(visual perception);GO:0050896(response to stimulus)		GO:0004114(3',5'-cyclic-nucleotide phosphodiesterase activity);GO:0005515(protein binding);GO:0016787(hydrolase activity)	GO:0005515|GO:0016787|GO:0007601|GO:0004114|GO:0050896	Hs.516808
GT_44k_23_P102523	-0.526316	Detected	0.526316	Detected	0	0.137034	Detected	0.0159166	Detected	0.0764754	0.898456	51.4837	459.239	77.0941	298.627	SPTBN1	NM_003128	6711	Homo sapiens spectrin, beta, non-erythrocytic 1 (SPTBN1), transcript variant 2, mRNA [NM_178313]	ref|NM_003128|ens|ENST00000389980|ens|ENST00000389981|ens|ENST00000356805	ATGATGGCAATGAGTACCTCTTCCAAGCCAAAGACGATGAGGAAATGAACACATGGATCC	2	2p16.2	GO:0051016(barbed-end actin filament capping)	GO:0005856(cytoskeleton);GO:0008091(spectrin);GO:0016020(membrane)	GO:0003779(actin binding);GO:0005200(structural constituent of cytoskeleton);GO:0005516(calmodulin binding)	GO:0008091|GO:0016020|GO:0051016|GO:0005516|GO:0005200|GO:0005856|GO:0003779	Hs.503178
GT_44k_23_P102542	0.152728	Detected	-0.152728	Detected	0	-0.290312	Detected	0.112715	Detected	-0.088798	0.758993	361.053	1256.36	251.111	1398.8	AFTPH	NM_203437	54812	Homo sapiens aftiphilin (AFTPH), transcript variant 2, mRNA [NM_017657]	ref|NM_203437|ref|NM_017657|ref|NM_001002243|ens|ENST00000238856	TAGATTGCTATGGTTTAGGCTGTATATACAGTGAAAACTATGGGTTTTAAATGTTTGGGG	2	2p14	GO:0015031(protein transport)	GO:0005829(cytosol);GO:0030121(AP-1 adaptor complex)	GO:0030276(clathrin binding)	GO:0005829|GO:0015031|GO:0030121|GO:0030276	Hs.655167
GT_44k_23_P102551	0.963801	Detected	-0.963801	Detected	0	-3.433	Compromised	-3.96439	Compromised	-3.69869	0.0659194	71.5771	80.9102	3.21269	9.36424	MALL	NM_005434	7851	Homo sapiens mal, T-cell differentiation protein-like (MALL), mRNA [NM_005434]	ref|NM_005434|ens|ENST00000272462|gb|AK056616|gb|BC003179	AGGAAGCTTTTCTTTTTCCTGGGAAAACAACTGTCTCTTGGAATTATCTGACCATGAACT	2	2q13	GO:0042632(cholesterol homeostasis)	GO:0000139(Golgi membrane);GO:0005886(plasma membrane);GO:0016021(integral to membrane);GO:0016023(cytoplasmic membrane-bound vesicle);GO:0030136(clathrin-coated vesicle);GO:0045121(lipid raft)	GO:0005515(protein binding)	GO:0030136|GO:0005515|GO:0005886|GO:0000139|GO:0045121|GO:0042632|GO:0016023|GO:0016021	Hs.185055
GT_44k_23_P102571	0.110757	Detected	-0.110758	Detected	-2.4e-07	-0.157121	Detected	-0.404831	Detected	-0.280976	0.232897	16760.1	61814.3	13161.4	46698.2	SLC2A4RG	NM_020062	56731	Homo sapiens SLC2A4 regulator (SLC2A4RG), mRNA [NM_020062]	ref|NM_020062|gb|BC052306|ens|ENST00000266077|ens|ENST00000344814	CATGTTTGTTTTTGAAGCTCAGGTGTCTCACGTCTGGGCTGCACCAGGCGAAGAGAGAAA	20	20q13.33	GO:0006350(transcription);GO:0006355(regulation of transcription, DNA-dependent)	GO:0005622(intracellular);GO:0005634(nucleus)	GO:0003700(transcription factor activity);GO:0008270(zinc ion binding);GO:0046872(metal ion binding)	GO:0005634|GO:0003700|GO:0046872|GO:0006350|GO:0008270|GO:0006355|GO:0005622	Hs.435126
GT_44k_23_P102575	0.2019	Detected	-0.2019	Detected	0	0.555215	Detected	-0.597536	Detected	-0.0211604	0.975507	2465.79	8014.85	2978.37	5643.3	SLC2A4RG	NM_020062	56731	Homo sapiens SLC2A4 regulator (SLC2A4RG), mRNA [NM_020062]	ref|NM_020062|gb|AB044777|gb|BC052306|ens|ENST00000266077	ACCACTCAAAGTGCCTCTAAAGAAACCAGCTTTTTGCACTAAAGCCAAACCACACCGCTG	20	20q13.33	GO:0006350(transcription);GO:0006355(regulation of transcription, DNA-dependent)	GO:0005622(intracellular);GO:0005634(nucleus)	GO:0003700(transcription factor activity);GO:0008270(zinc ion binding);GO:0046872(metal ion binding)	GO:0005634|GO:0003700|GO:0046872|GO:0006350|GO:0008270|GO:0006355|GO:0005622	Hs.435126
GT_44k_23_P102582	0.0490193	Detected	-0.0490198	Detected	-2.385e-07	-1.12803	Detected	-1.2597	Detected	-1.19387	0.00469328	15819.4	63558.4	6614.94	25436.6	C20orf24	NM_018840	55969	Homo sapiens chromosome 20 open reading frame 24 (C20orf24), transcript variant 1, mRNA [NM_018840]	ref|NM_018840|ref|NM_199483|gb|BC004446|ens|ENST00000344795	TAAACTATCAATGGCATTTCAAGTCTTCTGAAACAGCATGGCTGTATGTGCGTGGTCCAT	20	20q11.23	GO:0008150(biological_process)	GO:0005575(cellular_component)	GO:0003674(molecular_function);GO:0005515(protein binding)	GO:0005515|GO:0003674|GO:0008150|GO:0005575	Hs.584985
GT_44k_23_P102607	-0.193495	Compromised	0.193495	Detected	0	-0.01945	Compromised	0.215051	Detected	0.0978005	0.707688	9.64169	54.218	10.2851	50.9764	ENST00000373222	ENST00000373222		Chromodomain-helicase-DNA-binding protein 6 (EC 3.6.1.-) (ATP- dependent helicase CHD6) (CHD-6) (Radiation-induced gene B protein). [Source:Uniprot/SWISSPROT;Acc:Q8TD26] [ENST00000373222]	ens|ENST00000373222|gb|BC039860|gb|BC040016|thc|THC2525006	ACAAGCCCAGATGAAGCACATTTTTACGGAGGTGAAGCAATATTTACTGACTCATTTGAC	20	20q12					Hs.371979
GT_44k_23_P102611	0.829746	Detected	-0.829746	Detected	0	-0.416212	Detected	-0.105806	Detected	-0.261009	0.786407	492.309	670.157	196.259	1025.27	WISP2	NM_003881	8839	Homo sapiens WNT1 inducible signaling pathway protein 2 (WISP2), mRNA [NM_003881]	ref|NM_003881|gb|BC058074|gb|AK129660|ens|ENST00000372868	CATTTTTCTGGGGGTAGGATGAAGAGAAGGCACACAGAGATTCTGGATCTCCTGCTGCCT	20	20q13.12	GO:0001558(regulation of cell growth);GO:0007155(cell adhesion);GO:0007165(signal transduction);GO:0007267(cell-cell signaling)	GO:0005576(extracellular region);GO:0005625(soluble fraction);GO:0005886(plasma membrane)	GO:0005515(protein binding);GO:0005520(insulin-like growth factor binding)	GO:0005576|GO:0005515|GO:0005520|GO:0007155|GO:0005886|GO:0007267|GO:0007165|GO:0005625|GO:0001558	Hs.592145
GT_44k_23_P102622	0.268468	Detected	-0.268468	Detected	0	1.65446	Detected	1.42425	Detected	1.53935	0.0341728	40.0549	118.718	98.9793	355.477	MATN4	NM_003833	8785	Homo sapiens matrilin 4 (MATN4), transcript variant 1, mRNA [NM_003833]	ref|NM_003833|ref|NM_030590|ref|NM_030592|ens|ENST00000342716	TTGAGCTGAGTTGGCCTCGCCCGGACCATTAGGCGGACTGCGGCGTCAGGGGGATAGCGG	20	20q13.12	GO:0030198(extracellular matrix organization and biogenesis)	GO:0005576(extracellular region);GO:0005578(proteinaceous extracellular matrix)	GO:0005201(extracellular matrix structural constituent);GO:0005518(collagen binding)	GO:0005518|GO:0005576|GO:0005201|GO:0030198|GO:0005578	Hs.278489
GT_44k_23_P102634	1.23389	Compromised	-1.23389	Compromised	0	1.03707	Compromised	-1.05221	Compromised	-0.0075705	0.996689	3.93838	3.06149	3.24884	3.21634	WFDC6	NM_080827	140870	Homo sapiens WAP four-disulfide core domain 6 (WFDC6), mRNA [NM_080827]	ref|NM_080827|ens|ENST00000372670|gb|BC101600|gb|BC101604	AATGTTTAGACTTCAGAAAGGTCAGCCTTACTTTATACCATAAGGAGGAGCTTGAATAAC	20	20q13.12			GO:0004867(serine-type endopeptidase inhibitor activity)	GO:0004867	Hs.673237
GT_44k_23_P102681	0.577096	Detected	-0.577096	Detected	0	-0.504865	Compromised	-1.78558	Compromised	-1.14522	0.315321	19.2464	37.1876	8.59626	14.9054	MGC4294	BC002831	79160	Homo sapiens hypothetical protein MGC4294, mRNA (cDNA clone MGC:4294 IMAGE:3636069), complete cds. [BC002831]	gb|BC002831|ens|ENST00000306392|thc|THC2483328	ACTGACAAATCGAGTGGGCAAACGGCTTACTCAAAGGCCAGGAGCAGCTACCCGATGACT	20	20q13.32					Hs.649915
GT_44k_23_P102694	0.136609	Compromised	-0.136609	Detected	0	0.722549	Detected	-1.31339	Detected	-0.295422	0.800696	16.1847	57.5906	22.9695	23.5961	DEFB129	NM_080831	140881	Homo sapiens defensin, beta 129 (DEFB129), mRNA [NM_080831]	ref|NM_080831|ens|ENST00000246105|gb|AY122480|gb|AF525931	TGCTGTGATACAAAGAAAACATATTTTATCTGTTCTCCCCCAAATCAAAAGCACTAGCTT	20	20p13	GO:0042742(defense response to bacterium)			GO:0042742	Hs.112087
GT_44k_23_P102706	0.45986	Detected	-0.45986	Detected	0	0.0820603	Detected	-0.424498	Detected	-0.171219	0.775287	176.34	400.85	128.317	380.507	SNPH	NM_014723	9751	Homo sapiens syntaphilin (SNPH), mRNA [NM_014723]	ref|NM_014723|gb|AB002372|ens|ENST00000381873|ens|ENST00000381876	TAGATTTCTCCCAAGGGGATCACTTAGCTTCTCACTGACACACCCTTCCCAATTGCCACA	20	20p13	GO:0007269(neurotransmitter secretion);GO:0016081(synaptic vesicle docking during exocytosis)	GO:0016020(membrane);GO:0016021(integral to membrane);GO:0019717(synaptosome);GO:0045202(synapse)	GO:0017075(syntaxin-1 binding)	GO:0016081|GO:0016020|GO:0045202|GO:0017075|GO:0019717|GO:0007269|GO:0016021	Hs.323833
GT_44k_23_P102731	-0.482016	Detected	0.482016	Detected	-2.5e-07	-2.93796	Detected	-2.1452	Detected	-2.54158	0.0553342	4553.48	38198	784.684	5726.74	SMOX	NM_175839	54498	Homo sapiens spermine oxidase (SMOX), transcript variant 1, mRNA [NM_175839]	ref|NM_175839|ref|NM_175842|ref|NM_175840|ref|NM_175841	CTGCCTTGTTATTGTAAGTGCCTTCAATACTTTGCATTTTGGGATAATAAAAAAGGCTCC	20	20p13	GO:0006118(electron transport);GO:0046208(spermine catabolic process)		GO:0016491(oxidoreductase activity);GO:0046592(polyamine oxidase activity)	GO:0006118|GO:0046208|GO:0046592|GO:0016491	Hs.433337
GT_44k_23_P102743	-0.582991	Detected	0.582991	Detected	0	-0.714121	Detected	-0.483824	Detected	-0.598973	0.419605	82.9963	800.845	71.6551	354.113	CGI-09	NM_015939	51605	Homo sapiens CGI-09 protein (CGI-09), mRNA [NM_015939]	ref|NM_015939|ens|ENST00000203001|gb|AF132943|gb|BC001262	ATGAATTCCCTCTCAACAAAGTGGACAGTCTTCTACATGGAACATTTTCTGCCAAGATGT	20	20p12.3	GO:0006446(regulation of translational initiation);GO:0008033(tRNA processing)	GO:0005634(nucleus)	GO:0003743(translation initiation factor activity);GO:0005515(protein binding)	GO:0005634|GO:0005515|GO:0003743|GO:0008033|GO:0006446	Hs.128791
GT_44k_23_P102759	-0.0871873	Detected	0.0871873	Detected	0	-1.13164	Detected	-1.77326	Detected	-1.45245	0.0486022	38.7798	188.188	17.777	48.004	BTBD3	NM_014962	22903	Homo sapiens BTB (POZ) domain containing 3 (BTBD3), transcript variant 1, mRNA [NM_014962]	ref|NM_014962|ref|NM_181443|ens|ENST00000254977|ens|ENST00000378226	GCTTAGCTCATCTGCAAATATGTGATCAGTGCCGGTAATTTGTAATGAATGAAGCGGTAG	20	20p12.2			GO:0005515(protein binding)	GO:0005515	Hs.244590
GT_44k_23_P102769	-0.0220096	Detected	0.0220096	Detected	0	-1.14167	Detected	-0.686336	Detected	-0.914005	0.0572962	593.822	2632.71	258.385	1492.47	C20orf72	NM_052865	92667	Homo sapiens chromosome 20 open reading frame 72 (C20orf72), mRNA [NM_052865]	ref|NM_052865|ens|ENST00000377710|ens|ENST00000377704|gb|AF306684	TTTTCTTGTTGGAGAGGTGGAAACAGCGGATGATTCTGGAACTGGGAGAAGATGGCTTTA	20	20p11.23					Hs.320823
GT_44k_23_P102770	0.336507	Detected	-0.336508	Detected	-2.4e-07	-0.657292	Detected	-0.76811	Detected	-0.712701	0.171814	4786.7	12910.2	2272.66	8866.33	NAT5	NM_016100	51126	Homo sapiens N-acetyltransferase 5 (NAT5), transcript variant 1, mRNA [NM_016100]	ref|NM_016100|ref|NM_181527|ref|NM_181528|ens|ENST00000334982	CTCTAGATGCTTTATGGACAATATTATTTTCATTGGATGATTCTGGAGCTCTATTAGGAG	20	20p11.23	GO:0008152(metabolic process)	GO:0005622(intracellular)	GO:0008080(N-acetyltransferase activity);GO:0008415(acyltransferase activity);GO:0016740(transferase activity)	GO:0008415|GO:0008152|GO:0016740|GO:0008080|GO:0005622	Hs.368783
GT_44k_23_P102816	-0.522216	Detected	0.522216	Detected	0	0.679645	Detected	-0.0283911	Detected	0.325627	0.657161	26.1931	232.32	56.9699	146.917	BX647159	BX647159		Homo sapiens mRNA; cDNA DKFZp686H14196 (from clone DKFZp686H14196). [BX647159]	gb|BX647159|thc|THC2609588	GTGTATGCCACCATGCCCAGCTTTTTAAAAAACATTTTTGTAGAGACGGGGGTCTCGCTA	20	20q11.21					Hs.375468
GT_44k_23_P102832	0.387891	Detected	-0.387891	Detected	0	0.170139	Detected	-0.118554	Detected	0.0257924	0.955977	557.292	1399.73	453.102	1562.64	CEP250	NM_007186	11190	Homo sapiens centrosomal protein 250kDa (CEP250), transcript variant 1, mRNA [NM_007186]	ref|NM_007186|ref|NM_001035518|gb|AF022655|ens|ENST00000356095	TGTTCCCAGGAAGAGGAAGTAAATCTGCAACCCTGGGGAGGACCCCAACTCACCTGGGAA	20	20q11.22	GO:0000278(mitotic cell cycle);GO:0030997(regulation of centriole-centriole cohesion)	GO:0005813(centrosome)	GO:0016491(oxidoreductase activity);GO:0019901(protein kinase binding);GO:0046914(transition metal ion binding)	GO:0000278|GO:0016491|GO:0005813|GO:0019901|GO:0046914|GO:0030997	Hs.443976
GT_44k_23_P102842	-0.00877833	Detected	0.00877833	Detected	0	-0.624318	Detected	-0.638541	Detected	-0.63143	0.000319967	1164.14	5067.4	718.409	2996.8	NFS1	NM_021100	9054	Homo sapiens NFS1 nitrogen fixation 1 homolog (S. cerevisiae) (NFS1), nuclear gene encoding mitochondrial protein, mRNA [NM_021100]	ref|NM_021100|gb|BC065560|ens|ENST00000374092|ens|ENST00000374085	TTTTCTGTAGCTCCAAAGGCTATCTCTTCATATTGACTGCAGACAGACTGAATGGACAGT	20	20q11.22	GO:0000096(sulfur amino acid metabolic process);GO:0006461(protein complex assembly);GO:0008152(metabolic process)	GO:0005634(nucleus);GO:0005739(mitochondrion);GO:0005829(cytosol)	GO:0003824(catalytic activity);GO:0008483(transaminase activity);GO:0016740(transferase activity);GO:0030170(pyridoxal phosphate binding);GO:0031071(cysteine desulfurase activity)	GO:0005634|GO:0031071|GO:0005829|GO:0008152|GO:0016740|GO:0005739|GO:0008483|GO:0000096|GO:0003824|GO:0006461|GO:0030170	Hs.194692
GT_44k_23_P102864	1.16606	Compromised	-1.16606	Compromised	0	1.99502	Compromised	-1.01417	Compromised	0.490424	0.820774	3.4967	2.98615	5.87302	3.07306	PRSS7	NM_002772	5651	Homo sapiens protease, serine, 7 (enterokinase) (PRSS7), mRNA [NM_002772]	ref|NM_002772|ens|ENST00000284885|gb|BC111749|gb|U09860	TGCAGGCTATGAAGAAGGAGGAATAGATTCTTGTCAGGGGGATTCAGGAGGACCATTAAT	21	21q21.1	GO:0006508(proteolysis)	GO:0005903(brush border);GO:0016020(membrane);GO:0016021(integral to membrane)	GO:0004275(enteropeptidase activity);GO:0005044(scavenger receptor activity);GO:0008233(peptidase activity);GO:0016787(hydrolase activity)	GO:0005044|GO:0006508|GO:0016787|GO:0016020|GO:0004275|GO:0008233|GO:0016021|GO:0005903	Hs.149473
GT_44k_23_P102876	-0.266801	Detected	0.266801	Detected	-2.4e-07	0.366059	Detected	0.697202	Detected	0.531631	0.232517	3004.8	18704.3	4405.43	23347.5	CCT8	NM_006585	10694	Homo sapiens chaperonin containing TCP1, subunit 8 (theta), mRNA (cDNA clone IMAGE:3930332), complete cds. [BC005220]	ref|NM_006585|gb|D13627|gb|BC012584|ens|ENST00000389157	GACTTGAACAGTATGCTATTAAGAAGTTTGCTGAGGCATTTGAAGCTATTCCCCGCGCAC	21	21q21.3	GO:0006457(protein folding)	GO:0005829(cytosol)	GO:0000166(nucleotide binding);GO:0005524(ATP binding);GO:0042623(ATPase activity, coupled);GO:0051082(unfolded protein binding)	GO:0042623|GO:0005829|GO:0051082|GO:0005524|GO:0006457|GO:0000166	Hs.125113
GT_44k_23_P102884	0.29561	Detected	-0.29561	Detected	0	0.00389242	Detected	-0.607406	Detected	-0.301757	0.551497	23.8758	68.1519	18.4419	50.8574	SYNJ1	NM_203446	8867	Homo sapiens synaptojanin 1 (SYNJ1), transcript variant 2, mRNA [NM_203446]	ref|NM_203446|ref|NM_003895|gb|AF009039|gb|AB020717	CTTCTCTGCAGCCTCTTGGTCATAACAAAAGCAGGGCTTCATCTTCACTTGATGGCTTTA	21	21q22.11	GO:0006796(phosphate metabolic process);GO:0006836(neurotransmitter transport);GO:0048488(synaptic vesicle endocytosis)	GO:0030117(membrane coat)	GO:0003723(RNA binding);GO:0004437(inositol or phosphatidylinositol phosphatase activity);GO:0004439(phosphoinositide 5-phosphatase activity);GO:0004445(inositol-polyphosphate 5-phosphatase activity);GO:0016787(hydrolase activity)	GO:0016787|GO:0006796|GO:0030117|GO:0048488|GO:0006836|GO:0004439|GO:0004437|GO:0003723|GO:0004445	Hs.473632
GT_44k_23_P102890	-0.198226	Detected	0.198227	Detected	2.4e-07	0.347266	Detected	0.453803	Detected	0.400535	0.190287	2901.6	16423.9	4004.14	18161.4	MRPS6	NM_032476	64968	Homo sapiens mitochondrial ribosomal protein S6 (MRPS6), nuclear gene encoding mitochondrial protein, mRNA [NM_032476]	ref|NM_032476|gb|BC042752|ens|ENST00000362077|ens|ENST00000381143	GTGAGCTAGTCATTCAGCCTGTGTAACCATGTGGAAATAAAAATTGACGACCAATGTATT	21	21q22.11	GO:0006412(translation)	GO:0005622(intracellular);GO:0005739(mitochondrion);GO:0015935(small ribosomal subunit)	GO:0003735(structural constituent of ribosome)	GO:0003735|GO:0006412|GO:0015935|GO:0005739|GO:0005622	Hs.655054
GT_44k_23_P1029	0.237797	Detected	-0.237797	Detected	0	1.71209	Detected	1.45267	Detected	1.58238	0.0280751	20.9702	64.8529	55.09	193.885	MFAP2	NM_017459	4237	Homo sapiens microfibrillar-associated protein 2 (MFAP2), transcript variant 1, mRNA [NM_017459]	ref|NM_017459|ref|NM_002403|gb|AK222751|ens|ENST00000375535	CCGCCTCTACTCCATACACAGGCCTTGCAAACAGTGTCTCAACGAGGTCTGCTTCTACAG	1	1p36.13		GO:0001527(microfibril);GO:0005578(proteinaceous extracellular matrix)	GO:0005201(extracellular matrix structural constituent)	GO:0001527|GO:0005201|GO:0005578	Hs.389137
GT_44k_23_P10291	0.0864787	Detected	-0.0864787	Detected	0	0.784818	Detected	-0.0462866	Detected	0.369266	0.476038	27.3265	104.235	41.9245	99.2769	CTSE	NM_001910	1510	Homo sapiens cathepsin E (CTSE), transcript variant 1, mRNA [NM_001910]	ref|NM_001910|ref|NM_148964|ens|ENST00000358184|ens|ENST00000360218	TATTGGTAATGTTAAGACTGCTGGGTGGGTTTGGAGTTCTTGGCTTTAATCATTCATTAC	1	1q32.1	GO:0006508(proteolysis);GO:0007586(digestion);GO:0019886(antigen processing and presentation of exogenous peptide antigen via MHC class II)	GO:0005768(endosome)	GO:0004193(cathepsin E activity);GO:0004194(pepsin A activity);GO:0008233(peptidase activity)	GO:0006508|GO:0004193|GO:0005768|GO:0008233|GO:0019886|GO:0007586|GO:0004194	Hs.644082
GT_44k_23_P102917	0.919814	Compromised	-0.919814	Compromised	0	1.98071	Compromised	-1.20848	Compromised	0.386115	0.853291	3.59849	4.32347	7.09813	3.27848	B3GALT5	NM_033173	10317	Homo sapiens UDP-Gal:betaGlcNAc beta 1,3-galactosyltransferase, polypeptide 5 (B3GALT5), transcript variant 5, mRNA [NM_033173]	ref|NM_033173|ref|NM_033171|ref|NM_006057|ref|NM_033172	ATTGAGTCCATGTTATCGGCTCGGTACTCAACACAACCCAAGTTTCATCCGAGGAAATGT	21	21q22.2	GO:0006486(protein amino acid glycosylation)	GO:0016020(membrane);GO:0016021(integral to membrane)	GO:0008378(galactosyltransferase activity);GO:0008499(UDP-galactose:beta-N-acetylglucosamine beta-1,3-galactosyltransferase activity);GO:0016757(transferase activity, transferring glycosyl groups)	GO:0016757|GO:0016020|GO:0006486|GO:0008499|GO:0008378|GO:0016021	Hs.655094
GT_44k_23_P102919	1.21409	Compromised	-1.21409	Compromised	0	1.01314	Compromised	-1.07757	Compromised	-0.0322165	0.985782	3.73663	2.9855	3.07361	3.03985	B3GALT5	NM_033173	10317	Homo sapiens UDP-Gal:betaGlcNAc beta 1,3-galactosyltransferase, polypeptide 5 (B3GALT5), transcript variant 5, mRNA [NM_033173]	ref|NM_033173|ref|NM_033171|ref|NM_006057|ref|NM_033172	GTTTGACATACACCTGGATTTTTGCATTTCAGGGGTCAGTATCCTATGACATGATGGGTG	21	21q22.2	GO:0006486(protein amino acid glycosylation)	GO:0016020(membrane);GO:0016021(integral to membrane)	GO:0008378(galactosyltransferase activity);GO:0008499(UDP-galactose:beta-N-acetylglucosamine beta-1,3-galactosyltransferase activity);GO:0016757(transferase activity, transferring glycosyl groups)	GO:0016757|GO:0016020|GO:0006486|GO:0008499|GO:0008378|GO:0016021	Hs.655094
GT_44k_23_P102925	-0.390383	Detected	0.390383	Detected	0	1.14306	Detected	1.10583	Detected	1.12445	0.102557	222.122	1641.04	607.949	2495.9	PWP2	NM_005049	5822	Homo sapiens PWP2 periodic tryptophan protein homolog (yeast) (PWP2), mRNA [NM_005049]	ref|NM_005049|ens|ENST00000291576|gb|U53346|gb|BC014988	TGACAGCCTGCATCTGCTTGGAGGAGGAGGCAGAGACTCAGAAGAAGAGATGCTGGCCTA	21	21q22.3	GO:0007165(signal transduction)	GO:0005634(nucleus)	GO:0004871(signal transducer activity)	GO:0005634|GO:0004871|GO:0007165	Hs.449076
GT_44k_23_P102937	-0.568251	Detected	0.568251	Detected	0	-0.213949	Detected	0.175681	Detected	-0.0191338	0.977483	305.792	2890.96	369.611	2039.87	SUMO3	NM_006936	6612	Homo sapiens SMT3 suppressor of mif two 3 homolog 3 (S. cerevisiae) (SUMO3), mRNA [NM_006936]	ref|NM_006936|ens|ENST00000332859|gb|BC008420|gb|X99584	AAAGTAAGACTAAGTATTGCTGAATTTGCAGTTATGTTGTCGTGTATAAGAGCTACTTCC	21	21q22.3	GO:0006464(protein modification process);GO:0006512(ubiquitin cycle)	GO:0000776(kinetochore)	GO:0005515(protein binding)	GO:0005515|GO:0006464|GO:0000776|GO:0006512	Hs.474005
GT_44k_23_P102950	0.705197	Detected	-0.705197	Detected	0	1.60314	Detected	1.31517	Detected	1.45916	0.179836	27.1321	43.8943	47.8031	164.943	TSGA2	NM_080860	89765	Homo sapiens testis specific A2 homolog (mouse) (TSGA2), mRNA [NM_080860]	ref|NM_080860|ens|ENST00000291536|gb|AB041016|gb|AK057315	GGGTTTTTAGTCTTTCTTTCTCAGCTGTATGTTAAGTTGGTTGACAAATGCAAATAAACG	21	21q22.3	GO:0007126(meiosis)			GO:0007126	Hs.661069
GT_44k_23_P102965	0.330313	Detected	-0.330313	Detected	0	-0.394022	Detected	-0.369817	Detected	-0.38192	0.367295	816.027	2219.89	467.004	2000.67	BCL2L13	NM_015367	23786	Homo sapiens BCL2-like 13 (apoptosis facilitator) (BCL2L13), nuclear gene encoding mitochondrial protein, mRNA [NM_015367]	ref|NM_015367|ens|ENST00000317582|gb|AK056248|gb|AK027443	TTCTATGGGTCTCTTGCTAGGGGGTAAGGATTTTTATTCTTGGGCTTATAGAGCCAGTTA	22	22q11.21	GO:0006917(induction of apoptosis);GO:0006919(caspase activation);GO:0042981(regulation of apoptosis)	GO:0005739(mitochondrion);GO:0016020(membrane);GO:0016021(integral to membrane)	GO:0008656(caspase activator activity)	GO:0016020|GO:0006919|GO:0008656|GO:0005739|GO:0042981|GO:0006917|GO:0016021	Hs.631672
GT_44k_23_P102973	-0.263679	Detected	0.263679	Detected	0	-0.575738	Detected	-0.4727	Detected	-0.524219	0.190309	226.089	1401.28	172.188	779.092	DGCR14	NM_022719	8220	Homo sapiens DiGeorge syndrome critical region gene 14 (DGCR14), mRNA [NM_022719]	ref|NM_022719|ens|ENST00000252137|gb|L77566|gb|L78010	TGGGCTCATAGACGCTTCACAGAGCCTGCAGGGCAGCTGTACACCCAGCAGAGGACTCCA	22	22q11.21	GO:0006397(mRNA processing);GO:0007399(nervous system development);GO:0008380(RNA splicing)	GO:0005634(nucleus);GO:0005681(spliceosome)	GO:0003674(molecular_function)	GO:0007399|GO:0005634|GO:0003674|GO:0005681|GO:0008380|GO:0006397	Hs.517407
GT_44k_23_P102988	0.0714588	Detected	-0.0714588	Detected	0	-0.339962	Detected	-0.424974	Detected	-0.382468	0.0441527	134.769	524.883	95.8083	380.522	TXNRD2	NM_006440	10587	Homo sapiens mitochondrial thioredoxin reductase (TRXR2A) mRNA, complete cds, alternatively spliced; nuclear gene for mitochondrial product. [AF201385]	ref|NM_006440|ens|ENST00000361682|ens|ENST00000334361|gb|BC117354	AGACACCAGAAGTCTGAATTTGGAGAAGGCTGGGGTAGATACTAGCCCCGACACTCAGAA	22	22q11.21	GO:0000305(response to oxygen radical);GO:0006118(electron transport);GO:0045454(cell redox homeostasis)	GO:0005737(cytoplasm);GO:0005739(mitochondrion)	GO:0004791(thioredoxin-disulfide reductase activity);GO:0008430(selenium binding);GO:0016491(oxidoreductase activity);GO:0016654(oxidoreductase activity, acting on NADH or NADPH, disulfide as acceptor);GO:0050660(FAD binding);GO:0050661(NADP binding)	GO:0008430|GO:0000305|GO:0004791|GO:0006118|GO:0005737|GO:0005739|GO:0050661|GO:0016491|GO:0045454|GO:0050660|GO:0016654	Hs.443430
GT_44k_23_P102994	-0.0788057	Detected	0.0788057	Detected	0	-0.442888	Detected	-0.282048	Detected	-0.362468	0.0844506	1107.47	5312.19	813.572	3831.61	PIK4CA	NM_002650	5297	Homo sapiens phosphatidylinositol 4-kinase, catalytic, alpha polypeptide (PIK4CA), transcript variant 1, mRNA [NM_002650]	ref|NM_002650|ref|NM_058004|ref|NM_199345|ref|NM_199283	AAGATGGAGGCCACACCCTTCAAGTGGTTCATGGAGATGTGTGTCCGAGGCTACCTGGCT	22	22q11.21	GO:0006661(phosphatidylinositol biosynthetic process);GO:0007165(signal transduction);GO:0007268(synaptic transmission)	GO:0005798(Golgi-associated vesicle)	GO:0004430(1-phosphatidylinositol 4-kinase activity);GO:0005515(protein binding);GO:0016740(transferase activity)	GO:0005515|GO:0004430|GO:0007268|GO:0006661|GO:0016740|GO:0005798|GO:0007165	Hs.529438
GT_44k_23_P103011	-0.0935624	Detected	0.0935624	Detected	0	-1.40131	Detected	-2.05211	Detected	-1.72671	0.0363652	288.799	1413.91	110.303	295.968	RAB36	NM_004914	9609	Homo sapiens RAB36, member RAS oncogene family (RAB36), mRNA [NM_004914]	ref|NM_004914|ens|ENST00000263116|ens|ENST00000341989|gb|AB023061	GTGGGTGTGGTGTCCAGCTGTTACCAGCTTCTGAGCTAGAGCTGTACTGCCTCACGTACA	22	22q11.23	GO:0007264(small GTPase mediated signal transduction);GO:0015031(protein transport)	GO:0005794(Golgi apparatus)	GO:0000166(nucleotide binding);GO:0003924(GTPase activity);GO:0005525(GTP binding)	GO:0015031|GO:0007264|GO:0005525|GO:0000166|GO:0003924|GO:0005794	Hs.369557
GT_44k_23_P103034	1.62763	Compromised	-1.62763	Compromised	0	-0.135571	Compromised	-0.514447	Compromised	-0.325009	0.861109	11.1157	5.00608	3.09614	10.0308	CRYBA4	NM_001886	1413	Homo sapiens crystallin, beta A4 (CRYBA4), mRNA [NM_001886]	ref|NM_001886|gb|CR456424|ens|ENST00000354760|gb|CU013273	ATGACTATCCTTCCCTCCAGGCCATGGGATGGGAAGGCAATGAAGTAGGGTCCTTCCACG	22	22q12.1	GO:0007601(visual perception)		GO:0005212(structural constituent of eye lens)	GO:0007601|GO:0005212	Hs.57690
GT_44k_23_P103041	0.563168	Detected	-0.563168	Detected	0	-0.122351	Detected	-1.31617	Detected	-0.71926	0.473215	78.2877	154.215	46.0251	84.7593	GAS2L1	NM_152236	10634	Homo sapiens growth arrest-specific 2 like 1 (GAS2L1), transcript variant 3, mRNA [NM_152237]	ref|NM_152236|ref|NM_006478|ens|ENST00000341313|ens|ENST00000333679	CATGATCAAGGTCTCAGAGGGGAAGTACCGTGTGGGGGACTCGAGCCTGCTCATCTTTGT	22	22q12.2	GO:0007050(cell cycle arrest)	GO:0005856(cytoskeleton)		GO:0005856|GO:0007050	Hs.322852
GT_44k_23_P10305	-0.112176	Detected	0.112176	Detected	0	-0.798285	Detected	-1.15947	Detected	-0.978875	0.0440732	115.033	577.9	67.5998	221.711	CTPS2	NM_175859	56474	Homo sapiens CTP synthase II (CTPS2), transcript variant 2, mRNA [NM_175859]	ref|NM_175859|ref|NM_019857|ens|ENST00000359276|ens|ENST00000380241	TCTTGGGCAAGGACAAAGAAGATTCCTTTTCTGGGAGTTTGTCTTGGGATGCAACTAGCA	X	Xp22.2	GO:0006221(pyrimidine nucleotide biosynthetic process);GO:0006541(glutamine metabolic process)		GO:0003883(CTP synthase activity);GO:0016874(ligase activity)	GO:0003883|GO:0006541|GO:0006221|GO:0016874	Hs.227049
GT_44k_23_P103062	-0.0707421	Detected	0.0707421	Detected	0	-0.72683	Detected	-0.223156	Detected	-0.474993	0.211048	114.996	545.469	68.9994	412.13	RNF185	NM_152267	91445	Homo sapiens ring finger protein 185 (RNF185), mRNA [NM_152267]	ref|NM_152267|gb|AK095947|gb|BC012817|ens|ENST00000326132	AAATGGGTTTCCAGAAGAATAATGAAAAGTTGTGGGTAGGAAAATGAATCATTTGGACTC	22	22q12.2		GO:0016020(membrane);GO:0016021(integral to membrane)	GO:0005515(protein binding);GO:0008270(zinc ion binding);GO:0046872(metal ion binding)	GO:0005515|GO:0016020|GO:0046872|GO:0008270|GO:0016021	Hs.517553
GT_44k_23_P103070	-0.598522	Detected	0.598522	Detected	0	-0.2804	Detected	-0.534066	Detected	-0.407233	0.574148	367.429	3622.55	433.112	1530.41	YWHAH	NM_003405	7533	Homo sapiens tyrosine 3-monooxygenase/tryptophan 5-monooxygenase activation protein, eta polypeptide (YWHAH), mRNA [NM_003405]	ref|NM_003405|gb|BC003047|ens|ENST00000248975|gb|X78138	AGCTGATAGTGTTTCGTTAAGCAGTACATCTTGTGCATGCAAAAATGAATTCACCCCTCC	22	22q12.3	GO:0006469(negative regulation of protein kinase activity);GO:0006713(glucocorticoid catabolic process);GO:0006886(intracellular protein transport);GO:0007010(cytoskeleton organization and biogenesis);GO:0007088(regulation of mitosis);GO:0009966(regulatio	GO:0005737(cytoplasm)	GO:0003779(actin binding);GO:0005159(insulin-like growth factor receptor binding);GO:0008426(protein kinase C inhibitor activity);GO:0016563(transcriptional activator activity);GO:0019904(protein domain specific binding);GO:0035259(glucocorticoid receptor	GO:0005159|GO:0006886|GO:0007088|GO:0006469|GO:0009966|GO:0043066|GO:0019904|GO:0035259|GO:0016563|GO:0007010|GO:0048167|GO:0050774|GO:0008426|GO:0045941|GO:0005737|GO:0006713|GO:0042921|GO:0003779|GO:0045664	Hs.226755
GT_44k_23_P103084	0.144191	Detected	-0.144191	Detected	0	-0.53579	Detected	-0.690922	Detected	-0.613356	0.0644458	71.6068	252.137	42.2593	159.879	TOM1	NM_005488	10043	Homo sapiens target of myb1 (chicken) (TOM1), mRNA [NM_005488]	ref|NM_005488|gb|BC046151|ens|ENST00000337040|ens|ENST00000382034	GACAATCTCAACAATGTGTTCCTGCGCCATGAACGGTTTGAACGGTTCCGAACAGGCCAG	22	22q12.3	GO:0006886(intracellular protein transport);GO:0006897(endocytosis);GO:0016197(endosome transport)	GO:0005622(intracellular);GO:0005764(lysosome);GO:0005768(endosome);GO:0005769(early endosome);GO:0005829(cytosol);GO:0016020(membrane)	GO:0005515(protein binding)	GO:0005764|GO:0005769|GO:0006886|GO:0005515|GO:0006897|GO:0016020|GO:0005829|GO:0005768|GO:0016197|GO:0005622	Hs.474705
GT_44k_23_P103099	-0.509714	Detected	0.509714	Detected	0	-0.920077	Detected	-0.362281	Detected	-0.641179	0.384815	150.004	1307.61	106.717	661.784	RBM9	NM_014309	23543	Homo sapiens RNA binding motif protein 9 (RBM9), transcript variant 2, mRNA [NM_014309]	ref|NM_014309|ref|NM_001082577|ref|NM_001082576|ref|NM_001031695	CCTAGATGTAGAAATAATCTTTAATGAACGTGGCTCTAAGGGATTCGGGTTCGTAACTTT	22	22q12.3	GO:0016070(RNA metabolic process);GO:0016481(negative regulation of transcription);GO:0030520(estrogen receptor signaling pathway);GO:0042127(regulation of cell proliferation)	GO:0005634(nucleus)	GO:0000166(nucleotide binding);GO:0003676(nucleic acid binding);GO:0003714(transcription corepressor activity);GO:0003723(RNA binding);GO:0008134(transcription factor binding)	GO:0042127|GO:0003676|GO:0016070|GO:0005634|GO:0008134|GO:0016481|GO:0030520|GO:0003723|GO:0000166|GO:0003714	Hs.282998
GT_44k_23_P103104	-0.0286746	Detected	0.0286746	Detected	0	0.890597	Detected	1.57532	Detected	1.23296	0.0696318	30.6941	137.345	54.884	371.651	MFNG	NM_002405	4242	Homo sapiens MFNG O-fucosylpeptide 3-beta-N-acetylglucosaminyltransferase (MFNG), mRNA [NM_002405]	ref|NM_002405|ens|ENST00000356998|ens|ENST00000215864|gb|U94352	CCAATTGTGATGATCCTTTTTGCTCATTTCCCAGCCTTTCTTGCTGTTAGGGGCTACCAT	22	22q13.1	GO:0007389(pattern specification process)	GO:0005615(extracellular space);GO:0016020(membrane);GO:0016021(integral to membrane)	GO:0016757(transferase activity, transferring glycosyl groups)	GO:0016757|GO:0007389|GO:0016020|GO:0005615|GO:0016021	Hs.517603
GT_44k_23_P103110	-1.35881	Detected	1.35881	Detected	0	-0.138719	Detected	1.0882	Detected	0.474742	0.780334	157.593	4457.79	347.125	3422.89	MAFF	NM_012323	23764	Homo sapiens v-maf musculoaponeurotic fibrosarcoma oncogene homolog F (avian) (MAFF), transcript variant 1, mRNA [NM_012323]	ref|NM_012323|ref|NM_152878|ens|ENST00000338483|gb|AK002001	CTCCCTGGGAAAAGTGGCGTATGGCCCTGAGCTGGGCTTTATATTTTATATCTGCAAATA	22	22q13.1	GO:0001701(in utero embryonic development);GO:0006350(transcription);GO:0006355(regulation of transcription, DNA-dependent);GO:0006366(transcription from RNA polymerase II promoter);GO:0007567(parturition);GO:0045604(regulation of epidermal cell different	GO:0005634(nucleus)	GO:0003700(transcription factor activity);GO:0046983(protein dimerization activity)	GO:0007567|GO:0005634|GO:0003700|GO:0006350|GO:0001701|GO:0045604|GO:0046983|GO:0006355|GO:0006366	Hs.517617
GT_44k_23_P103120	0.0893672	Detected	-0.0893672	Detected	0	0.462519	Detected	0.406048	Detected	0.434283	0.0435529	948.169	3602.27	1161.12	4703.78	GTPBP1	NM_004286	9567	Homo sapiens GTP binding protein 1 (GTPBP1), mRNA [NM_004286]	ref|NM_004286|ens|ENST00000216044|ens|ENST00000335466|gb|AF077204	TGGAACAAAACACCAGCCCTTTTGTAGTGGATGCAGAATAAAATTGTTAATCCAATCACC	22	22q13.1	GO:0006955(immune response);GO:0007165(signal transduction);GO:0045454(cell redox homeostasis)		GO:0000166(nucleotide binding);GO:0003924(GTPase activity);GO:0005525(GTP binding)	GO:0006955|GO:0005525|GO:0000166|GO:0045454|GO:0003924|GO:0007165	Hs.276925
GT_44k_23_P103131	0.0261776	Detected	-0.0261776	Detected	0	-0.64048	Detected	-0.423789	Detected	-0.532135	0.0411837	869.681	3606.57	518.011	2535.93	SMCR7L	NM_019008	54471	Homo sapiens Smith-Magenis syndrome chromosome region, candidate 7-like (SMCR7L), mRNA [NM_019008]	ref|NM_019008|gb|BC008327|gb|AL834205|ens|ENST00000325301	CAAGGATTTCTTATGGTGGTTTCAGTTTCATTTGCATAAAGGTATTGAGAGGGAACAAAA	22	22q13.1	GO:0008150(biological_process)	GO:0005575(cellular_component)	GO:0003674(molecular_function)	GO:0003674|GO:0008150|GO:0005575	Hs.148677
GT_44k_23_P103149	0.144304	Detected	-0.144303	Detected	2.4e-07	-0.970653	Detected	-1.00709	Detected	-0.988873	0.0209566	5698.35	20061.6	2487.58	10218.2	ACO2	NM_001098	50	Homo sapiens aconitase 2, mitochondrial (ACO2), nuclear gene encoding mitochondrial protein, mRNA [NM_001098]	ref|NM_001098|ens|ENST00000216254|gb|BC026196|gb|U80040	TTTGAGTTTGGTTCAGATCTTAAGCAGCTCCATGCAACTGTATTTATTTTTGATGACAAG	22	22q13.2	GO:0006091(generation of precursor metabolites and energy);GO:0006099(tricarboxylic acid cycle);GO:0006101(citrate metabolic process)	GO:0005739(mitochondrion)	GO:0003994(aconitate hydratase activity);GO:0005506(iron ion binding);GO:0016829(lyase activity);GO:0046872(metal ion binding)	GO:0005506|GO:0016829|GO:0046872|GO:0003994|GO:0005739|GO:0006099|GO:0006101|GO:0006091	Hs.643610
GT_44k_23_P103172	0.39192	Detected	-0.39192	Detected	0	-0.179034	Detected	-1.04977	Detected	-0.614404	0.404302	1543.78	3855.87	982.596	2263.73	TYW3	NM_138467	127253	Homo sapiens tRNA-yW synthesizing protein 3 homolog (S. cerevisiae) (TYW3), mRNA [NM_138467]	ref|NM_138467|gb|BC071765|gb|AK098237|thc|THC2462849	AGTACCCGGCTTATCCTACGACTTCACCTGAAATGCTATAGTTATCCCTACTTTTTTACC	1	1p31.1	GO:0008033(tRNA processing)		GO:0008168(methyltransferase activity);GO:0016740(transferase activity)	GO:0008033|GO:0016740|GO:0008168	Hs.348411
GT_44k_23_P103180	0.10731	Detected	-0.10731	Detected	0	-0.150209	Detected	-0.743103	Detected	-0.446656	0.292264	331.816	1229.66	262.446	733.041	TYW3	NM_138467	127253	Homo sapiens tRNA-yW synthesizing protein 3 homolog (S. cerevisiae) (TYW3), mRNA [NM_138467]	ref|NM_138467|gb|BC071765|gb|BC009514|gb|AK098237	TCCATTAAGCCATAAGGGAAAACTGATGGTGACAGAGGAATATATTGACTTCCTGTTAAA	1	1p31.1	GO:0008033(tRNA processing)		GO:0008168(methyltransferase activity);GO:0016740(transferase activity)	GO:0008033|GO:0016740|GO:0008168	Hs.348411
GT_44k_23_P103201	-0.503101	Detected	0.503101	Detected	0	-0.586196	Detected	0.0611365	Detected	-0.26253	0.703628	694.217	5996.35	619.647	4088.64	PNRC2	NM_017761	55629	Homo sapiens proline-rich nuclear receptor coactivator 2 (PNRC2), mRNA [NM_017761]	ref|NM_017761|gb|BC001959|ens|ENST00000334351|gb|AK024774	TAAAGTTTGCCCTTGTGCTAAAGTGCCAGTGTATGTATTGTTATACTTGATTTGGTTGTA	1	1p36.11	GO:0006350(transcription);GO:0006355(regulation of transcription, DNA-dependent)	GO:0005634(nucleus)		GO:0005634|GO:0006350|GO:0006355	Hs.512636
GT_44k_23_P103226	0.817207	Compromised	-0.817207	Detected	0	0.347361	Compromised	-1.22157	Detected	-0.437105	0.736774	17.1343	23.7331	11.6975	16.6098	FAAH	NM_001441	2166	Homo sapiens fatty acid amide hydrolase (FAAH), mRNA [NM_001441]	ref|NM_001441|ens|ENST00000243167|gb|BC093632|gb|BC111941	AAGGCTGTCAGCTTTCCTCAGCAACATGAAGTCTCGTTCGGCTGGAAAACTCTGGGAACT	1	1p33	GO:0006631(fatty acid metabolic process)	GO:0005624(membrane fraction);GO:0005626(insoluble fraction);GO:0016020(membrane);GO:0016021(integral to membrane)	GO:0004040(amidase activity);GO:0005102(receptor binding);GO:0016787(hydrolase activity)	GO:0016787|GO:0016020|GO:0004040|GO:0005624|GO:0006631|GO:0005626|GO:0016021|GO:0005102	Hs.528334
GT_44k_23_P103232	0.40275	Detected	-0.40275	Detected	0	-0.595952	Detected	-1.0691	Detected	-0.832526	0.216635	1510.58	3716.72	714.773	2169.22	DUSP23	NM_017823	54935	Homo sapiens dual specificity phosphatase 23 (DUSP23), mRNA [NM_017823]	ref|NM_017823|ens|ENST00000368107|ens|ENST00000368109|ens|ENST00000368108	CTGCAGGCAGGTCCTGATTGAAGGGGAGGCTTGTACTGCTTTGTTGAATAAATGAGTTTT	1	1q23.2	GO:0006470(protein amino acid dephosphorylation)	GO:0005634(nucleus)	GO:0004725(protein tyrosine phosphatase activity);GO:0008138(protein tyrosine/serine/threonine phosphatase activity);GO:0016787(hydrolase activity)	GO:0008138|GO:0005634|GO:0016787|GO:0004725|GO:0006470	Hs.425801
GT_44k_23_P103248	-0.0282035	Detected	0.0282035	Detected	0	-0.0432534	Detected	0.212058	Detected	0.0844021	0.584717	96.5916	431.931	90.3799	454.46	PIGM	NM_145167	93183	Homo sapiens phosphatidylinositol glycan anchor biosynthesis, class M (PIGM), mRNA [NM_145167]	ref|NM_145167|ens|ENST00000368090|gb|AB028127|gb|AK074655	TCTGCTACTGTGTTACATTCTGATTGTCTTGTATGGACCAGAAGAGAGCTTTGGGACATT	1	1q23.2	GO:0006506(GPI anchor biosynthetic process)	GO:0005783(endoplasmic reticulum);GO:0016020(membrane);GO:0016021(integral to membrane)	GO:0016757(transferase activity, transferring glycosyl groups)	GO:0016757|GO:0016020|GO:0016021|GO:0006506|GO:0005783	Hs.552810
GT_44k_23_P103256	0.623712	Compromised	-0.623712	Compromised	0	2.14039	Detected	0.102878	Detected	1.12163	0.446861	6.45049	11.6836	17.4511	17.9076	CFHR3	NM_021023	10878	Homo sapiens complement factor H-related 3 (CFHR3), mRNA [NM_021023]	ref|NM_021023|gb|BC020687|ens|ENST00000367426|gb|X68679	TCAGGAAGTTACTGGGATTACATTCATTGCACACAAAATGGGTGGTCACCAGCAGTACCA	1	1q31.3		GO:0005615(extracellular space)		GO:0005615	Hs.575869
GT_44k_23_P103269	1.08195	Compromised	-1.08195	Compromised	-2e-07	1.10632	Compromised	0.58181	Compromised	0.844067	0.527506	3.37142	3.23524	3.24199	9.49479	LOC51336	AF242772	51336	Homo sapiens mesenchymal stem cell protein DSCD28 mRNA, complete cds. [AF242772]	gb|AF242772|thc|THC2489155	GTAGGTACTGTGAATCATGCAGCCATAAACATTGGTGTTCAAATATATGTTCCAGCTTCT	1	1p33					Hs.675523
GT_44k_23_P103276	-0.658762	Detected	0.658762	Detected	0	-0.560236	Detected	-0.0834782	Detected	-0.321857	0.691032	49.211	527.437	49.8177	292.059	KTI12	NM_138417	112970	Homo sapiens KTI12 homolog, chromatin associated (S. cerevisiae) (KTI12), mRNA [NM_138417]	ref|NM_138417|ens|ENST00000371614|gb|AF327348|gb|BC012173	GAATTGTTTTAAAACAATTGTGAACAGAAACTGAAGATGGTACAGTTCTACATCTGCACC	1	1p32.3					Hs.655082
GT_44k_23_P103282	0.472398	Detected	-0.472398	Detected	2.4e-07	-0.699345	Detected	-0.929675	Detected	-0.81451	0.235891	4033.34	9010.47	1692.77	6078.96	TMEM59	NM_004872	9528	Homo sapiens transmembrane protein 59 (TMEM59), mRNA [NM_004872]	ref|NM_004872|gb|BC095464|gb|BC003106|gb|BC016374	TGAAGATCATGAAGAAGCAGGGCCTCTACCTACAAAAGTGAATCTTGCTCATTCTGAAAT	1	1p32.3		GO:0016020(membrane);GO:0016021(integral to membrane)	GO:0004867(serine-type endopeptidase inhibitor activity)	GO:0016020|GO:0004867|GO:0016021	Hs.523262
GT_44k_23_P103310	0.676425	Compromised	-0.676425	Detected	-1.3e-07	0.149527	Compromised	-0.0593395	Detected	0.0450938	0.953463	13.3535	22.4823	8.76286	31.9403	S100A7	NM_002963	6278	Homo sapiens S100 calcium binding protein A7 (S100A7), mRNA [NM_002963]	ref|NM_002963|ens|ENST00000368723|ens|ENST00000368722|gb|CR542164	ACGATGATGAAGGAGAACTTCCCCAACTTCCTTAGTGCCTGTGACAAAAAGGGCACAAAT	1	1q21.3	GO:0000302(response to reactive oxygen species);GO:0001525(angiogenesis);GO:0008544(epidermis development);GO:0030216(keratinocyte differentiation);GO:0045087(innate immune response);GO:0050829(defense response to Gram-negative bacterium);GO:0051238(seque	GO:0005576(extracellular region);GO:0005634(nucleus);GO:0005737(cytoplasm);GO:0005783(endoplasmic reticulum);GO:0005829(cytosol);GO:0005925(focal adhesion)	GO:0005509(calcium ion binding);GO:0005515(protein binding);GO:0008270(zinc ion binding)	GO:0005515|GO:0005576|GO:0050829|GO:0001525|GO:0030216|GO:0008544|GO:0005509|GO:0005634|GO:0051238|GO:0005829|GO:0005737|GO:0005925|GO:0008270|GO:0045087|GO:0005783|GO:0000302	Hs.112408
GT_44k_23_P103315	-0.0221562	Detected	0.0221558	Detected	-2.385e-07	0.06703	Detected	0.17627	Detected	0.12165	0.175082	4885.78	21665.5	4914.11	22330.4	LCE1A	ENST00000368766	353131	Homo sapiens late cornified envelope 1A (LCE1A), mRNA [NM_178348]	ens|ENST00000368766	AATGAGTGATCAAACATTTCCTCCTCACCTGTCTCCTCCTGGGCCTGCAAGAGTGGCTGA	1	1q21.3	GO:0031424(keratinization)			GO:0031424	Hs.534645
GT_44k_23_P103328	0.974725	Compromised	-0.974725	Compromised	0	1.08183	Compromised	-0.703456	Compromised	0.189187	0.8993	3.04976	3.39561	3.10578	3.79589	PTGER3	NM_000957	5733	Homo sapiens prostaglandin E receptor 3 (subtype EP3) (PTGER3), transcript variant 5, mRNA [NM_198715]	ref|NM_000957|ref|NM_198712|ref|NM_198713|ref|NM_198714	CCTGTTTCCATACATGTTTTTGTACTTTTACTATATCTACATACATCAATTAAACTTATG	1	1p31.1	GO:0006351(transcription, DNA-dependent);GO:0007165(signal transduction);GO:0007186(G-protein coupled receptor protein signaling pathway);GO:0008150(biological_process);GO:0008219(cell death)	GO:0005635(nuclear envelope);GO:0005886(plasma membrane);GO:0005887(integral to plasma membrane);GO:0016020(membrane);GO:0016021(integral to membrane)	GO:0001584(rhodopsin-like receptor activity);GO:0004872(receptor activity);GO:0004879(ligand-dependent nuclear receptor activity);GO:0004957(prostaglandin E receptor activity)	GO:0004872|GO:0008150|GO:0005886|GO:0008219|GO:0007186|GO:0004957|GO:0007165|GO:0005887|GO:0005635|GO:0016020|GO:0004879|GO:0016021|GO:0001584|GO:0006351	Hs.445000
GT_44k_23_P103334	-0.116214	Detected	0.116214	Detected	0	-0.0918791	Detected	-0.120396	Detected	-0.106138	0.460353	47.4353	239.643	45.6131	188.397	RC3H1	NM_172071	149041	Homo sapiens ring finger and CCCH-type zinc finger domains 1 (RC3H1), mRNA [NM_172071]	ref|NM_172071|ens|ENST00000367695|ens|ENST00000258349|gb|AK093501	TATGAGGAGTCCTACTTTTATCTTCTGCTCCTAATCAGTTTGTCGGGCATAGGGGTAGGA	1	1q25.1			GO:0003723(RNA binding);GO:0005515(protein binding);GO:0008270(zinc ion binding);GO:0046872(metal ion binding)	GO:0005515|GO:0046872|GO:0008270|GO:0003723	Hs.495097
GT_44k_23_P103349	1.66546	Compromised	-1.66546	Compromised	0	0.775282	Compromised	0.345646	Compromised	0.560464	0.770308	7.90055	3.37634	4.03042	12.6062	OCLM	NM_022375	10896	Homo sapiens oculomedin (OCLM), mRNA [NM_022375]	ref|NM_022375|gb|BC069096|gb|AF142063|thc|THC2484909	GTGTATATTATAGCTGCATTGCAGGTTTCAGGATTTGCAGGGTATGGGGATGTATCCACC	1	1q31.1	GO:0007601(visual perception)			GO:0007601	Hs.679230
GT_44k_23_P103361	0.918407	Compromised	-0.918407	Compromised	-2.4e-07	1.98419	Detected	1.39755	Detected	1.69087	0.221554	10.4557	12.5867	20.6942	58.0522	LCK	NM_005356	3932	Homo sapiens lymphocyte-specific protein tyrosine kinase (LCK), transcript variant 2, mRNA [NM_005356]	ref|NM_005356|ref|NM_001042771|gb|BC013200|ens|ENST00000336890	CCCACCCACATGTGACACATATGCACCTTGTGTCTGTACACGTGTCCTGTAGTTGCGTGG	1	1p35.1	GO:0000074(regulation of progression through cell cycle);GO:0006468(protein amino acid phosphorylation);GO:0006882(zinc ion homeostasis);GO:0006917(induction of apoptosis);GO:0006919(caspase activation);GO:0007242(intracellular signaling cascade);GO:00072	GO:0000242(pericentriolar material);GO:0005886(plasma membrane);GO:0045121(lipid raft)	GO:0000166(nucleotide binding);GO:0001948(glycoprotein binding);GO:0004713(protein-tyrosine kinase activity);GO:0004722(protein serine/threonine phosphatase activity);GO:0005524(ATP binding);GO:0008022(protein C-terminus binding);GO:0016740(transferase ac	GO:0004722|GO:0000074|GO:0004713|GO:0001948|GO:0042169|GO:0051209|GO:0030097|GO:0005524|GO:0016740|GO:0006882|GO:0030217|GO:0006917|GO:0000166|GO:0007242|GO:0007265|GO:0019901|GO:0042493|GO:0051249|GO:0008022|GO:0006919|GO:0006468|GO:0050862|GO:0050870	Hs.470627
GT_44k_23_P103371	0.0781548	Detected	-0.0781548	Detected	0	1.86329	Detected	1.64508	Detected	1.75419	0.0058028	51.4986	198.718	167.818	607.739	ADC	NM_052998	113451	Homo sapiens arginine decarboxylase (ADC), mRNA [NM_052998]	ref|NM_052998|ens|ENST00000294517|ens|ENST00000373443|ens|ENST00000341637	CCATCGTGTACCACCTTGATGAGGGCGTGTATGGGATCTTCAACTCAGTCCTGTTTGACA	1	1p35.1	GO:0006596(polyamine biosynthetic process);GO:0007283(spermatogenesis)	GO:0005575(cellular_component)	GO:0008792(arginine decarboxylase activity);GO:0016829(lyase activity)	GO:0016829|GO:0008792|GO:0005575|GO:0007283|GO:0006596	Hs.101807
GT_44k_23_P103398	0.225029	Detected	-0.225029	Detected	0	-0.0880568	Detected	0.0749557	Detected	-0.00655055	0.98065	2448.28	7706.8	1863.27	8788.5	PSEN2	NM_000447	5664	Homo sapiens presenilin 2 (Alzheimer disease 4) (PSEN2), transcript variant 1, mRNA [NM_000447]	ref|NM_000447|ref|NM_012486|gb|BC006365|ens|ENST00000272148	GGAGTGTTCCCAATGCTTTGTCCATGATGTCCTTGTTATTTTATTGCCTTTAGAAACTGA	1	1q42.13	GO:0001708(cell fate specification);GO:0006509(membrane protein ectodomain proteolysis);GO:0007001(chromosome organization and biogenesis (sensu Eukaryota));GO:0007059(chromosome segregation);GO:0007220(Notch receptor processing);GO:0007242(intracellular	GO:0000776(kinetochore);GO:0005639(integral to nuclear inner membrane);GO:0005783(endoplasmic reticulum);GO:0005794(Golgi apparatus);GO:0005887(integral to plasma membrane);GO:0016020(membrane);GO:0016021(integral to membrane)	GO:0005515(protein binding);GO:0008233(peptidase activity)	GO:0005515|GO:0008632|GO:0007059|GO:0008233|GO:0007001|GO:0007242|GO:0043085|GO:0005639|GO:0007220|GO:0001708|GO:0043065|GO:0005887|GO:0016020|GO:0016485|GO:0030326|GO:0042640|GO:0006509|GO:0016021|GO:0000776|GO:0005783|GO:0042987|GO:0005794	Hs.25363
GT_44k_23_P103405	0.359417	Detected	-0.359417	Detected	0	-2.06998	Compromised	-0.552193	Detected	-1.31109	0.258829	34.6772	90.6041	6.08673	73.4265	AK023086	AK023086		Homo sapiens cDNA FLJ13024 fis, clone NT2RP3000865. [AK023086]	gb|AK023086|thc|THC2604352	ATACCTCTCAGTAAAGAAAGAAATAACAACTTCTATCTTGGGCGAGGCATTTCTTCTGTT	1	1q42.12					Hs.657628
GT_44k_23_P103414	0.362547	Detected	-0.362547	Detected	0	-0.447062	Detected	-0.522319	Detected	-0.48469	0.31498	2387.5	6211.02	1287.92	5149.95	YTHDF2	NM_016258	51441	Homo sapiens YTH domain family, member 2 (YTHDF2), mRNA [NM_016258]	ref|NM_016258|ens|ENST00000373812|ens|ENST00000331716|gb|AK074276	CAAGGTTGTGTCTTTAAGGGTGGTTCATTTTCTCTGACCTTTTGTTACTCAAAGTAAAGT	1	1p35.3					Hs.532286
GT_44k_23_P103424	0.985009	Compromised	-0.985009	Compromised	0	1.08073	Compromised	0.751919	Compromised	0.916325	0.455705	3.08081	3.38162	3.11274	10.4407	RGS8	NM_033345	85397	Homo sapiens regulator of G-protein signalling 8 (RGS8), mRNA [NM_033345]	ref|NM_033345|gb|BC103865|ens|ENST00000258302|ens|ENST00000367556	CTTTGACCAAGCCCAAGGAAAAGTACACAGCCTCATGGAGAAAGACTCTTACCCCAGGTT	1	1q25.3	GO:0009968(negative regulation of signal transduction)		GO:0004871(signal transducer activity)	GO:0009968|GO:0004871	Hs.458417
GT_44k_23_P103433	0.482625	Detected	-0.482625	Detected	0	0.0718934	Detected	-0.0123599	Detected	0.0297668	0.956594	801.779	1765.96	570.263	2266.11	C1orf102	NM_145047	127700	Homo sapiens chromosome 1 open reading frame 102 (C1orf102), transcript variant 1, mRNA [NM_145047]	ref|NM_145047|gb|AK098541|gb|BC018069|ens|ENST00000356637	CCCATGGCCCAGAATGATGCTGCTAGTTTTCTACTGAGTGAAGCCATTACGTCTATTTCT	1	1p34.3	GO:0006810(transport)	GO:0016020(membrane)		GO:0016020|GO:0006810	Hs.202207
GT_44k_23_P103442	0.154637	Detected	-0.154637	Detected	0	-3.41853	Detected	-0.30787	Detected	-1.8632	0.3555	820.659	2848.11	65.1919	2372.27	C1orf149	NM_022756	64769	Homo sapiens chromosome 1 open reading frame 149 (C1orf149), mRNA [NM_022756]	ref|NM_022756|gb|BC043239|gb|BC016328|ens|ENST00000296214	TAAGTAAAATGGGAAACTTGCCTCTGTTTTTTGCAAGGGGAGGTAAAGAGTGTTTAGTAA	1	1p34.3					Hs.17118
GT_44k_23_P103454	0.457905	Detected	-0.457905	Detected	0	0.802604	Detected	0.22983	Detected	0.516217	0.440041	2794.86	6370.44	3355.74	9504.61	NBPF3	NM_032264	84224	Homo sapiens neuroblastoma breakpoint family, member 3 (NBPF3), mRNA [NM_032264]	ref|NM_032264|ref|NM_173638|ref|NM_183372|gb|AK095602	ACTGGTTACTTGGTTAAGGAGGGGTCTAGGAGATCTGTCCCTTTTAGAGACACCTTACTT	1	1p36.12					Hs.325422
GT_44k_23_P103465	0.617009	Detected	-0.617009	Detected	0	0.132752	Detected	-0.892653	Detected	-0.379951	0.682435	36.5727	66.8613	24.7197	51.1604	PLA2G5	NM_000929	5322	Homo sapiens phospholipase A2, group V (PLA2G5), mRNA [NM_000929]	ref|NM_000929|ens|ENST00000375108|gb|U03090|gb|AK097693	CCTCTGGTGCCAAGAGCTCTCCTCCAACTCAGGGTTGGCTGTGTCTCTTTTCTTCTCTGA	1	1p36.13	GO:0006644(phospholipid metabolic process);GO:0016042(lipid catabolic process)	GO:0005576(extracellular region)	GO:0005509(calcium ion binding);GO:0016787(hydrolase activity);GO:0047498(calcium-dependent phospholipase A2 activity)	GO:0016042|GO:0005576|GO:0016787|GO:0047498|GO:0006644|GO:0005509	Hs.319438
GT_44k_23_P103476	-0.0169008	Detected	0.0169008	Detected	0	0.060684	Detected	-0.116143	Detected	-0.0277293	0.787163	379.598	1671.07	378.74	1411.5	UBIAD1	NM_013319	29914	Homo sapiens UbiA prenyltransferase domain containing 1 (UBIAD1), mRNA [NM_013319]	ref|NM_013319|gb|AF117064|gb|BC004468|gb|AK222808	TTAAAGTCAGAGTCTCTGAGGAAGGAATGTGATTTGGCAGTCAGGGTACTAAGCATGGGT	1	1p36.22		GO:0005634(nucleus);GO:0005737(cytoplasm);GO:0016020(membrane);GO:0016021(integral to membrane)	GO:0004659(prenyltransferase activity)	GO:0005634|GO:0016020|GO:0005737|GO:0016021|GO:0004659	Hs.522933
GT_44k_23_P103486	0.195152	Compromised	-0.195152	Compromised	0	-0.0255795	Compromised	1.03295	Detected	0.503685	0.466128	3.7216	12.2104	3.01958	26.4949	CYP2J2	NM_000775	1573	Homo sapiens cytochrome P450, family 2, subfamily J, polypeptide 2 (CYP2J2), mRNA [NM_000775]	ref|NM_000775|ens|ENST00000371204|gb|AK055088|gb|AB080265	CACGTGTTCTGAAACCACTGGTGTCTGCTCAGATGTGTTGGGACAAAATGAAAGTGACTT	1	1p32.1	GO:0006118(electron transport);GO:0006690(icosanoid metabolic process);GO:0008016(regulation of heart contraction)	GO:0005783(endoplasmic reticulum);GO:0005792(microsome);GO:0016020(membrane)	GO:0005506(iron ion binding);GO:0008392(arachidonic acid epoxygenase activity);GO:0020037(heme binding);GO:0046872(metal ion binding);GO:0050381(unspecific monooxygenase activity)	GO:0005792|GO:0005506|GO:0008392|GO:0006118|GO:0050381|GO:0016020|GO:0046872|GO:0020037|GO:0008016|GO:0006690|GO:0005783	Hs.152096
GT_44k_23_P103496	1.15442	Compromised	-1.15442	Compromised	0	1.54035	Compromised	2.00333	Detected	1.77184	0.271282	3.5639	3.09309	4.40317	25.5685	GBP4	NM_052941	115361	Homo sapiens guanylate binding protein 4 (GBP4), mRNA [NM_052941]	ref|NM_052941|ens|ENST00000355754|gb|BC050625|gb|BC070055	GAGGAAAGGGAAAACCTTCTCAGAGAGCATGAAAGGCTGCTAAAACACAAGCTGAAGGTA	1	1p22.2					Hs.409925
GT_44k_23_P103503	-0.584382	Detected	0.584382	Detected	0	0.246208	Detected	1.62768	Detected	0.936947	0.409206	28.8151	278.579	48.4524	531.801	MDM4	NM_002393	4194	Homo sapiens mRNA; cDNA DKFZp686B01123 (from clone DKFZp686B01123). [BX640923]	ref|NM_002393|gb|BC067299|gb|BC105106|gb|AY923176	ATTGCCAGAATCTCTTGAAGCCATGTAGCTTATGTGAGAAAAGACCACGAGACGGGAACA	1	1q32.1	GO:0000122(negative regulation of transcription from RNA polymerase II promoter);GO:0006461(protein complex assembly);GO:0006915(apoptosis);GO:0008283(cell proliferation);GO:0008285(negative regulation of cell proliferation);GO:0042177(negative regulation	GO:0005622(intracellular);GO:0005634(nucleus)	GO:0005515(protein binding);GO:0008270(zinc ion binding);GO:0046872(metal ion binding)	GO:0005515|GO:0008283|GO:0045023|GO:0006461|GO:0005634|GO:0046872|GO:0042177|GO:0050821|GO:0008270|GO:0006915|GO:0000122|GO:0008285|GO:0005622	Hs.658187
GT_44k_23_P103511	-0.570069	Detected	0.570069	Detected	0	-2.99109	Detected	-1.91973	Detected	-2.45541	0.0882662	246.348	2334.85	43.4923	385.028	ENST00000367932	ENST00000367932		Homo sapiens cDNA FLJ43132 fis, clone CTONG3005813. [AK125122]	ens|ENST00000367932|gb|AK125122|gb|AK023199|thc|THC2491782	GTTCTGAGGAGGAGGAGGAAGATTACAGATCTATTCTGAGTATTTTTTAGAGAGTTAATA	1	1q23.3					Hs.447011
GT_44k_23_P103522	1.22788	Compromised	-1.22788	Compromised	0	0.900664	Compromised	-1.02847	Compromised	-0.0639033	0.971073	4.07874	3.19716	3.07388	3.40038	SELL	NM_000655	6402	Homo sapiens selectin L (lymphocyte adhesion molecule 1) (SELL), mRNA [NM_000655]	ref|NM_000655|gb|BC020758|gb|AJ246000|ens|ENST00000367783	CCAATATGTCAAAAATTGGACAAAAGTTTCTCAATGATTAAGGAGGGTGATTATAACCCC	1	1q24.2	GO:0006928(cell motility);GO:0007155(cell adhesion)	GO:0005886(plasma membrane);GO:0005887(integral to plasma membrane)	GO:0005515(protein binding);GO:0005529(sugar binding)	GO:0005887|GO:0005515|GO:0007155|GO:0005886|GO:0005529|GO:0006928	Hs.82848
GT_44k_23_P103532	-0.111938	Detected	0.111938	Detected	0	-0.709307	Detected	-0.913972	Detected	-0.811639	0.0331887	251.553	1263.33	157.205	574.677	GPR161	NM_007369	23432	Homo sapiens cDNA FLJ33952 fis, clone CTONG2018614. [AK091271]	ref|NM_007369|ens|ENST00000361697|ens|ENST00000367835|ens|ENST00000367836	CTGCCACCCCCTGATCTATGGACTCTGGAACAAGACAGTTCGCAAAGAACTACTGGGCAT	1	1q24.2	GO:0007165(signal transduction);GO:0007186(G-protein coupled receptor protein signaling pathway)	GO:0016020(membrane);GO:0016021(integral to membrane)	GO:0001584(rhodopsin-like receptor activity);GO:0004872(receptor activity)	GO:0004872|GO:0016020|GO:0007186|GO:0016021|GO:0001584|GO:0007165	Hs.271809
GT_44k_23_P10356	0.935558	Compromised	-0.935558	Compromised	0	1.1315	Compromised	-0.729229	Compromised	0.201137	0.892826	2.80978	3.30298	3.04313	3.52982	ADAM28	NM_021777	10863	Homo sapiens ADAM metallopeptidase domain 28 (ADAM28), transcript variant 1, mRNA [NM_014265]	ref|NM_021777|gb|AF137335|thc|THC2489538	CTTAGAAGCTTCGAACTCAAAATCATGGAAAGGTTTTAAGATTTGAGGTTGGTTTTAGGG	8	8p21.2	GO:0006508(proteolysis);GO:0007283(spermatogenesis)	GO:0005886(plasma membrane);GO:0016021(integral to membrane)	GO:0004222(metalloendopeptidase activity);GO:0008270(zinc ion binding);GO:0046872(metal ion binding)	GO:0006508|GO:0046872|GO:0005886|GO:0004222|GO:0008270|GO:0016021|GO:0007283	Hs.174030
GT_44k_23_P103561	0.498929	Detected	-0.498929	Detected	0	-2.72539	Detected	-3.16008	Detected	-2.94273	0.0325409	327.622	705.476	33.1451	103.307	NAV1	NM_020443	89796	Homo sapiens neuron navigator 1 (NAV1), mRNA [NM_020443]	ref|NM_020443|gb|BC007523|gb|BX648460|ens|ENST00000295624	TCCTCCCCCAGAGATCTGGCTGGAGCCCAGAAAAAGAAGCATGTGGTTTAAAAAATGTTT	1	1q32.1			GO:0000166(nucleotide binding);GO:0005524(ATP binding);GO:0017111(nucleoside-triphosphatase activity)	GO:0005524|GO:0017111|GO:0000166	Hs.585374
GT_44k_23_P103571	0.214967	Detected	-0.214967	Detected	0	-0.749648	Compromised	-0.230573	Detected	-0.49011	0.283076	18.5214	59.1217	8.97346	54.1732	MAN1A2	NM_006699	10905	Mannosyl-oligosaccharide 1,2-alpha-mannosidase IB (EC 3.2.1.113) (Processing alpha-1,2-mannosidase IB) (Alpha-1,2-mannosidase IB) (Mannosidase alpha class 1A member 2). [Source:Uniprot/SWISSPROT;Acc:O60476] [ENST00000369453]	ref|NM_006699|ens|ENST00000369453|ens|ENST00000356554|gb|AF027156	ATATGTGTAGGACAGAGACCTGGATGTGCTTTGATCGTTAATGAGGTGGTCACATGAGAA	1	1p12	GO:0006491(N-glycan processing);GO:0008152(metabolic process)	GO:0000139(Golgi membrane);GO:0005624(membrane fraction);GO:0016020(membrane);GO:0016021(integral to membrane)	GO:0004571(mannosyl-oligosaccharide 1,2-alpha-mannosidase activity);GO:0005509(calcium ion binding);GO:0016798(hydrolase activity, acting on glycosyl bonds)	GO:0004571|GO:0006491|GO:0016020|GO:0005624|GO:0000139|GO:0016798|GO:0008152|GO:0016021|GO:0005509	Hs.633107
GT_44k_23_P103588	-0.358449	Compromised	0.358449	Detected	-2.4e-07	0.633921	Compromised	0.308077	Detected	0.470999	0.354188	3.44812	24.3716	6.48601	21.8	HMGCS2	NM_005518	3158	Homo sapiens 3-hydroxy-3-methylglutaryl-Coenzyme A synthase 2 (mitochondrial) (HMGCS2), mRNA [NM_005518]	ref|NM_005518|ens|ENST00000369406|gb|CR456850|gb|U12789	TGGCTCCAGGATTGGTGCCTTCTCTTATGGCTCTGGTTTAGCAGCAAGTTTCTTTTCATT	1	1p12	GO:0006084(acetyl-CoA metabolic process);GO:0006695(cholesterol biosynthetic process)	GO:0005739(mitochondrion);GO:0005743(mitochondrial inner membrane)	GO:0004421(hydroxymethylglutaryl-CoA synthase activity);GO:0016740(transferase activity)	GO:0016740|GO:0004421|GO:0005739|GO:0006084|GO:0006695|GO:0005743	Hs.59889
GT_44k_23_P103601	0.469589	Detected	-0.469589	Detected	0	-0.829134	Detected	-0.948319	Detected	-0.888727	0.201244	192.923	432.671	74.1467	287.595	MAN1C1	NM_020379	57134	Mannosyl-oligosaccharide 1,2-alpha-mannosidase IC (EC 3.2.1.113) (Processing alpha-1,2-mannosidase IC) (Alpha-1,2-mannosidase IC) (Mannosidase alpha class 1C member 1) (HMIC). [Source:Uniprot/SWISSPROT;Acc:Q9NR34] [ENST00000374334]	ref|NM_020379|gb|AF261655|ens|ENST00000263979|ens|ENST00000374332	GGGGTTTCCCTTTGGGCCTCAGTGTTACAAATTACTAGTGCTATTTTCATTATTATTGTA	1	1p36.11	GO:0006487(protein amino acid N-linked glycosylation);GO:0008152(metabolic process)	GO:0016020(membrane);GO:0016021(integral to membrane);GO:0030173(integral to Golgi membrane)	GO:0004571(mannosyl-oligosaccharide 1,2-alpha-mannosidase activity);GO:0005509(calcium ion binding);GO:0016798(hydrolase activity, acting on glycosyl bonds)	GO:0004571|GO:0030173|GO:0016020|GO:0016798|GO:0008152|GO:0016021|GO:0006487|GO:0005509	Hs.197043
GT_44k_23_P103617	0.845765	Compromised	-0.845765	Compromised	0	0.9099	Compromised	0.0271811	Compromised	0.468541	0.671937	6.26424	8.33993	6.1921	14.1475	ANXA9	NM_003568	8416	Homo sapiens annexin A9 (ANXA9), mRNA [NM_003568]	ref|NM_003568|gb|BC005830|ens|ENST00000271679|ens|ENST00000368947	TTCTTTAAAATCCCTTAATTTTCCCATCTCAAAATTATATCTGTACCTGGGTCATCCAGC	1	1q21.2	GO:0016337(cell-cell adhesion)	GO:0005829(cytosol);GO:0009986(cell surface)	GO:0001786(phosphatidylserine binding);GO:0005509(calcium ion binding);GO:0005544(calcium-dependent phospholipid binding);GO:0015464(acetylcholine receptor activity);GO:0042803(protein homodimerization activity)	GO:0005544|GO:0005829|GO:0016337|GO:0009986|GO:0015464|GO:0001786|GO:0042803|GO:0005509	Hs.653223
GT_44k_23_P103628	0.117476	Detected	-0.117476	Detected	0	0.296397	Detected	0.261886	Detected	0.279142	0.143096	767.595	2804.78	821.591	3379.36	HEATR1	NM_018072	55127	Homo sapiens cDNA FLJ10995 fis, clone PLACE1002170. [AK001857]	ref|NM_018072|gb|BC011983|ens|ENST00000366581|gb|BC130000	CCTCGCCTAAGGTTCGATTTGCTGCTTTGATTACTGTGTTAGCACTGGCTGAAAAACTAA	1	1q43		GO:0005634(nucleus)	GO:0005488(binding);GO:0005515(protein binding)	GO:0005634|GO:0005515|GO:0005488
GT_44k_23_P103631	0.236001	Detected	-0.236001	Detected	2.4e-07	-0.520627	Detected	-1.11584	Detected	-0.818233	0.164039	25685.9	79634.9	14374.4	40085	EBNA1BP2	NM_006824	10969	Homo sapiens EBNA1 binding protein 2 (EBNA1BP2), mRNA [NM_006824]	ref|NM_006824|ens|ENST00000236051|gb|AK223455|gb|BC007344	AAGACTCGCAATTTCACGACACACTTTGATCCCTTCTGTTGGTGTCATGTTGTAAACATT	1	1p34.2		GO:0005624(membrane fraction);GO:0005634(nucleus)	GO:0005515(protein binding)	GO:0005634|GO:0005515|GO:0005624	Hs.346868
GT_44k_23_P103661	-0.125662	Detected	0.125662	Detected	0	-0.41725	Detected	0.135293	Detected	-0.140979	0.687952	679.011	3475.58	524.521	3240.88	YY1AP1	NM_139118	55249	Homo sapiens YY1 associated protein 1 (YY1AP1), transcript variant 2, mRNA [NM_139118]	ref|NM_139118|ref|NM_139119|gb|CR749789|gb|BC008766	GAAGATGCTACAGAGGAAATCAGTGGATTTCTTTGAGCTAGGAGAATAAGAGTCTGGAGA	1	1q22		GO:0005634(nucleus)	GO:0005515(protein binding)	GO:0005634|GO:0005515	Hs.584927
GT_44k_23_P103672	0.547489	Detected	-0.547489	Detected	0	0.968814	Detected	0.548984	Detected	0.758899	0.324868	21.8128	43.9122	27.6189	86.9746	NES	NM_006617	10763	Homo sapiens nestin (NES), mRNA [NM_006617]	ref|NM_006617|ens|ENST00000368223|gb|AB073350|gb|AF086454	GCAAAGGGAATCTCTTGCCTGCTCCATCTCATAGGCTAAGTCAGCTGAATCCCGATAGTA	1	1q23.1	GO:0007417(central nervous system development)	GO:0005882(intermediate filament)	GO:0005198(structural molecule activity)	GO:0005882|GO:0007417|GO:0005198	Hs.527971
GT_44k_23_P103690	-0.130712	Detected	0.130712	Detected	0	-0.143234	Detected	0.0714638	Detected	-0.0358851	0.851642	435.145	2242.98	407.875	1994	C1orf2	NM_006589	10712	Homo sapiens chromosome 1 open reading frame 2 (C1orf2), transcript variant 1, mRNA [NM_006589]	ref|NM_006589|ref|NM_198264|gb|AL353941|gb|BC017262	ATGCCCCTTCTTATAGCACTGGAGGAGGAAAACAAATTCTTGTCCCCCTCAGAATGAGAG	1	1q22	GO:0008150(biological_process)	GO:0016020(membrane);GO:0016021(integral to membrane)	GO:0003674(molecular_function)	GO:0016020|GO:0003674|GO:0008150|GO:0016021	Hs.348308
GT_44k_23_P103698	0.62246	Detected	-0.62246	Detected	0	0.0961535	Detected	-0.36088	Detected	-0.132363	0.860234	2408.47	4369.97	1581.14	4852.42	MAPBPIP	NM_014017	28956	Homo sapiens mitogen-activated protein-binding protein-interacting protein (MAPBPIP), mRNA [NM_014017]	ref|NM_014017|ens|ENST00000368305|ens|ENST00000368302|gb|DQ892965	CAATCTCAAATTCATCCTCATGGACTGCATGGAGGGCCGTGTAGCCATCACCCGAGTGGC	1	1q22		GO:0005764(lysosome);GO:0016020(membrane)	GO:0005515(protein binding)	GO:0005764|GO:0005515|GO:0016020	Hs.632483
GT_44k_23_P103703	1.12189	Compromised	-1.12189	Compromised	0	1.14531	Compromised	-0.895475	Compromised	0.124918	0.941853	3.45501	3.13688	3.32018	3.39932	HSPB7	NM_014424	27129	Homo sapiens heat shock 27kDa protein family, member 7 (cardiovascular) (HSPB7), mRNA [NM_014424]	ref|NM_014424|gb|AK092275|gb|CR749298|gb|CR749419	TATATAGATGGGGTTTTTCCAATACAGCTGGTTCGTGATAAACTGCATGAAACTCCTGCC	1	1p36.13	GO:0006457(protein folding);GO:0006986(response to unfolded protein);GO:0008016(regulation of heart contraction)		GO:0008022(protein C-terminus binding)	GO:0008022|GO:0008016|GO:0006457|GO:0006986	Hs.502612
GT_44k_23_P103720	0.598763	Compromised	-0.598763	Compromised	0	0.615457	Compromised	-0.620559	Compromised	-0.00255107	0.997904	3.56558	6.6855	3.4105	6.09971	AGMAT	NM_024758	79814	Homo sapiens agmatine ureohydrolase (agmatinase) (AGMAT), mRNA [NM_024758]	ref|NM_024758|gb|BC005090|gb|AY057097|gb|AK027037	AACCGTCTGAGTCTTGTGCTCTTCAAGACAAAACAGATTGCGTCGCTGACAAGTTCTCAA	1	1p36.21	GO:0006527(arginine catabolic process);GO:0008295(spermidine biosynthetic process);GO:0009446(putrescine biosynthetic process)	GO:0005739(mitochondrion)	GO:0004053(arginase activity);GO:0008783(agmatinase activity);GO:0016787(hydrolase activity);GO:0030145(manganese ion binding);GO:0046872(metal ion binding)	GO:0030145|GO:0008295|GO:0006527|GO:0016787|GO:0046872|GO:0008783|GO:0004053|GO:0005739|GO:0009446	Hs.567583
GT_44k_23_P10374	0.0253375	Detected	-0.0253375	Detected	0	0.668651	Detected	1.24149	Detected	0.955073	0.079925	276.532	1148.12	408.38	2559.03	R3HDM2	NM_014925	22864	Homo sapiens R3H domain containing 2 (R3HDM2), mRNA [NM_014925]	ref|NM_014925|gb|AX775763|gb|AX775761|gb|BC041857	TGTTTGTTTGAGGTTCGTGCCGCAGTAACAGACACAGTATTTAATTGCACATACAGATGT	12	12q13.3		GO:0005634(nucleus)	GO:0003676(nucleic acid binding)	GO:0003676|GO:0005634	Hs.443673
GT_44k_23_P103743	1.55986	Compromised	-1.55986	Compromised	-2.5e-07	0.581255	Compromised	0.530815	Compromised	0.556035	0.755616	6.18012	3.05746	2.96531	12.063	AF118066	AF118066		Homo sapiens PRO1575 mRNA, complete cds. [AF118066]	gb|AF118066|gb|BC069739|gb|BC069719|gb|BC069656	TATGAACCTGCACAAAAGAATGGGCAGTACAAATATGAGGTTCATGTGGACTATGGCACT	1	1p13.3					Hs.657503
GT_44k_23_P103756	-0.0486603	Compromised	0.0486603	Detected	0	-0.00813913	Compromised	0.617314	Detected	0.304587	0.437399	9.09878	41.8576	8.84798	57.5032	OVGP1	NM_002557	5016	Homo sapiens oviductal glycoprotein 1, 120kDa (mucin 9, oviductin) (OVGP1), mRNA [NM_002557]	ref|NM_002557|ens|ENST00000369732|ens|ENST00000369728|gb|BC126177	TCTGAGGTGGGCACTCACCCCAGGATGGGTAACTTGGGTCTTCAGATGGAAGCTGAAAAC	1	1p13.2	GO:0005975(carbohydrate metabolic process);GO:0006032(chitin catabolic process);GO:0007338(single fertilization);GO:0007565(pregnancy)	GO:0005615(extracellular space)	GO:0003824(catalytic activity);GO:0004568(chitinase activity);GO:0043169(cation binding)	GO:0004568|GO:0006032|GO:0005615|GO:0043169|GO:0005975|GO:0007565|GO:0007338|GO:0003824	Hs.1154
GT_44k_23_P103765	1.12612	Compromised	-1.12612	Compromised	0	0.894916	Compromised	-1.10399	Compromised	-0.104537	0.950965	3.81305	3.44174	3.07141	3.23724	FCER1A	NM_002001	2205	Homo sapiens Fc fragment of IgE, high affinity I, receptor for; alpha polypeptide (FCER1A), mRNA [NM_002001]	ref|NM_002001|ens|ENST00000317818|ens|ENST00000368114|ens|ENST00000368115	AGCTCCGCGTGAGAAGTACTGGCTACAATTTTTTATCCCATTGTTGGTGGTGATTCTGTT	1	1q23.2	GO:0006955(immune response)	GO:0005886(plasma membrane);GO:0005887(integral to plasma membrane)	GO:0004872(receptor activity);GO:0005057(receptor signaling protein activity);GO:0019863(IgE binding)	GO:0005887|GO:0004872|GO:0019863|GO:0006955|GO:0005886|GO:0005057	Hs.897
GT_44k_23_P103775	-0.893201	Compromised	0.893201	Detected	0	-0.892093	Compromised	-0.447737	Detected	-0.669915	0.54239	13.0555	193.664	12.3535	70.8144	LRRC8C	NM_032270	84230	Homo sapiens leucine rich repeat containing 8 family, member C (LRRC8C), mRNA [NM_032270]	ref|NM_032270|gb|AB081509|gb|BC113973|gb|BC103929	AAACTCTGAAGATTGGAAAAAACAGCCTATCTGTACTTTCACCGAAAATTGGAAATTTGC	1	1p22.2		GO:0016020(membrane);GO:0016021(integral to membrane)	GO:0005515(protein binding)	GO:0005515|GO:0016020|GO:0016021	Hs.657493
GT_44k_23_P103787	-0.465512	Detected	0.465512	Detected	0	-0.85442	Detected	-0.582117	Detected	-0.718269	0.276792	172.304	1412.72	124.419	633.031	HIPK1	NM_198268	204851	Homo sapiens homeodomain interacting protein kinase 1 (HIPK1), transcript variant 1, mRNA [NM_198268]	ref|NM_198268|ref|NM_198269|ref|NM_181358|ens|ENST00000369553	GGGGAACCTGTCTCAGTGTTGACTGCATTGTTGTAGTCTTCTCAAAGTTTGCCCTATTTT	1	1p13.2	GO:0006350(transcription);GO:0006355(regulation of transcription, DNA-dependent);GO:0006468(protein amino acid phosphorylation)	GO:0005634(nucleus)	GO:0000166(nucleotide binding);GO:0003677(DNA binding);GO:0004674(protein serine/threonine kinase activity);GO:0005515(protein binding);GO:0005524(ATP binding);GO:0016301(kinase activity);GO:0016740(transferase activity)	GO:0005634|GO:0005515|GO:0004674|GO:0006350|GO:0005524|GO:0003677|GO:0016740|GO:0016301|GO:0006468|GO:0000166|GO:0006355	Hs.532363
GT_44k_23_P103795	0.0337334	Detected	-0.0337334	Detected	0	-0.202756	Detected	-0.988435	Detected	-0.595595	0.269994	250.812	1029.28	201.289	491.899	VANGL1	NM_138959	81839	Homo sapiens vang-like 1 (van gogh, Drosophila) (VANGL1), mRNA [NM_138959]	ref|NM_138959|gb|BC000907|ens|ENST00000369510|ens|ENST00000361240	TGTGTCAGAGGTTGCTACGTCATGGATACAGTGCAGTTCCAAGTGCCATAAGTGTATGTA	1	1p13.1	GO:0007275(multicellular organismal development)	GO:0016020(membrane);GO:0016021(integral to membrane)	GO:0005515(protein binding)	GO:0005515|GO:0016020|GO:0007275|GO:0016021	Hs.515130
GT_44k_23_P1038	0.217539	Detected	-0.217539	Detected	0	0.0987663	Detected	0.211801	Detected	0.155283	0.561052	28.688	91.2479	24.9809	113.816	JARID1B	NM_006618	10765	Homo sapiens jumonji, AT rich interactive domain 1B (JARID1B), mRNA [NM_006618]	ref|NM_006618|gb|AF087481|ens|ENST00000367265|ens|ENST00000367264	TGGCACAACATCATTTTCTTTGCCTGATGACTGGGACAACAGAACCTCATATTTGCACTC	1	1q32.1	GO:0045892(negative regulation of transcription, DNA-dependent)	GO:0005622(intracellular);GO:0005634(nucleus)	GO:0003677(DNA binding);GO:0005515(protein binding);GO:0008270(zinc ion binding);GO:0016564(transcriptional repressor activity)	GO:0005634|GO:0005515|GO:0003677|GO:0008270|GO:0005622|GO:0016564|GO:0045892	Hs.443650
GT_44k_23_P103803	1.16812	Compromised	-1.16812	Compromised	0	1.75213	Compromised	-1.11861	Compromised	0.316761	0.879845	4.01981	3.42311	5.69734	3.28143	FCRL3	NM_052939	115352	Homo sapiens Fc receptor-like 3 (FCRL3), mRNA [NM_052939]	ref|NM_052939|gb|BC028933|gb|AF416904|gb|AF416903	AAGAGCATGAGGAACTTACAGTCCTCTATTCAGAACTGAAGAAGACACACCCAGACGACT	1	1q23.1			GO:0004872(receptor activity)	GO:0004872	Hs.292449
GT_44k_23_P103812	0.356787	Compromised	-0.356787	Compromised	0	0.223056	Compromised	3.27416	Detected	1.74861	0.380488	3.60345	9.44943	3.10545	108.434	FAM5C	NM_199051	339479	Homo sapiens family with sequence similarity 5, member C (FAM5C), mRNA [NM_199051]	ref|NM_199051|ens|ENST00000367462|gb|BC105052|gb|BC105054	GTCAGCGTCGTCTAGATCTTTTCTCTTGCTTGCTTCGTCATAGACTCAAGCTGTCTACTA	1	1q31.1					Hs.65765
GT_44k_23_P103824	-0.179383	Detected	0.179383	Detected	0	-0.521161	Detected	-0.314658	Detected	-0.417909	0.180926	227.747	1255.87	169.914	825.963	THC2539706	THC2539706		Q3SZG2_BOVIN (Q3SZG2) Finkel-Biskis-Reilly murine sarcoma virus (FBR-MuSV) ubiquitously expressed (Fox derived); ribosomal protein S30, partial (10%) [THC2539706]	thc|THC2539706|thc|THC2576052|gb|AA836419	AAGAGAGGCCTGAATGGAGATTCGACCACAAACAGTTTTAATGGTCTGGTTTTCTCCCTA	1	1q21.2					Hs.632465
GT_44k_23_P103837	-0.274336	Detected	0.274336	Detected	0	-0.497377	Detected	-0.572938	Detected	-0.535157	0.193008	391.995	2465.71	317.542	1269.47	UBAP2L	D63478	9898	Homo sapiens ubiquitin associated protein 2-like (UBAP2L), mRNA [NM_014847]	gb|D63478|ens|ENST00000343815|ens|ENST00000368505|gb|AK124294	TGGATATGGGTCTCATGGATACAACACTGGAAGAAAATATCCACCCCCTTACAAGCATTT	1	1q21.3			GO:0005515(protein binding)	GO:0005515	Hs.490551
GT_44k_23_P10385	-0.0924866	Detected	0.0924866	Detected	0	-0.0126283	Detected	-0.118351	Detected	-0.0654895	0.601333	442.315	2162.26	442.012	1730.52	DTL	NM_016448	51514	Homo sapiens denticleless homolog (Drosophila) (DTL), mRNA [NM_016448]	ref|NM_016448|gb|AK027651|ens|ENST00000366991|ens|ENST00000318866	GGAAGATGTTATTTATGACCAATATCTGCCAGTAACGCTGTTTATCTCACTTGCTTTGAA	1	1q32.3	GO:0006260(DNA replication);GO:0006512(ubiquitin cycle);GO:0006974(response to DNA damage stimulus)	GO:0005634(nucleus)	GO:0005515(protein binding)	GO:0006974|GO:0005634|GO:0005515|GO:0006260|GO:0006512	Hs.656473
GT_44k_23_P103864	-0.365115	Detected	0.365115	Detected	0	-0.0871258	Detected	0.947467	Detected	0.430171	0.566974	53.5344	381.899	61.3732	529.652	TTC13	NM_024525	79573	Homo sapiens tetratricopeptide repeat domain 13 (TTC13), mRNA [NM_024525]	ref|NM_024525|gb|AK075561|gb|AK075386|gb|BC047662	AGGAGTGTTTGTATTCCTTTAGAGATCTGGATATTTTTCAAAGACTTGCTTTTTACGCAC	1	1q42.2			GO:0005488(binding)	GO:0005488	Hs.424788
GT_44k_23_P103877	0.164319	Compromised	-0.164319	Compromised	0	0.166132	Compromised	0.479065	Detected	0.322599	0.291009	3.45292	11.8237	3.26885	17.1067	LRRC38	ENST00000376085	126755	Leucine rich repeat containing 38. [Source:Uniprot/SPTREMBL;Acc:Q5VT99] [ENST00000376085]	ens|ENST00000376085|gb|BC016048|gb|XM_059074|ref|XM_943661	ATATAATAGGCCTCAGCAACCTTGGGATGTTATACTGGGAACTAATAAACTCGTGTGCAA	1	1p36.21			GO:0005515(protein binding)	GO:0005515	Hs.657356
GT_44k_23_P103885	0.16385	Detected	-0.163851	Detected	-2.35e-07	0.16315	Detected	-0.808499	Detected	-0.322675	0.593424	9213.87	31571.1	8707.51	18705.4	AURKAIP1	NM_017900	54998	Homo sapiens aurora kinase A interacting protein 1 (AURKAIP1), mRNA [NM_017900]	ref|NM_017900|ens|ENST00000378853|ens|ENST00000321751|ens|ENST00000338370	GGTTCCTGCGGAGGAAGGTCCAGGAGGGACGCCTGAGACGCAAGCAGATCAAGTTCGAGA	1	1p36.33	GO:0045839(negative regulation of mitosis);GO:0045862(positive regulation of proteolysis)	GO:0005634(nucleus)	GO:0005515(protein binding)	GO:0005634|GO:0005515|GO:0045862|GO:0045839	Hs.632515
GT_44k_23_P103897	0.664679	Detected	-0.664679	Detected	0	1.10644	Detected	-0.477363	Detected	0.314537	0.789688	20.9872	35.9147	26.9525	37.8788	SPATA1	NM_001081472	64173	Homo sapiens spermatogenesis associated 1 (SPATA1), mRNA [NM_001081472]	ref|NM_001081472|ens|ENST00000361426|ens|ENST00000370638|ens|ENST00000263717	CTACCAGATCACCCTTCACTTCCTTGTCAACCTGTTCTTTCTTCAGGAATAACTGATATA	1	1p22.3					Hs.584956
GT_44k_23_P103905	0.132381	Detected	-0.132381	Detected	0	-0.200814	Detected	-0.533149	Detected	-0.366981	0.226246	840.131	3007.05	630.534	2109.76	UFC1	NM_016406	51506	Homo sapiens ubiquitin-fold modifier conjugating enzyme 1 (UFC1), mRNA [NM_016406]	ref|NM_016406|ens|ENST00000368003|gb|AB154405|gb|DQ893161	TGGATGGAAAGACAGCAAAGATGTACAGGGGTGGCAAAATATGCCTGACGGATCATTTCA	1	1q23.3	GO:0006512(ubiquitin cycle)		GO:0005515(protein binding)	GO:0005515|GO:0006512	Hs.301412
GT_44k_23_P10391	-0.354922	Detected	0.354922	Detected	0	-2.57187	Compromised	-2.59958	Detected	-2.58573	0.0183517	38.2963	269.362	7.78844	32.1869	COL5A2	NM_000393	1290	Homo sapiens collagen, type V, alpha 2 (COL5A2), mRNA [NM_000393]	ref|NM_000393|gb|BC043613|ens|ENST00000374866|ens|ENST00000360859	TGAATATAGAACACAGAATGTGGCACGCTTGCCCATCATAGATCTTGCTCCTGTGGATGT	2	2q32.2	GO:0006817(phosphate transport);GO:0030199(collagen fibril organization)	GO:0005581(collagen);GO:0005588(collagen type V);GO:0005737(cytoplasm)	GO:0005201(extracellular matrix structural constituent)	GO:0030199|GO:0006817|GO:0005588|GO:0005201|GO:0005737|GO:0005581	Hs.445827
GT_44k_23_P103919	0.089844	Detected	-0.089844	Detected	0	0.334613	Detected	0.143164	Detected	0.238889	0.210422	841.071	3193.27	942.277	3476.28	B4GALT3	NM_003779	8703	Homo sapiens UDP-Gal:betaGlcNAc beta 1,4- galactosyltransferase, polypeptide 3 (B4GALT3), mRNA [NM_003779]	ref|NM_003779|gb|AK023311|ens|ENST00000367998|ens|ENST00000354281	TGTAGGGCTTATGACTGTGAATCCTTGATGTCATGATTTTATGTGACGATTCCTAGGAGT	1	1q23.3	GO:0005975(carbohydrate metabolic process)	GO:0016020(membrane);GO:0016021(integral to membrane)	GO:0003831(beta-N-acetylglucosaminylglycopeptide beta-1,4-galactosyltransferase activity);GO:0003945(N-acetyllactosamine synthase activity);GO:0008378(galactosyltransferase activity);GO:0016757(transferase activity, transferring glycosyl groups);GO:003014	GO:0016757|GO:0030145|GO:0016020|GO:0046872|GO:0005975|GO:0003831|GO:0008378|GO:0016021|GO:0003945	Hs.321231
GT_44k_23_P103923	0.362078	Detected	-0.362078	Detected	0	-0.340455	Detected	-1.35795	Detected	-0.849203	0.306858	88.3523	229.996	51.3331	106.824	FAM20B	NM_014864	9917	Homo sapiens family with sequence similarity 20, member B (FAM20B), mRNA [NM_014864]	ref|NM_014864|ens|ENST00000263733|gb|BC046441|gb|AB007944	GACACAGTACTGGTGGAAGACAGGATGCCTCTCTCACACTTGTAATTCTCGACACAAAAT	1	1q25.2					Hs.5737
GT_44k_23_P103932	0.928579	Detected	-0.928579	Detected	0	1.3215	Detected	0.319813	Detected	0.820658	0.518067	20.0535	23.8027	24.8963	52.3799	FGR	NM_005248	2268	Homo sapiens Gardner-Rasheed feline sarcoma viral (v-fgr) oncogene homolog (FGR), transcript variant 1, mRNA [NM_005248]	ref|NM_005248|ref|NM_001042747|ref|NM_001042729|ens|ENST00000374004	TTGCAGAGCACTTCCCACCTCTCTGAATAGTGTGTATGTGTTGGTTTATTGATTCTGTAA	1	1p35.3	GO:0006468(protein amino acid phosphorylation);GO:0007242(intracellular signaling cascade);GO:0009615(response to virus)		GO:0000166(nucleotide binding);GO:0004713(protein-tyrosine kinase activity);GO:0005524(ATP binding);GO:0016740(transferase activity)	GO:0004713|GO:0005524|GO:0016740|GO:0006468|GO:0000166|GO:0007242|GO:0009615	Hs.1422
GT_44k_23_P103942	0.165541	Detected	-0.165541	Detected	0	-0.362534	Detected	-0.409665	Detected	-0.3861	0.147231	971.097	3319.64	636.735	2596.21	DNAJC11	NM_018198	55735	Homo sapiens DnaJ (Hsp40) homolog, subfamily C, member 11 (DNAJC11), mRNA [NM_018198]	ref|NM_018198|gb|AL109978|ens|ENST00000377593|ens|ENST00000377573	CTGTAACATTCATCTCCATTTTTTAAAAAAGGTTTCTCTGACGGCCCCACGGCCCGAGCC	1	1p36.31	GO:0006457(protein folding)		GO:0031072(heat shock protein binding)	GO:0006457|GO:0031072	Hs.462640
GT_44k_23_P103968	-0.186447	Detected	0.186447	Detected	0	-0.208436	Detected	-0.0840576	Detected	-0.146247	0.53437	686.431	3822.47	639.205	2935.28	AKR7A3	NM_012067	22977	Homo sapiens aldo-keto reductase family 7, member A3 (aflatoxin aldehyde reductase) (AKR7A3), mRNA [NM_012067]	ref|NM_012067|ens|ENST00000361640|gb|AF040639|gb|AJ271799	ACAGCCTGTGGGCCGCTTCTTTGGGAATACCTGGGCAGAGATGTACAGGAATCGCTACTG	1	1p36.13	GO:0006081(aldehyde metabolic process)	GO:0005829(cytosol)	GO:0004033(aldo-keto reductase activity);GO:0009055(electron carrier activity)	GO:0009055|GO:0005829|GO:0004033|GO:0006081	Hs.6980
GT_44k_23_P103971	0.654666	Compromised	-0.654666	Compromised	2.25e-07	1.72772	Compromised	-1.33339	Compromised	0.197167	0.916542	3.68705	6.39771	7.33437	3.70208	CYP4Z1	NM_178134	199974	Homo sapiens cytochrome P450, family 4, subfamily Z, polypeptide 1 (CYP4Z1), mRNA [NM_178134]	ref|NM_178134|ens|ENST00000334194|gb|AY358631|gb|AY262056	AGTTTGATCAAAACTCCACTCAGTATCTGCATTACTTTTATCTCTGCAAATATCTGCATG	1	1p33	GO:0006118(electron transport)	GO:0005783(endoplasmic reticulum);GO:0005792(microsome);GO:0016020(membrane)	GO:0004497(monooxygenase activity);GO:0005506(iron ion binding);GO:0020037(heme binding);GO:0046872(metal ion binding);GO:0050381(unspecific monooxygenase activity)	GO:0005792|GO:0005506|GO:0006118|GO:0050381|GO:0016020|GO:0046872|GO:0020037|GO:0004497|GO:0005783	Hs.176588
GT_44k_23_P103981	-0.393167	Detected	0.393167	Detected	-2.4e-07	-0.753219	Detected	-0.0843153	Detected	-0.418767	0.502399	2806.83	20817.1	2067.72	13849.1	HIST2H2AA3	NM_003516	8337	Homo sapiens histone cluster 2, H2aa3 (HIST2H2AA3), mRNA [NM_003516]	ref|NM_003516|ref|NM_001040874|ens|ENST00000369159|ens|ENST00000369161	GGCCCGCGTCTCGAAGGGGCACCTGTGAACTCAAAAGGCTCTTTTCAGAGCCACCCACGT	1	1q21.2	GO:0006334(nucleosome assembly);GO:0007001(chromosome organization and biogenesis (sensu Eukaryota))	GO:0000786(nucleosome);GO:0005634(nucleus);GO:0005694(chromosome)	GO:0003677(DNA binding)	GO:0005634|GO:0003677|GO:0000786|GO:0005694|GO:0007001|GO:0006334	Hs.530461
GT_44k_23_P103996	-0.134353	Detected	0.134353	Detected	0	-2.20588	Detected	-1.58923	Detected	-1.89756	0.0300076	818.012	4237.83	184.005	1188.58	GCLM	NM_002061	2730	Glutamate--cysteine ligase regulatory subunit (EC 6.3.2.2) (Gamma- glutamylcysteine synthetase) (Gamma-ECS) (GCS light chain) (Glutamate--cysteine ligase modifier subunit). [Source:Uniprot/SWISSPROT;Acc:P48507] [ENST00000370238]	ref|NM_002061|gb|L35546|gb|BC041809|thc|THC2462240	ATCAAATCAAAAGGCTACATTTTACAAGCTAAAAGAAGGGGTTCTTAACTGACTTAGGAG	1	1p22.1	GO:0006534(cysteine metabolic process);GO:0006536(glutamate metabolic process);GO:0006749(glutathione metabolic process);GO:0006750(glutathione biosynthetic process);GO:0006979(response to oxidative stress);GO:0035229(positive regulation of glutamate-cyst	GO:0005625(soluble fraction);GO:0005829(cytosol);GO:0017109(glutamate-cysteine ligase complex)	GO:0004357(glutamate-cysteine ligase activity);GO:0005515(protein binding);GO:0016491(oxidoreductase activity);GO:0016874(ligase activity);GO:0035226(glutamate-cysteine ligase catalytic subunit binding);GO:0046982(protein heterodimerization activity)	GO:0035229|GO:0005515|GO:0046982|GO:0016491|GO:0006536|GO:0042493|GO:0006750|GO:0006979|GO:0017109|GO:0005829|GO:0004357|GO:0050880|GO:0006534|GO:0006749|GO:0035226|GO:0005625|GO:0016874	Hs.596052
GT_44k_23_P10401	-0.552324	Detected	0.552324	Detected	0	-0.604435	Detected	0.176892	Detected	-0.213772	0.78194	28.4739	263.314	25.9671	188.016	PPP2R3A	NM_002718	5523	Homo sapiens protein phosphatase 2 (formerly 2A), regulatory subunit B'', alpha (PPP2R3A), transcript variant 1, mRNA [NM_002718]	ref|NM_002718|ref|NM_181897|ens|ENST00000264977|ens|ENST00000334546	TCTGGAACTTGAAAAAGTAGTAAGGGCCTCCAGAATTGACTTAGCCCTAGTAATAAAAGC	3	3q22.2	GO:0006470(protein amino acid dephosphorylation)	GO:0000159(protein phosphatase type 2A complex)	GO:0005509(calcium ion binding);GO:0005515(protein binding);GO:0008601(protein phosphatase type 2A regulator activity)	GO:0005515|GO:0008601|GO:0000159|GO:0006470|GO:0005509	Hs.518155
GT_44k_23_P104012	0.637073	Compromised	-0.637073	Compromised	-2.3e-07	0.603767	Compromised	-0.356597	Compromised	0.123585	0.891111	2.91581	5.18438	2.69399	5.83264	GNAT2	ENST00000351050	2780	Guanine nucleotide-binding protein G(t), alpha-2 subunit (Transducin alpha-2 chain). [Source:Uniprot/SWISSPROT;Acc:P19087] [ENST00000351050]	ens|ENST00000351050|thc|THC2478726|thc|THC2776665	TAGTCAATATACCATGACATGAAGAATGAATCCATTCTTTGGAGATGGAGTATACATGAC	1	1p13.3	GO:0007165(signal transduction);GO:0007186(G-protein coupled receptor protein signaling pathway);GO:0007601(visual perception);GO:0007602(phototransduction);GO:0050896(response to stimulus)	GO:0005834(heterotrimeric G-protein complex)	GO:0000166(nucleotide binding);GO:0004871(signal transducer activity);GO:0005525(GTP binding);GO:0008020(G-protein coupled photoreceptor activity)	GO:0007602|GO:0008020|GO:0005525|GO:0007186|GO:0005834|GO:0004871|GO:0007601|GO:0000166|GO:0050896|GO:0007165
GT_44k_23_P104022	-0.299697	Detected	0.299697	Detected	0	0.371186	Detected	0.938368	Detected	0.654777	0.253433	342.713	2232.86	515.881	3220	C1orf19	NM_052965	116461	Homo sapiens chromosome 1 open reading frame 19 (C1orf19), mRNA [NM_052965]	ref|NM_052965|ens|ENST00000361641|gb|AK098196|gb|AF288394	GCAAGACGGAAAAGTGTATAAGTGGGTGTAATCATGGCTGAAATAACAGACCAAGCATAT	1	1q25.3	GO:0006397(mRNA processing);GO:0008033(tRNA processing)	GO:0005634(nucleus)	GO:0005515(protein binding)	GO:0005634|GO:0005515|GO:0008033|GO:0006397	Hs.548197
GT_44k_23_P104025	0.459602	Detected	-0.459602	Detected	0	0.795477	Detected	0.222138	Detected	0.508807	0.446723	360.685	820.19	430.426	1218.64	C1orf19	NM_052965	116461	Homo sapiens chromosome 1 open reading frame 19 (C1orf19), mRNA [NM_052965]	ref|NM_052965|ens|ENST00000361641|gb|AF288394|gb|BC022030	TTTTAGGTTTTTAAACCTACTGTCTCTGTCATAACTTGTCAACACTGCTGTATGAAGCAC	1	1q25.3	GO:0006397(mRNA processing);GO:0008033(tRNA processing)	GO:0005634(nucleus)	GO:0005515(protein binding)	GO:0005634|GO:0005515|GO:0008033|GO:0006397	Hs.548197
GT_44k_23_P104046	0.127672	Detected	-0.127672	Detected	0	-0.258281	Detected	-0.123024	Detected	-0.190652	0.317774	192.867	694.842	139.552	645.686	BPNT1	NM_006085	10380	Homo sapiens 3'(2'), 5'-bisphosphate nucleotidase 1 (BPNT1), mRNA [NM_006085]	ref|NM_006085|gb|AJ249339|ens|ENST00000302686|ens|ENST00000322067	GCCTCTGCTTATGTATTTGCAAGTCCTGGTTGTAAGAAGTGGGATACTTGTGCTCCAGAA	1	1q41	GO:0006139(nucleobase, nucleoside, nucleotide and nucleic acid metabolic process);GO:0007399(nervous system development)		GO:0000287(magnesium ion binding);GO:0004437(inositol or phosphatidylinositol phosphatase activity);GO:0008441(3'(2'),5'-bisphosphate nucleotidase activity);GO:0016787(hydrolase activity);GO:0031403(lithium ion binding)	GO:0007399|GO:0016787|GO:0000287|GO:0031403|GO:0008441|GO:0004437|GO:0006139	Hs.406134
GT_44k_23_P104054	-0.184231	Detected	0.184231	Detected	0	-0.139244	Detected	0.242697	Detected	0.0517266	0.86345	565.154	3137.47	551.28	3026.33	C1orf9	NM_016227	51430	Homo sapiens chromosome 1 open reading frame 9 (C1orf9), transcript variant 2, mRNA [NM_016227]	ref|NM_016227|ref|NM_014283|ens|ENST00000263688|ens|ENST00000367723	TAAATTTCTTTCCTGTCTGCACAATTAGCTATTCAGAGCAAGAGGGCCTGATTTTATAGA	1	1q24.3					Hs.204559
GT_44k_23_P104065	-0.306539	Detected	0.306539	Detected	0	-1.59829	Detected	-1.17592	Detected	-1.38711	0.065067	486.791	3201.78	187.996	1061.36	ICMT	NM_012405	23463	Homo sapiens isoprenylcysteine carboxyl methyltransferase (ICMT), mRNA [NM_012405]	ref|NM_012405|gb|BC017037|gb|BC028168|ens|ENST00000315234	AACTAAGATTCAGTCAGTATGTTTGTTTTGCAAGTTTGGGAGAGTAAGTTGGCTTTGAGT	1	1p36.31	GO:0006464(protein modification process);GO:0006481(C-terminal protein amino acid methylation);GO:0006612(protein targeting to membrane)	GO:0005624(membrane fraction);GO:0005783(endoplasmic reticulum);GO:0016020(membrane);GO:0016021(integral to membrane)	GO:0004671(protein-S-isoprenylcysteine O-methyltransferase activity);GO:0008168(methyltransferase activity);GO:0016740(transferase activity)	GO:0006464|GO:0016020|GO:0006612|GO:0005624|GO:0016740|GO:0008168|GO:0004671|GO:0016021|GO:0005783|GO:0006481	Hs.562083
GT_44k_23_P104073	0.102414	Detected	-0.102414	Detected	0	-0.764099	Detected	-1.04685	Detected	-0.905475	0.0352188	467.54	1744.43	242.457	839.628	S100A3	NM_002960	6274	Homo sapiens S100 calcium binding protein A3 (S100A3), mRNA [NM_002960]	ref|NM_002960|ens|ENST00000368712|ens|ENST00000368713|gb|Z18948	GGTCTTCTGCGATCAGTTAACCCATTTTACCTAGGAGGCCCAGAGATGTGAGGGCTCCTT	1	1q21.3			GO:0005509(calcium ion binding);GO:0008270(zinc ion binding)	GO:0008270|GO:0005509	Hs.557609
GT_44k_23_P104086	0.105972	Detected	-0.105972	Detected	0	-0.0479035	Detected	0.471383	Detected	0.21174	0.529029	48.6987	180.805	41.3865	249.889	CROCC	NM_014675	9696	Homo sapiens ciliary rootlet coiled-coil, rootletin (CROCC), mRNA [NM_014675]	ref|NM_014675|gb|DQ139275|gb|AB007914|ens|ENST00000375541	AGGGCCGCCTGGACCGCACCCTCACGGGGGCTGAGCTGGAGCTGGCAGAGGCGCAGAGGC	1	1p36.13	GO:0007049(cell cycle);GO:0051297(centrosome organization and biogenesis)	GO:0005814(centriole);GO:0035253(ciliary rootlet)	GO:0005198(structural molecule activity);GO:0019894(kinesin binding)	GO:0019894|GO:0005814|GO:0051297|GO:0005198|GO:0007049|GO:0035253	Hs.309403
GT_44k_23_P104098	0.947823	Detected	-0.947823	Detected	0	1.37157	Detected	-0.832562	Detected	0.269506	0.87001	38.9309	44.9928	49.3764	45.1415	SYT2	NM_177402	127833	Homo sapiens synaptotagmin II (SYT2), mRNA [NM_177402]	ref|NM_177402|gb|BC100815|gb|BC100817|gb|BC100814	GCAAGAACAAGTAGACAGCAGCGGCTGGGACCCCACACCTTTCACGGACACTGACAAGAT	1	1q32.1	GO:0006810(transport)	GO:0008021(synaptic vesicle);GO:0016020(membrane);GO:0016021(integral to membrane);GO:0045202(synapse)	GO:0005215(transporter activity);GO:0005509(calcium ion binding)	GO:0005215|GO:0016020|GO:0045202|GO:0016021|GO:0008021|GO:0006810|GO:0005509	Hs.585015
GT_44k_23_P104109	-0.0113254	Detected	0.0113254	Detected	0	-0.450872	Detected	-0.168586	Detected	-0.309729	0.160226	109.537	478.493	76.3674	391.248	RPS6KC1	NM_012424	26750	Homo sapiens ribosomal protein S6 kinase, 52kDa, polypeptide 1 (RPS6KC1), mRNA [NM_012424]	ref|NM_012424|gb|AK122921|gb|AK122989|gb|AF037447	CATTTGGTGTTGCAGATGAGTTGTAAAGCCAACTGAAAGAGTTCCTTCAAGAAGTTCCTC	1	1q32.3	GO:0006468(protein amino acid phosphorylation);GO:0007154(cell communication);GO:0007165(signal transduction)	GO:0016020(membrane)	GO:0000166(nucleotide binding);GO:0004672(protein kinase activity);GO:0004674(protein serine/threonine kinase activity);GO:0005515(protein binding);GO:0005524(ATP binding);GO:0016740(transferase activity);GO:0035091(phosphoinositide binding)	GO:0004672|GO:0005515|GO:0016020|GO:0004674|GO:0005524|GO:0016740|GO:0006468|GO:0035091|GO:0000166|GO:0007165|GO:0007154	Hs.591416
GT_44k_23_P104116	0.266043	Detected	-0.266044	Detected	-2.3e-07	0.183593	Detected	-0.382511	Detected	-0.0994592	0.821851	21941.6	65251.3	19593.5	55752.6	RBM8A	NM_005105	9939	Homo sapiens RNA binding motif protein 8A (RBM8A), mRNA [NM_005105]	ref|NM_005105|gb|AF198620|gb|AF231512|ens|ENST00000330165	ATTCCATTTGACCATGCAGCCTTGGACAAATAGGACTGGGGTGGAACTTGCTGTGTTTAT	1	1q21.1	GO:0000184(mRNA catabolic process, nonsense-mediated decay);GO:0006397(mRNA processing);GO:0006810(transport);GO:0008150(biological_process);GO:0008380(RNA splicing);GO:0051028(mRNA transport)	GO:0005634(nucleus);GO:0005681(spliceosome);GO:0005737(cytoplasm)	GO:0000166(nucleotide binding);GO:0003729(mRNA binding);GO:0005515(protein binding)	GO:0005634|GO:0005515|GO:0000184|GO:0008150|GO:0003729|GO:0005681|GO:0008380|GO:0005737|GO:0000166|GO:0006397|GO:0051028|GO:0006810	Hs.654719
GT_44k_23_P104138	-0.305732	Compromised	0.305732	Detected	0	-1.08074	Compromised	1.1218	Detected	0.0205266	0.987302	5.54781	36.449	3.06537	59.4404	MGC15634	BC007286	84841	Homo sapiens cDNA clone IMAGE:3344302. [BC007286]	gb|BC007286|ens|ENST00000323562|thc|THC2475810	ACATCAGTGCATGTGGAGGACATGAGTATTTAAGGAGAAGGTTCTAGGCTTCCGAAGTAA	1	1q42.13					Hs.30323
GT_44k_23_P104146	-0.261896	Detected	0.261896	Detected	0	0.055191	Detected	0.21528	Detected	0.135236	0.670335	109.897	679.448	129.449	609.34	ZMYM4	NM_005095	9202	Homo sapiens zinc finger, MYM-type 4 (ZMYM4), mRNA [NM_005095]	ref|NM_005095|ens|ENST00000314607|ens|ENST00000373297|gb|AB007885	TTGGATTGTCTGATAAGTCTGCCAATAAACTATCCAGAAATAGCAAGTGTAATAGTCCCC	1	1p34.3	GO:0007275(multicellular organismal development)	GO:0005634(nucleus)	GO:0003677(DNA binding);GO:0008270(zinc ion binding)	GO:0005634|GO:0003677|GO:0007275|GO:0008270	Hs.269211
GT_44k_23_P104151	0.540595	Detected	-0.540595	Detected	0	0.38092	Detected	-0.529473	Detected	-0.0742764	0.925887	250.634	509.406	212.146	475.497	TMEM69	NM_016486	51249	Homo sapiens transmembrane protein 69 (TMEM69), mRNA [NM_016486]	ref|NM_016486|gb|BC064539|ens|ENST00000290802|ens|ENST00000372025	TTACCACATTATCCCAACTGGTTTAAAGCCCTGAGGATAGTAGTCACTTTATTGGCCACT	1	1p34.1		GO:0016020(membrane);GO:0016021(integral to membrane)		GO:0016020|GO:0016021	Hs.652325
GT_44k_23_P104188	-0.375009	Detected	0.375009	Detected	0	2.5604	Detected	2.55095	Detected	2.55567	0.0208633	125.113	904.845	904.918	3787.33	ELF3	NM_004433	1999	Homo sapiens E74-like factor 3 (ets domain transcription factor, epithelial-specific ) (ELF3), mRNA [NM_004433]	ref|NM_004433|gb|U73844|ens|ENST00000310044|ens|ENST00000367283	AGGTTCTCCAGAGTCGGAACTGAGGGTTGGAACTATACCCGGGACCAAACTCACGGACCA	1	1q32.1	GO:0006355(regulation of transcription, DNA-dependent);GO:0006366(transcription from RNA polymerase II promoter);GO:0007275(multicellular organismal development);GO:0008544(epidermis development);GO:0009653(anatomical structure morphogenesis)	GO:0005634(nucleus)	GO:0003700(transcription factor activity);GO:0003713(transcription coactivator activity);GO:0005515(protein binding)	GO:0005634|GO:0005515|GO:0003713|GO:0003700|GO:0007275|GO:0009653|GO:0008544|GO:0006355|GO:0006366	Hs.67928
GT_44k_23_P104193	0.288871	Detected	-0.288871	Detected	0	-0.110438	Detected	-0.517364	Detected	-0.313901	0.468056	2626.34	7567.06	1882.82	5982.46	ITGB1	NM_133376	3688	Homo sapiens integrin, beta 1 (fibronectin receptor, beta polypeptide, antigen CD29 includes MDF2, MSK12) (ITGB1), transcript variant 1A, mRNA [NM_002211]	ref|NM_133376|ref|NM_033668|ref|NM_033669|ref|NM_033667	TCCCACTGGTCCAGACATCATTCCAATTGTAGCTGGTGTGGTTGCTGGAATTGTTCTTAT	10	10p11.22	GO:0006968(cellular defense response);GO:0007155(cell adhesion);GO:0007156(homophilic cell adhesion);GO:0007160(cell-matrix adhesion);GO:0007229(integrin-mediated signaling pathway);GO:0007275(multicellular organismal development);GO:0016477(cell migratio	GO:0001726(ruffle);GO:0008305(integrin complex);GO:0016020(membrane);GO:0016021(integral to membrane)	GO:0004872(receptor activity);GO:0005515(protein binding);GO:0042802(identical protein binding);GO:0046982(protein heterodimerization activity)	GO:0008305|GO:0004872|GO:0005515|GO:0016477|GO:0046982|GO:0007229|GO:0007275|GO:0042802|GO:0007160|GO:0007156|GO:0016020|GO:0007155|GO:0001726|GO:0006968|GO:0016021	Hs.643813
GT_44k_23_P104199	0.199829	Detected	-0.199829	Detected	0	0.0810063	Detected	-0.403609	Detected	-0.161301	0.65866	1021.66	3330.37	889.61	2678.45	ITGB1	NM_133376	3688	Homo sapiens integrin, beta 1 (fibronectin receptor, beta polypeptide, antigen CD29 includes MDF2, MSK12) (ITGB1), transcript variant 1A, mRNA [NM_002211]	ref|NM_133376|ref|NM_033668|ref|NM_033669|ref|NM_033667	TGCAACCCCAACTACACTGGCAGTGCATGTGACTGTTCTTTGGATACTAGTACTTGTGAA	10	10p11.22	GO:0006968(cellular defense response);GO:0007155(cell adhesion);GO:0007156(homophilic cell adhesion);GO:0007160(cell-matrix adhesion);GO:0007229(integrin-mediated signaling pathway);GO:0007275(multicellular organismal development);GO:0016477(cell migratio	GO:0001726(ruffle);GO:0008305(integrin complex);GO:0016020(membrane);GO:0016021(integral to membrane)	GO:0004872(receptor activity);GO:0005515(protein binding);GO:0042802(identical protein binding);GO:0046982(protein heterodimerization activity)	GO:0008305|GO:0004872|GO:0005515|GO:0016477|GO:0046982|GO:0007229|GO:0007275|GO:0042802|GO:0007160|GO:0007156|GO:0016020|GO:0007155|GO:0001726|GO:0006968|GO:0016021	Hs.643813
GT_44k_23_P104201	0.0892885	Detected	-0.0892885	Detected	0	-0.352885	Detected	-0.704187	Detected	-0.528536	0.115415	1580.75	6006.22	1100.07	3632.74	YME1L1	NM_139313	10730	Homo sapiens YME1-like 1 (S. cerevisiae) (YME1L1), nuclear gene encoding mitochondrial protein, transcript variant 1, mRNA [NM_139312]	ref|NM_139313|gb|AF070656|gb|AY358484|gb|BC024032	TGGTGTAATTGAAGGGTGTGAAATGCTTTGTCAATCATTTGTCACATTTATCCAGTTTGG	10	10p12.1	GO:0006508(proteolysis);GO:0030163(protein catabolic process)	GO:0005739(mitochondrion);GO:0016020(membrane)	GO:0000166(nucleotide binding);GO:0004222(metalloendopeptidase activity);GO:0005524(ATP binding);GO:0008270(zinc ion binding);GO:0016787(hydrolase activity);GO:0017111(nucleoside-triphosphatase activity);GO:0046872(metal ion binding)	GO:0006508|GO:0016787|GO:0016020|GO:0046872|GO:0005524|GO:0004222|GO:0017111|GO:0005739|GO:0008270|GO:0000166|GO:0030163	Hs.499145
GT_44k_23_P104224	0.55314	Compromised	-0.55314	Compromised	0	-0.116262	Compromised	-0.154454	Compromised	-0.135358	0.829597	5.61228	11.2101	3.33651	13.6887	ACF	NM_138933	29974	Homo sapiens apobec-1 complementation factor (ACF), transcript variant 3, mRNA [NM_138933]	ref|NM_138933|ref|NM_138932|ref|NM_014576|gb|AJ272078	GACAGCTATTCTTGTACAAAATAACTATTCCTGCTCTAGCCAGCCAGAATCCTGCAATCC	10	10q11.23	GO:0006381(mRNA editing);GO:0006397(mRNA processing);GO:0050821(protein stabilization)	GO:0005634(nucleus);GO:0005737(cytoplasm);GO:0030895(apolipoprotein B mRNA editing enzyme complex)	GO:0000166(nucleotide binding);GO:0003676(nucleic acid binding);GO:0003725(double-stranded RNA binding);GO:0003727(single-stranded RNA binding);GO:0005515(protein binding)	GO:0003676|GO:0005634|GO:0005515|GO:0030895|GO:0006381|GO:0050821|GO:0005737|GO:0003727|GO:0000166|GO:0006397|GO:0003725	Hs.499643
GT_44k_23_P104237	-0.272158	Compromised	0.272158	Detected	0	-0.386185	Compromised	-0.441081	Compromised	-0.413633	0.269636	3.54156	22.2098	3.09408	12.548	GPAM	NM_020918	57678	Homo sapiens glycerol-3-phosphate acyltransferase, mitochondrial (GPAM), mRNA [NM_020918]	ref|NM_020918|gb|BC030783|ens|ENST00000369432|ens|ENST00000348367	ATGCTGTGAAAATGTTTAAGGATATTGGGGTTTTCAAGGAGACCAAACAAAAGAGAGTGT	10	10q25.2	GO:0008152(metabolic process);GO:0008654(phospholipid biosynthetic process);GO:0044255(cellular lipid metabolic process)	GO:0005739(mitochondrion);GO:0016020(membrane);GO:0016021(integral to membrane)	GO:0004366(glycerol-3-phosphate O-acyltransferase activity);GO:0008415(acyltransferase activity);GO:0016740(transferase activity)	GO:0004366|GO:0016020|GO:0008415|GO:0008152|GO:0016740|GO:0005739|GO:0016021|GO:0044255|GO:0008654	Hs.42586
GT_44k_23_P104252	1.21905	Compromised	-1.21905	Compromised	2e-07	1.10816	Compromised	-1.03772	Compromised	0.0352204	0.984666	3.77268	2.99366	3.30317	3.14431	ITIH5	NM_030569	80760	inter-alpha trypsin inhibitor heavy chain precursor 5 isoform 1 [Source:RefSeq_peptide;Acc:NP_085046] [ENST00000256861]	ref|NM_030569|ref|NM_032817|ens|ENST00000298441|ens|ENST00000256861	CCATACATTTGATCGTTGTAAACCATGAAGTCTTTTCTTGCAAGACGTTTTTCTTCTGCT	10	10p14	GO:0030212(hyaluronan metabolic process)		GO:0004867(serine-type endopeptidase inhibitor activity)	GO:0004867|GO:0030212
GT_44k_23_P104275	1.07614	Compromised	-1.07614	Compromised	2.5e-07	0.870366	Compromised	-1.06285	Compromised	-0.0962424	0.953005	3.58769	3.47061	2.94125	3.24447	SLC16A12	NM_213606	387700	Homo sapiens cDNA FLJ42911 fis, clone BRHIP3024118, weakly similar to Monocarboxylate transporter 4. [AK124901]	ref|NM_213606|ens|ENST00000341233|gb|AK127303|thc|THC2477985	CCTTCTCATTTGGGATTTGTGCTCATAACTGAACTCGTATCTTTGGTCAATGGGCATAGC	10	10q23.31	GO:0006810(transport)	GO:0016020(membrane);GO:0016021(integral to membrane)	GO:0005215(transporter activity)	GO:0005215|GO:0016020|GO:0016021|GO:0006810	Hs.530338
GT_44k_23_P104282	-0.0669243	Detected	0.0669243	Detected	0	-0.688192	Detected	-1.13027	Detected	-0.909233	0.0588785	44.5203	210.061	27.3653	84.8572	C10orf6	NM_018121	55719	Homo sapiens chromosome 10 open reading frame 6 (C10orf6), mRNA [NM_018121]	ref|NM_018121|ens|ENST00000238961|gb|AK001374|gb|AL832383	AGGAAGAGGTTAAGCTGTAAAGTAGTGGCCCTGTTTTGATGCCAGAACATTCATATGCTG	10	10q24.31					Hs.447458
GT_44k_23_P104295	0.332902	Detected	-0.332902	Detected	0	-0.0275984	Detected	0.0250282	Detected	-0.00128508	0.997279	166.595	451.575	122.688	536.061	FBXW4	NM_022039	6468	Homo sapiens F-box and WD repeat domain containing 4 (FBXW4), mRNA [NM_022039]	ref|NM_022039|ens|ENST00000389046|ens|ENST00000389047|ens|ENST00000331272	AGTCTGGTCCATTGCTATCAGCCCATTACTCAGCTCTTTTGTGACAGGGACGGCTTGTTG	10	10q24.32	GO:0006511(ubiquitin-dependent protein catabolic process);GO:0006512(ubiquitin cycle);GO:0007275(multicellular organismal development);GO:0016055(Wnt receptor signaling pathway);GO:0030326(embryonic limb morphogenesis)	GO:0000151(ubiquitin ligase complex)	GO:0003674(molecular_function)	GO:0003674|GO:0006511|GO:0007275|GO:0030326|GO:0016055|GO:0000151|GO:0006512	Hs.500822
GT_44k_23_P1043	-0.143347	Detected	0.143347	Detected	0	1.84443	Detected	2.19545	Detected	2.01994	0.012353	247.046	1295.92	926.45	4978.02	C1orf106	NM_018265	55765	Homo sapiens chromosome 1 open reading frame 106 (C1orf106), mRNA [NM_018265]	ref|NM_018265|gb|AK001583|ens|ENST00000367342|gb|AK001763	TTCCAAGAACTCTGGTGTCTGACCTAGAAGAGGCACAGTTCTCTCTACTGGAAAGAAAAC	1	1q32.1					Hs.518997
GT_44k_23_P104318	0.260499	Detected	-0.260499	Detected	2.4e-07	0.793395	Detected	0.363865	Detected	0.57863	0.228686	19184.6	57492.6	26244.2	82091.8	DDIT4	NM_019058	54541	Homo sapiens DNA-damage-inducible transcript 4 (DDIT4), mRNA [NM_019058]	ref|NM_019058|ens|ENST00000307365|gb|AY090097|gb|BC015236	TCGTGGAGGTGGTTTGTGTATCTTACTGGTCTGAAGGGACCAAGTGTGTTTGTTGTTTGT	10	10q22.1					Hs.523012
GT_44k_23_P104323	0.129414	Compromised	-0.129414	Compromised	2.4e-07	0.0346088	Compromised	-1.07872	Compromised	-0.522057	0.457423	3.61944	13.0083	3.20454	6.24004	MGMT	NM_002412	4255	Homo sapiens O-6-methylguanine-DNA methyltransferase (MGMT), mRNA [NM_002412]	ref|NM_002412|gb|BC000824|ens|ENST00000306010|gb|BT006714	TCTTCACCATCCCGTTTTCCAGCAAGAGTCGTTCACCAGACAGGTGTTATGGAAGCTGCT	10	10q26.3	GO:0006266(DNA ligation);GO:0006307(DNA dealkylation);GO:0043281(regulation of caspase activity)	GO:0005634(nucleus)	GO:0003677(DNA binding);GO:0003908(methylated-DNA-[protein]-cysteine S-methyltransferase activity);GO:0008270(zinc ion binding);GO:0009008(DNA-methyltransferase activity);GO:0016740(transferase activity);GO:0046872(metal ion binding)	GO:0005634|GO:0003908|GO:0043281|GO:0046872|GO:0003677|GO:0016740|GO:0009008|GO:0008270|GO:0006266|GO:0006307	Hs.501522
GT_44k_23_P104335	1.07977	Compromised	-1.07977	Compromised	0	1.08674	Compromised	2.99005	Detected	2.03839	0.292383	3.40686	3.27918	3.23681	51.0079	FAM13C1	U79304	220965	Homo sapiens family with sequence similarity 13, member C1 (FAM13C1), transcript variant 2, mRNA [NM_001001971]	gb|U79304|thc|THC2733885	CATGGCAGTATATACTGCAAACAAGGCTAGTTGTCATTTCAAAAAGTGAAAATTTGGTCT	10	10q21.1					Hs.607594
GT_44k_23_P104346	0.0788596	Detected	-0.0788596	Detected	0	-0.287455	Detected	0.127705	Detected	-0.0798747	0.753497	109.695	422.866	80.4595	451.982	PIP5K2A	NM_005028	5305	Phosphatidylinositol-4-phosphate 5-kinase type-2 alpha (EC 2.7.1.68) (Phosphatidylinositol-4-phosphate 5-kinase type II alpha) (1- phosphatidylinositol-4-phosphate 5-kinase 2-alpha) (PtdIns(4)P-5- kinase isoform 2-alpha) (PIP5KII-alpha)...	ref|NM_005028|gb|U14957|gb|S78798|gb|BC018034	GAACATCGACGTCTATGGAATTAAGTGCCATGAAAACTCGCCTAGGAAGGAGGTGTACTT	10	10p12.2	GO:0006650(glycerophospholipid metabolic process);GO:0016310(phosphorylation);GO:0046488(phosphatidylinositol metabolic process)	GO:0005575(cellular_component)	GO:0016301(kinase activity);GO:0016308(1-phosphatidylinositol-4-phosphate 5-kinase activity);GO:0016740(transferase activity)	GO:0016310|GO:0016740|GO:0016301|GO:0016308|GO:0046488|GO:0005575|GO:0006650	Hs.57079
GT_44k_23_P104351	0.300363	Detected	-0.300363	Detected	0	0.548171	Detected	0.0538237	Detected	0.300998	0.519999	1874.39	5315.18	2104.36	6293.25	FAM45A	NM_207009	404636	Homo sapiens family with sequence similarity 45, member A (FAM45A), mRNA [NM_207009]	ref|NM_207009|ens|ENST00000361432|ens|ENST00000314331|ens|ENST00000370942	TGAGCCAAACTGCTAATTTTCTGCGGAACTGTCTAGAAGATCATTCAAGAGACCCTGCAG	10	10q26.11					Hs.434241
GT_44k_23_P104362	0.574394	Detected	-0.574393	Detected	2.25e-07	-0.324718	Detected	-1.35808	Detected	-0.841401	0.389862	13184.9	25571.2	6684.65	13758.6	ECHS1	NM_004092	1892	Homo sapiens enoyl Coenzyme A hydratase, short chain, 1, mitochondrial (ECHS1), nuclear gene encoding mitochondrial protein, mRNA [NM_004092]	ref|NM_004092|ens|ENST00000368547|gb|BC013264|gb|BC008906	TTTTAGAAGCAAGTAAATCATCCTCTTTTCAAGAGCAGTGTCCGTGGTGTGCAGTTCCTC	10	10q26.3	GO:0006091(generation of precursor metabolites and energy);GO:0006629(lipid metabolic process);GO:0006631(fatty acid metabolic process);GO:0006635(fatty acid beta-oxidation)	GO:0005739(mitochondrion)	GO:0004300(enoyl-CoA hydratase activity);GO:0005515(protein binding);GO:0016829(lyase activity)	GO:0006629|GO:0016829|GO:0005515|GO:0006631|GO:0005739|GO:0004300|GO:0006635|GO:0006091	Hs.76394
GT_44k_23_P104372	-0.35183	Detected	0.35183	Detected	-2.35e-07	-0.864031	Detected	-0.325197	Detected	-0.594614	0.311701	2530.37	17721.5	1677.49	10266.7	DNAJC9	NM_015190	23234	Homo sapiens DnaJ (Hsp40) homolog, subfamily C, member 9 (DNAJC9), mRNA [NM_015190]	ref|NM_015190|ens|ENST00000372950|gb|AK094162|gb|AF327347	CCAGTTTACATTTGGTCTTAATGATCTTGAATAGATCCTCTCTTCATTTTACTCAGCCAG	10	10q22.2	GO:0006457(protein folding)		GO:0031072(heat shock protein binding)	GO:0006457|GO:0031072	Hs.654694
GT_44k_23_P104387	0.0534005	Detected	-0.053401	Detected	-2.38e-07	-0.628195	Detected	-0.497928	Detected	-0.563061	0.0216519	2948.71	11775.4	1738.26	8014.88	GHITM	NM_014394	27069	Homo sapiens growth hormone inducible transmembrane protein (GHITM), mRNA [NM_014394]	ref|NM_014394|gb|AK098770|gb|BC010354|ens|ENST00000317332	TTTTCTGGAGAATAAATGCAGTAATCCTCTCCCAAATAAGCACACACATTTTCAATTCTC	10	10q23.1	GO:0008150(biological_process)	GO:0005739(mitochondrion);GO:0016020(membrane);GO:0016021(integral to membrane)	GO:0003674(molecular_function)	GO:0016020|GO:0003674|GO:0008150|GO:0005739|GO:0016021	Hs.352656
GT_44k_23_P104413	0.670033	Detected	-0.670032	Detected	4.75e-07	0.344755	Detected	-0.936168	Detected	-0.295706	0.779942	67350.1	114402	50825.7	88116	DUX4	NM_033178	22947	Homo sapiens double homeobox, 4 (DUX4), mRNA [NM_033178]	ref|NM_033178|ens|ENST00000358567|ref|XM_001130131|ref|XM_928000	CCGGGGCAGCTCCACCTCCCCAGCCCGCGCCCCCGGGACGCCTCCGCCTCCGCGCGGCAG	10	10q26.3	GO:0006355(regulation of transcription, DNA-dependent)	GO:0005634(nucleus)	GO:0003700(transcription factor activity)	GO:0005634|GO:0003700|GO:0006355	Hs.553518
GT_44k_23_P10442	0.942204	Detected	-0.942204	Detected	0	-0.161586	Detected	-0.955408	Detected	-0.558497	0.639679	1091.56	1271.39	480.217	1166.92	OSBPL1A	NM_080597	114876	Homo sapiens oxysterol binding protein-like 1A, mRNA (cDNA clone IMAGE:5922907), complete cds. [BC041563]	ref|NM_080597|ref|NM_133268|ref|NM_018030|ens|ENST00000319481	GCACATTCATCTTAAATCTTATAGTATTTATCCACCCAAACCCCAGACTGAGATACTGCT	18	18q11.2	GO:0006869(lipid transport);GO:0008202(steroid metabolic process);GO:0008203(cholesterol metabolic process);GO:0016192(vesicle-mediated transport)	GO:0005622(intracellular)	GO:0005543(phospholipid binding)	GO:0016192|GO:0008202|GO:0008203|GO:0006869|GO:0005543|GO:0005622	Hs.370725
GT_44k_23_P104438	-0.786285	Detected	0.786285	Detected	0	-2.47006	Detected	-2.33481	Detected	-2.40243	0.093087	70.9622	907.638	20.8845	96.6288	MYPN	NM_032578	84665	Homo sapiens myopalladin (MYPN), mRNA [NM_032578]	ref|NM_032578|gb|AL832379|ens|ENST00000358913|ens|ENST00000340411	AAAGAAATCCTCTGTGGGGTCACTTTAAAAACTACTAGCTTCAACTACCACTTACAAAAT	10	10q21.3		GO:0005634(nucleus)	GO:0003779(actin binding)	GO:0005634|GO:0003779	Hs.55205
GT_44k_23_P104445	0.979707	Compromised	-0.979707	Compromised	0	0.883042	Compromised	-0.508283	Compromised	0.187379	0.890394	3.46353	3.82975	3.06254	4.91836	PIK3AP1	NM_152309	118788	Homo sapiens phosphoinositide-3-kinase adaptor protein 1 (PIK3AP1), mRNA [NM_152309]	ref|NM_152309|gb|BC029917|gb|BX648550|ens|ENST00000318798	AGTCTTCAGCCTGTTAATGATGTCTTCATGTTGAGTTTTATAGCATGACTGTTGACCTTA	10	10q24.1			GO:0016301(kinase activity)	GO:0016301	Hs.310456
GT_44k_23_P104451	-0.137095	Detected	0.137095	Detected	0	-0.237452	Detected	0.229187	Detected	-0.00413251	0.989203	1174.02	6105.33	1035.45	6027.92	DDX50	NM_024045	79009	Homo sapiens DEAD (Asp-Glu-Ala-Asp) box polypeptide 50 (DDX50), mRNA [NM_024045]	ref|NM_024045|ens|ENST00000373585|gb|AF334103|gb|BC000210	CCAAAAATTAGGTCATCATAGTTGAGGTATGTGTCTGCTATTTGCAAAGAAGTTGGTCGT	10	10q21.3		GO:0005634(nucleus)	GO:0000166(nucleotide binding);GO:0003676(nucleic acid binding);GO:0003723(RNA binding);GO:0005524(ATP binding);GO:0008026(ATP-dependent helicase activity);GO:0016787(hydrolase activity)	GO:0003676|GO:0005634|GO:0008026|GO:0016787|GO:0005524|GO:0003723|GO:0000166	Hs.522984
GT_44k_23_P104464	1.92161	Compromised	-1.92161	Compromised	1e-07	0.1528	Compromised	2.19706	Detected	1.17493	0.643388	11.1974	3.35498	3.10683	53.9846	ALOX5	NM_000698	240	Homo sapiens arachidonate 5-lipoxygenase (ALOX5), mRNA [NM_000698]	ref|NM_000698|ens|ENST00000374391|gb|J03600|gb|J03571	GATGTCTATTCTTGTTGGAGACATGGGATGATTATTTTCTGTTCTATTTGTGCTTAGTCC	10	10q11.21	GO:0006118(electron transport);GO:0006691(leukotriene metabolic process);GO:0006954(inflammatory response);GO:0019370(leukotriene biosynthetic process)	GO:0005634(nucleus);GO:0005737(cytoplasm)	GO:0004051(arachidonate 5-lipoxygenase activity);GO:0005506(iron ion binding);GO:0005509(calcium ion binding);GO:0005515(protein binding);GO:0016165(lipoxygenase activity);GO:0016491(oxidoreductase activity);GO:0046872(metal ion binding)	GO:0005515|GO:0006954|GO:0016491|GO:0019370|GO:0005509|GO:0005506|GO:0006118|GO:0005634|GO:0046872|GO:0004051|GO:0005737|GO:0006691|GO:0016165	Hs.89499
GT_44k_23_P104471	1.13163	Detected	-1.13163	Detected	0	1.20969	Detected	1.20805	Detected	1.20887	0.397261	17.0396	15.2632	17.0067	71.564	DUSP13	NM_001007271	51207	Homo sapiens dual specificity phosphatase 13 (DUSP13), transcript variant 1, mRNA [NM_001007271]	ref|NM_001007271|ref|NM_001007274|ref|NM_001007273|ref|NM_001007275	GATTTCCCTGACCCAATTCAGAGATTCTTTATGCAAAAGTGAGTTCAGTCCATCTCTATA	10	10q22.2	GO:0006470(protein amino acid dephosphorylation);GO:0007126(meiosis);GO:0007283(spermatogenesis)		GO:0004725(protein tyrosine phosphatase activity);GO:0008138(protein tyrosine/serine/threonine phosphatase activity);GO:0016787(hydrolase activity);GO:0016791(phosphoric monoester hydrolase activity)	GO:0008138|GO:0016787|GO:0007126|GO:0016791|GO:0004725|GO:0007283|GO:0006470	Hs.178170
GT_44k_23_P104484	0.46698	Compromised	-0.46698	Compromised	0	0.73968	Compromised	-0.606458	Compromised	0.0666108	0.942599	2.76036	6.21313	3.15297	5.22468	GPR120	ENST00000371483	338557	Homo sapiens G protein-coupled receptor 120 (GPR120), mRNA [NM_181745]	ens|ENST00000371483|ens|ENST00000371481	TCTGGCTAATTTTTCTTTATAGCAGAGTTTCTCACACCTGGCGAGCTGTGGCATGCTTTT	10	10q23.33	GO:0007165(signal transduction);GO:0007186(G-protein coupled receptor protein signaling pathway)	GO:0016020(membrane);GO:0016021(integral to membrane)	GO:0001584(rhodopsin-like receptor activity);GO:0004872(receptor activity);GO:0008289(lipid binding)	GO:0008289|GO:0004872|GO:0016020|GO:0007186|GO:0016021|GO:0001584|GO:0007165	Hs.677835
GT_44k_23_P104493	-0.281512	Detected	0.281512	Detected	0	-1.67047	Detected	-2.41294	Detected	-2.04171	0.0483278	316.136	2008.43	114.135	287.396	PAPSS2	NM_001015880	9060	Homo sapiens 3'-phosphoadenosine 5'-phosphosulfate synthase 2 (PAPSS2), transcript variant 2, mRNA [NM_001015880]	ref|NM_001015880|ref|NM_004670|gb|BC009894|ens|ENST00000371981	AAAGCCATGGACTTCTATGATCCAGCAAGGCACAATGAGTTTGACTTCATCTCAGGAACT	10	10q23.2	GO:0000103(sulfate assimilation);GO:0001501(skeletal development);GO:0006139(nucleobase, nucleoside, nucleotide and nucleic acid metabolic process)	GO:0005622(intracellular)	GO:0000166(nucleotide binding);GO:0004020(adenylylsulfate kinase activity);GO:0004781(sulfate adenylyltransferase (ATP) activity);GO:0005515(protein binding);GO:0005524(ATP binding);GO:0016779(nucleotidyltransferase activity)	GO:0001501|GO:0005515|GO:0005524|GO:0016779|GO:0004781|GO:0000103|GO:0004020|GO:0000166|GO:0006139|GO:0005622	Hs.524491
GT_44k_23_P104509	1.07932	Detected	-1.07932	Detected	0	0.708842	Detected	-1.05232	Detected	-0.171737	0.913151	90.2385	86.9106	65.9979	82.0233	FAM53B	NM_014661	9679	Homo sapiens family with sequence similarity 53, member B (FAM53B), mRNA [NM_014661]	ref|NM_014661|gb|BC031654|ens|ENST00000337318|ens|ENST00000280780	CTCACATGAGCAGTTTTCCTTTGTGGAATACTGTCCTCCCTCAGCCAACAGCACACCTGC	10	10q26.13	GO:0008150(biological_process)	GO:0005575(cellular_component)	GO:0003674(molecular_function)	GO:0003674|GO:0008150|GO:0005575	Hs.129195
GT_44k_23_P104522	0.200642	Detected	-0.200642	Detected	0	-0.995782	Compromised	-0.966986	Detected	-0.981384	0.0395391	27.5598	89.737	11.3705	48.8669	NEBL	NM_006393	10529	Homo sapiens nebulette (NEBL), transcript variant 1, mRNA [NM_006393]	ref|NM_006393|gb|BC110452|gb|AK096540|ens|ENST00000377159	TGTGTTCATGGTTTCCTTTGATTGGCTATTGAACCCTTCTGGGAAATGTATTTTTGTAGA	10	10p12.31	GO:0006811(ion transport);GO:0030832(regulation of actin filament length)	GO:0005856(cytoskeleton);GO:0015629(actin cytoskeleton)	GO:0003779(actin binding);GO:0008270(zinc ion binding);GO:0008307(structural constituent of muscle);GO:0046872(metal ion binding)	GO:0008307|GO:0046872|GO:0006811|GO:0005856|GO:0008270|GO:0003779|GO:0015629|GO:0030832	Hs.5025
GT_44k_23_P104555	-0.507182	Compromised	0.507183	Detected	1.2e-07	0.96856	Detected	0.791535	Detected	0.880048	0.229515	13.7836	119.732	36.2466	135.066	ANKRD2	NM_020349	26287	Homo sapiens ankyrin repeat domain 2 (stretch responsive muscle) (ANKRD2), mRNA [NM_020349]	ref|NM_020349|gb|BC107759|ens|ENST00000307518|ens|ENST00000370655	AGTCCGGACAGGGCAGGTGGAGATTGTGGAGCACTTTCTATCCCTGGGCCTGGAAATCAA	10	10q24.1	GO:0007517(muscle development)	GO:0005634(nucleus);GO:0030017(sarcomere)	GO:0008307(structural constituent of muscle)	GO:0008307|GO:0005634|GO:0007517|GO:0030017	Hs.73708
GT_44k_23_P104563	0.0774333	Detected	-0.0774333	Detected	0	-2.04717	Detected	-1.93956	Detected	-1.99337	0.00223004	203.451	785.84	44.1115	200.223	CPT1A	NM_001876	1374	Carnitine O-palmitoyltransferase I, liver isoform (EC 2.3.1.21) (CPT I) (CPTI-L) (Carnitine palmitoyltransferase 1A). [Source:Uniprot/SWISSPROT;Acc:P50416] [ENST00000265641]	ref|NM_001876|ref|NM_001031847|ens|ENST00000376618|gb|BT009791	ATGACGGCTATGGTGTGTCGTACATCCTTGTGGGAGAGAACCTCATCAATTTCCACATTT	11	11q13.2	GO:0006629(lipid metabolic process);GO:0006631(fatty acid metabolic process);GO:0006635(fatty acid beta-oxidation);GO:0006810(transport)	GO:0005739(mitochondrion);GO:0005743(mitochondrial inner membrane);GO:0016020(membrane);GO:0016021(integral to membrane);GO:0019867(outer membrane)	GO:0004095(carnitine O-palmitoyltransferase activity);GO:0008415(acyltransferase activity);GO:0016740(transferase activity)	GO:0006629|GO:0019867|GO:0004095|GO:0016020|GO:0008415|GO:0006631|GO:0016740|GO:0005739|GO:0006635|GO:0016021|GO:0005743|GO:0006810	Hs.503043
GT_44k_23_P104579	0.350026	Detected	-0.350026	Detected	0	0.871893	Detected	-0.287621	Detected	0.292136	0.708245	597.253	1580.94	810.809	1529.11	CDK2AP2	NM_005851	10263	Homo sapiens CDK2-associated protein 2 (CDK2AP2), mRNA [NM_005851]	ref|NM_005851|ens|ENST00000301488|gb|CR542042|gb|BT006909	ATGGAGCGCCTGAAGAGAGGTATCATCCATGCCCGGGCCCTAGTCAGAGAGTGCCTGGCA	11	11q13.1					Hs.523835
GT_44k_23_P10458	-0.11332	Compromised	0.11332	Compromised	0	0.90669	Compromised	0.294084	Compromised	0.600387	0.207399	2.80135	14.0957	5.37136	14.7992	C22orf26	NM_018280	55267	Homo sapiens chromosome 22 open reading frame 26 (C22orf26), mRNA [NM_018280]	ref|NM_018280|ens|ENST00000333761|gb|AK001807|thc|THC2485776	CCAGGTGTGACCTTGTAGATGGCCTCTATTCTGGATTCACAGCTGCTGAGGAGGAGGAAG	22	22q13.31					Hs.567529
GT_44k_23_P104583	0.595691	Detected	-0.595691	Detected	0	1.39462	Detected	0.431446	Detected	0.913035	0.355543	365.306	687.876	600.928	1298.51	CORO1B	NM_020441	57175	Homo sapiens coronin, actin binding protein, 1B (CORO1B), transcript variant 1, mRNA [NM_020441]	ref|NM_020441|ref|NM_001018070|gb|DQ893397|gb|DQ896718	ACACCAGTGTGGTCTACGTCTGCGGCAAGGGTGACTCCAGCATCCGGTACTTTGAGATCA	11	11q13.1			GO:0003779(actin binding);GO:0005515(protein binding)	GO:0005515|GO:0003779	Hs.6191
GT_44k_23_P104594	1.22654	Detected	-1.22654	Detected	0	1.39154	Detected	-0.060003	Detected	0.665769	0.686347	32.2948	25.3615	34.2346	52.732	SCT	NM_021920	6343	Homo sapiens secretin (SCT), mRNA [NM_021920]	ref|NM_021920|ens|ENST00000176195|thc|THC2491028	AGCATGGCCTGGACCAGGCTCAGCGCGGGTCTGCTCTGCCCGTCAGGGTCCAACATGCCC	11	11p15.5	GO:0030157(pancreatic juice secretion)	GO:0005576(extracellular region)	GO:0005179(hormone activity)	GO:0005179|GO:0005576|GO:0030157	Hs.632324
GT_44k_23_P104607	-0.00809908	Detected	0.0080986	Detected	-2.385e-07	0.0887356	Detected	-0.17768	Detected	-0.0444722	0.770646	3511.11	15269.1	3550.23	12434.4	PSMC3	NM_002804	5702	Homo sapiens proteasome (prosome, macropain) 26S subunit, ATPase, 3 (PSMC3), mRNA [NM_002804]	ref|NM_002804|gb|BC106920|ens|ENST00000298852|gb|CR456731	ACAAGGAGAAGTTTGAGAACTTGGGGATCCAACCTCCAAAAGGGGTGCTGATGTATGGGC	11	11p11.2	GO:0030163(protein catabolic process)	GO:0000502(proteasome complex (sensu Eukaryota));GO:0005634(nucleus);GO:0005737(cytoplasm);GO:0005829(cytosol)	GO:0000166(nucleotide binding);GO:0003713(transcription coactivator activity);GO:0003714(transcription corepressor activity);GO:0005515(protein binding);GO:0005524(ATP binding);GO:0016787(hydrolase activity);GO:0017111(nucleoside-triphosphatase activity)	GO:0005634|GO:0005515|GO:0003713|GO:0016787|GO:0005829|GO:0000502|GO:0005524|GO:0005737|GO:0017111|GO:0000166|GO:0003714|GO:0030163	Hs.250758
GT_44k_23_P104617	1.26612	Detected	-1.26612	Detected	0	2.03126	Detected	0.651283	Detected	1.34127	0.450468	248.368	184.635	399.109	646.017	GYLTL1B	NM_152312	120071	Homo sapiens glycosyltransferase-like 1B (GYLTL1B), mRNA [NM_152312]	ref|NM_152312|gb|AK092526|ens|ENST00000325468|ens|ENST00000298826	ATTGGGCAGACACCAGGGCAACCTGCCCTCCGCCATCCCTGCTATTTAAATTATTTAAGG	11	11p11.2	GO:0006688(glycosphingolipid biosynthetic process);GO:0009101(glycoprotein biosynthetic process);GO:0016051(carbohydrate biosynthetic process);GO:0046716(muscle maintenance)	GO:0016020(membrane);GO:0016021(integral to membrane);GO:0030173(integral to Golgi membrane)	GO:0016758(transferase activity, transferring hexosyl groups)	GO:0030173|GO:0006688|GO:0009101|GO:0016020|GO:0046716|GO:0016051|GO:0016758|GO:0016021	Hs.86543
GT_44k_23_P104624	0.0841229	Detected	-0.0841229	Detected	0	0.334615	Detected	0.585355	Detected	0.459985	0.0929533	381.361	1459.43	428.948	2150.07	ENDOD1	ENST00000278505	23052	Endonuclease domain-containing 1 protein precursor (EC 3.1.30.-). [Source:Uniprot/SWISSPROT;Acc:O94919] [ENST00000278505]	ens|ENST00000278505|gb|AB020637|gb|AF131747|gb|XM_290546	GGAGAGAACACATGGTACAATCGTAACACATGAAGGACAAGTAAGTGCTGCAGTAAAGGT	11	11q21			GO:0003676(nucleic acid binding);GO:0004519(endonuclease activity);GO:0016787(hydrolase activity)	GO:0004519|GO:0003676|GO:0016787	Hs.167115
GT_44k_23_P10463	0.553659	Detected	-0.553659	Detected	2.3e-07	-0.0587997	Detected	-0.948972	Detected	-0.503886	0.551668	34970.1	69800.1	21626.8	49157.7	NDUFS5	NM_004552	4725	Homo sapiens NADH dehydrogenase (ubiquinone) Fe-S protein 5, 15kDa (NADH-coenzyme Q reductase) (NDUFS5), mRNA [NM_004552]	ref|NM_004552|ens|ENST00000372969|ens|ENST00000372967|gb|AF086268	TGATGTCTGGAGGCTGATTTTCCTGTTCTCTGTTCTCCACTGGAAAGGTTGTTTACGACA	1	1p34.3	GO:0006120(mitochondrial electron transport, NADH to ubiquinone)	GO:0005739(mitochondrion);GO:0005747(mitochondrial respiratory chain complex I)	GO:0003954(NADH dehydrogenase activity);GO:0008137(NADH dehydrogenase (ubiquinone) activity);GO:0016491(oxidoreductase activity)	GO:0006120|GO:0005747|GO:0008137|GO:0005739|GO:0003954|GO:0016491	Hs.632385
GT_44k_23_P104641	0.491794	Detected	-0.491794	Detected	0	0.850185	Detected	0.494459	Detected	0.672322	0.327345	2924.5	6359.99	3544.87	11670.4	C11orf2	NM_013265	738	Homo sapiens chromosome 11 open reading frame2 (C11orf2), mRNA [NM_013265]	ref|NM_013265|gb|BC010872|gb|BC007198|ens|ENST00000279281	ACTGCCACTTTCTGCAGCTCTACCTGTGGCGTTTTGTGGCCGACGAAGAACTCGTGCACT	11	11q13.1	GO:0008150(biological_process)	GO:0016021(integral to membrane)	GO:0003674(molecular_function)	GO:0003674|GO:0008150|GO:0016021	Hs.277517
GT_44k_23_P104651	-0.622882	Detected	0.622882	Detected	0	-0.309366	Detected	-0.144625	Detected	-0.226996	0.752484	1386.92	14143.6	1629.65	7695.79	CDCA5	NM_080668	113130	Homo sapiens cell division cycle associated 5 (CDCA5), mRNA [NM_080668]	ref|NM_080668|ens|ENST00000275517|gb|AK093670|gb|AX748254	TCACCAGATGATGCAGAGTTGAGATCATCATTGCAAAGTTCTCTGTTCCTGAGGAACTAA	11	11q13.1	GO:0000082(G1/S transition of mitotic cell cycle);GO:0007049(cell cycle);GO:0007067(mitosis);GO:0007076(mitotic chromosome condensation);GO:0007080(mitotic metaphase plate congression);GO:0051301(cell division)	GO:0005634(nucleus);GO:0005737(cytoplasm);GO:0008278(cohesin complex)	GO:0003682(chromatin binding);GO:0005515(protein binding)	GO:0005634|GO:0005515|GO:0007080|GO:0007076|GO:0007067|GO:0008278|GO:0000082|GO:0005737|GO:0003682|GO:0051301|GO:0007049	Hs.434886
GT_44k_23_P104676	0.188859	Detected	-0.188859	Detected	-2.4e-07	-0.453558	Detected	-0.983942	Detected	-0.71875	0.157953	2893.98	9578.25	1752.96	5113.03	SF3A1	NM_005877	10291	Homo sapiens splicing factor 3a, subunit 1, 120kDa (SF3A1), transcript variant 1, mRNA [NM_005877]	ref|NM_005877|ref|NM_001005409|ens|ENST00000215793|ens|ENST00000382372	TTCTAAGCCACTCTCTGGAATCTCTTTGTGTTAGGGTCTCGATTTGAGGACATTCATTTC	22	22q12.2	GO:0000389(nuclear mRNA 3'-splice site recognition);GO:0000398(nuclear mRNA splicing, via spliceosome);GO:0006464(protein modification process);GO:0008380(RNA splicing)	GO:0005634(nucleus);GO:0005681(spliceosome)	GO:0003723(RNA binding);GO:0005515(protein binding)	GO:0000398|GO:0005634|GO:0005515|GO:0006464|GO:0005681|GO:0008380|GO:0003723|GO:0000389	Hs.406277
GT_44k_23_P104689	0.454999	Detected	-0.454999	Detected	0	0.579675	Detected	0.502478	Detected	0.541077	0.357766	743.202	1700.84	766.127	3059.36	RELA	BC014095	5970	Homo sapiens v-rel reticuloendotheliosis viral oncogene homolog A, nuclear factor of kappa light polypeptide gene enhancer in B-cells 3, p65 (avian), mRNA (cDNA clone IMAGE:4547184), complete cds. [BC014095]	gb|BC014095|gb|BC110830|gb|BC033522|gb|BC011603	TTATTCTTTTATTGTCAGTATCTGTATCTCTCTCTCTTTTTGGAGGTGCTTAAGCAGAAG	11	11q13.1	GO:0001942(hair follicle development);GO:0006355(regulation of transcription, DNA-dependent);GO:0006916(anti-apoptosis);GO:0006954(inflammatory response);GO:0006968(cellular defense response);GO:0009887(organ morphogenesis);GO:0010033(response to organic	GO:0005634(nucleus);GO:0005667(transcription factor complex);GO:0005737(cytoplasm)	GO:0003700(transcription factor activity);GO:0003705(RNA polymerase II transcription factor activity, enhancer binding);GO:0004672(protein kinase activity);GO:0004871(signal transducer activity);GO:0019901(protein kinase binding);GO:0042301(phosphate bind	GO:0004672|GO:0010033|GO:0045084|GO:0003700|GO:0006954|GO:0009887|GO:0042802|GO:0003705|GO:0051059|GO:0051092|GO:0019221|GO:0019901|GO:0006355|GO:0043123|GO:0042301|GO:0006916|GO:0006968|GO:0010224|GO:0045893|GO:0042177|GO:0004871|GO:0047485|GO:0001942	Hs.502875
GT_44k_23_P104692	0.506058	Detected	-0.506058	Detected	0	-0.0845511	Detected	-0.617003	Detected	-0.350777	0.602054	461.1	983.135	289.512	843.24	PELI3	NM_145065	246330	Homo sapiens pellino homolog 3 (Drosophila) (PELI3), mRNA [NM_145065]	ref|NM_145065|gb|BC025723|ens|ENST00000320740|ens|ENST00000349459	CAAAGGGAGGAGAGAGGACTCACTGGTCAAGAGTGTCGGCTGTGACACAAGGGCCATCAT	11	11q13.1			GO:0005515(protein binding)	GO:0005515	Hs.656875
GT_44k_23_P104705	0.201171	Detected	-0.201171	Detected	0	2.01727	Detected	1.03256	Detected	1.52492	0.103166	42.5727	138.519	141.74	301.742	SLC29A2	NM_001532	3177	Homo sapiens solute carrier family 29 (nucleoside transporters), member 2 (SLC29A2), mRNA [NM_001532]	ref|NM_001532|gb|BC093634|gb|AF401235|gb|BC011387	CACAGGATGCCTACTTCATCACCTTCATGCTGCTCTTTGCCGTTTCTAATGGCTACCTGG	11	11q13.1	GO:0006139(nucleobase, nucleoside, nucleotide and nucleic acid metabolic process);GO:0006810(transport);GO:0008283(cell proliferation);GO:0015858(nucleoside transport)	GO:0005634(nucleus);GO:0005730(nucleolus);GO:0005887(integral to plasma membrane);GO:0016020(membrane)	GO:0005337(nucleoside transporter activity)	GO:0005887|GO:0005634|GO:0005337|GO:0015858|GO:0016020|GO:0008283|GO:0006139|GO:0005730|GO:0006810	Hs.569017
GT_44k_23_P104734	0.0861247	Detected	-0.0861247	Detected	0	0.609484	Detected	0.358018	Detected	0.483751	0.0865591	1442.6	5505.38	1960.45	6937.83	STT3A	NM_152713	3703	Homo sapiens STT3, subunit of the oligosaccharyltransferase complex, homolog A (S. cerevisiae) (STT3A), mRNA [NM_152713]	ref|NM_152713|ens|ENST00000358725|gb|BT007100|gb|L47337	ATTGGCTGGTCAGGATATACAAGGTAAAGGACCTGGATAATCGAGGCTTGTCAAGGACAT	11	11q24.2	GO:0006486(protein amino acid glycosylation);GO:0018279(protein amino acid N-linked glycosylation via asparagine)	GO:0005624(membrane fraction);GO:0005783(endoplasmic reticulum);GO:0008250(oligosaccharyl transferase complex);GO:0016020(membrane);GO:0016021(integral to membrane)	GO:0004579(dolichyl-diphosphooligosaccharide-protein glycotransferase activity);GO:0016740(transferase activity)	GO:0016020|GO:0005624|GO:0006486|GO:0016740|GO:0018279|GO:0004579|GO:0016021|GO:0008250|GO:0005783	Hs.504237
GT_44k_23_P104741	-0.218239	Detected	0.218239	Detected	0	-2.67297	Detected	-4.45022	Detected	-3.5616	0.0601152	137.269	798.842	23.6749	29.0972	KIRREL3	ENST00000278934	84623	Homo sapiens kin of IRRE like 3 (Drosophila) (KIRREL3), mRNA [NM_032531]	ens|ENST00000278934|gb|AB058770|gb|AY358760|gb|BC042432	TCCACGAGAAGAGAGGAAGTATATCTACACCTCAACCCTCCTAGTCACCACCTGAAATAA	11	11q24.2	GO:0030097(hemopoiesis)	GO:0005576(extracellular region);GO:0005886(plasma membrane);GO:0016021(integral to membrane)	GO:0005515(protein binding);GO:0030165(PDZ domain binding)	GO:0005576|GO:0005515|GO:0005886|GO:0030097|GO:0030165|GO:0016021	Hs.657065
GT_44k_23_P104762	-0.0403366	Detected	0.0403366	Detected	0	-0.501534	Detected	-0.619472	Detected	-0.560503	0.0158619	227.987	1036.79	156.581	607.861	YAP1	NM_006106	10413	Homo sapiens Yes-associated protein 1, 65kDa (YAP1), mRNA [NM_006106]	ref|NM_006106|gb|AY316529|gb|BC038235|ens|ENST00000345877	AGCTTTGAGTTCTGACATCCTTAATGACATGGAGTCTGTTTTGGCTGCCACCAAGCTAGA	11	11q22.2	GO:0045944(positive regulation of transcription from RNA polymerase II promoter)	GO:0005667(transcription factor complex)	GO:0005515(protein binding);GO:0016563(transcriptional activator activity)	GO:0005667|GO:0005515|GO:0016563|GO:0045944	Hs.503692
GT_44k_23_P104798	-1.04368	Detected	1.04368	Detected	0	-2.43598	Detected	-1.77901	Detected	-2.10749	0.193935	249.775	4564.56	89.9677	597.616	IL18	NM_001562	3606	Homo sapiens interleukin 18 (interferon-gamma-inducing factor) (IL18), mRNA [NM_001562]	ref|NM_001562|gb|AY266351|ens|ENST00000280357|gb|CR542001	TTGAATGACCAAGTTCTCTTCATTGACCAAGGAAATCGGCCTCTATTTGAAGATATGACT	11	11q23.1	GO:0001525(angiogenesis);GO:0006955(immune response);GO:0007267(cell-cell signaling);GO:0008625(induction of apoptosis via death domain receptors);GO:0030155(regulation of cell adhesion);GO:0030431(sleep);GO:0042033(chemokine biosynthetic process);GO:0042	GO:0005576(extracellular region);GO:0005615(extracellular space)	GO:0004871(signal transducer activity);GO:0005149(interleukin-1 receptor binding)	GO:0005576|GO:0006955|GO:0005615|GO:0042253|GO:0042033|GO:0042088|GO:0005149|GO:0008625|GO:0042104|GO:0042094|GO:0001525|GO:0030155|GO:0042095|GO:0030431|GO:0042092|GO:0004871|GO:0007267|GO:0042231	Hs.83077
GT_44k_23_P104804	-1.20525	Compromised	1.20525	Detected	2e-07	0.856342	Compromised	1.67392	Detected	1.26513	0.424944	3.50972	80.2422	13.8528	102.854	ZBTB16	NM_006006	7704	Homo sapiens zinc finger and BTB domain containing 16 (ZBTB16), transcript variant 1, mRNA [NM_006006]	ref|NM_006006|ref|NM_001018011|ens|ENST00000335953|ens|ENST00000310883	GCATCCACACGGGTGAGAAACCCTACGAGTGCAATGGCTGTGGCAAGAAGTTCAGCCTCA	11	11q23.2	GO:0001823(mesonephros development);GO:0006350(transcription);GO:0006915(apoptosis);GO:0007417(central nervous system development);GO:0030099(myeloid cell differentiation);GO:0045638(negative regulation of myeloid cell differentiation);GO:0045892(negative	GO:0005622(intracellular);GO:0005634(nucleus);GO:0016605(PML body);GO:0016607(nuclear speck);GO:0017053(transcriptional repressor complex)	GO:0003677(DNA binding);GO:0008270(zinc ion binding);GO:0016566(specific transcriptional repressor activity);GO:0042803(protein homodimerization activity);GO:0046872(metal ion binding)	GO:0016607|GO:0006350|GO:0030099|GO:0016566|GO:0042803|GO:0045892|GO:0016605|GO:0005634|GO:0046872|GO:0007417|GO:0003677|GO:0017053|GO:0001823|GO:0008270|GO:0006915|GO:0045638|GO:0005622	Hs.591945
GT_44k_23_P104819	0.0666575	Compromised	-0.0666575	Detected	0	1.26153	Compromised	0.192794	Detected	0.727163	0.30942	4.27143	16.747	9.24547	18.5684	TREH	NM_007180	11181	Homo sapiens trehalase (brush-border membrane glycoprotein) (TREH), mRNA [NM_007180]	ref|NM_007180|ens|ENST00000264029|gb|BC109206|gb|AB000824	CAAGCAAACTGGTGCCTGTTGACCTGAATGCCTTCCTATGCCAAGCAGAGGAGCTGATGA	11	11q23.3	GO:0005991(trehalose metabolic process);GO:0005993(trehalose catabolic process);GO:0008152(metabolic process)	GO:0005886(plasma membrane);GO:0046658(anchored to plasma membrane)	GO:0004555(alpha,alpha-trehalase activity);GO:0016798(hydrolase activity, acting on glycosyl bonds);GO:0048503(GPI anchor binding)	GO:0005886|GO:0016798|GO:0008152|GO:0004555|GO:0046658|GO:0005991|GO:0005993|GO:0048503	Hs.129712
GT_44k_23_P104845	1.13905	Compromised	-1.13905	Compromised	0	1.12782	Compromised	0.848782	Compromised	0.988301	0.47988	3.50148	3.10435	3.28499	11.4052	CHRM4	NM_000741	1132	Homo sapiens cholinergic receptor, muscarinic 4 (CHRM4), mRNA [NM_000741]	ref|NM_000741|gb|BC095546|gb|AF498918|gb|BC119775	ATAGGCGCCTTCTCCATGAACCTCTACACCGTGTACATCATCAAGGGCTACTGGCCCCTG	11	11p11.2	GO:0007213(acetylcholine receptor signaling, muscarinic pathway);GO:0008283(cell proliferation)	GO:0005886(plasma membrane);GO:0005887(integral to plasma membrane);GO:0045211(postsynaptic membrane)	GO:0001584(rhodopsin-like receptor activity);GO:0004872(receptor activity);GO:0004981(muscarinic acetylcholine receptor activity)	GO:0045211|GO:0005887|GO:0004872|GO:0005886|GO:0008283|GO:0004981|GO:0007213|GO:0001584	Hs.248100
GT_44k_23_P104853	1.13293	Compromised	-1.13293	Compromised	2.5e-07	1.05843	Compromised	-0.954588	Compromised	0.0519202	0.975781	3.43831	3.07431	3.08731	3.22233	AF143331	AF143331		Homo sapiens clone IMAGE:112850 mRNA sequence. [AF143331]	gb|AF143331|thc|THC2607865	CAAGCCAGTTATGGAAAGTATCTCTCTTGTGTAAAATTCCCAAACAGTTGTCACTAGAGA	11	11q23.3					Hs.248162
GT_44k_23_P104865	0.072731	Compromised	-0.0727305	Detected	2.4e-07	-0.178181	Compromised	-0.0850239	Detected	-0.131603	0.267038	4.72147	18.3562	3.75152	16.8585	ENST00000355343	ENST00000355343		Seven transmembrane helix receptor. [Source:Uniprot/SPTREMBL;Acc:Q8NH82] [ENST00000355343]	ens|ENST00000355343|ens|ENST00000389638|gb|X64981|thc|THC2710841	TACACCATAATCATGAGCCACAGAGCATGTATCATCCTAGCCATGGGGACCTCATTCTTT	11	11q24.2	GO:0007165(signal transduction);GO:0007186(G-protein coupled receptor protein signaling pathway);GO:0007608(sensory perception of smell);GO:0050896(response to stimulus)	GO:0016020(membrane);GO:0016021(integral to membrane)	GO:0004872(receptor activity);GO:0004984(olfactory receptor activity)	GO:0004872|GO:0004984|GO:0016020|GO:0007608|GO:0007186|GO:0016021|GO:0050896|GO:0007165	Hs.512487
GT_44k_23_P104876	0.654083	Detected	-0.654083	Detected	0	0.158759	Detected	-0.783074	Detected	-0.312157	0.735859	1531.43	2659.47	1027.2	2252.69	SPA17	NM_017425	53340	Homo sapiens sperm autoantigenic protein 17 (SPA17), mRNA [NM_017425]	ref|NM_017425|ens|ENST00000227135|gb|BC019224|gb|BC032457	TCTCAGATATCTGGGAAGGAGGAAGAGACATCAGTCACCATCTTAGACTCTTCTGAGGAA	11	11q24.2	GO:0007165(signal transduction);GO:0007283(spermatogenesis);GO:0007338(single fertilization);GO:0007339(binding of sperm to zona pellucida)	GO:0016020(membrane)	GO:0008603(cAMP-dependent protein kinase regulator activity)	GO:0007339|GO:0016020|GO:0007338|GO:0008603|GO:0007283|GO:0007165	Hs.286233
GT_44k_23_P10488	1.33188	Compromised	-1.33188	Compromised	-2e-07	0.976235	Compromised	1.2849	Detected	1.13057	0.487883	4.51773	3.06579	3.33828	17.4184	AK057704	AK057704		Homo sapiens cDNA FLJ33142 fis, clone UTERU1000192. [AK057704]	gb|AK057704|thc|THC2488652	ACTATTCCCAGTGTATTCATCAGGTCAGTGAGGTAGGACAGCAAATGAAAACAATCTTTC	20	20p11.21
GT_44k_23_P104881	0.148611	Detected	-0.148611	Detected	0	3.31179	Detected	3.02182	Detected	3.1668	0.00427083	26.6251	93.178	225.51	777.04	ROBO4	NM_019055	54538	Homo sapiens roundabout homolog 4, magic roundabout (Drosophila) (ROBO4), mRNA [NM_019055]	ref|NM_019055|gb|AK000805|gb|BC111562|gb|BC111748	AGTGGCTGTGGATAGCTTTGGTTTCGGTCTAGAGCCCAGGGAGGCAGACTGCGTCTTCAT	11	11q24.2	GO:0001525(angiogenesis);GO:0007275(multicellular organismal development);GO:0030154(cell differentiation);GO:0030334(regulation of cell migration)	GO:0016021(integral to membrane)	GO:0004872(receptor activity)	GO:0004872|GO:0007275|GO:0030154|GO:0001525|GO:0016021|GO:0030334	Hs.524121
GT_44k_23_P104892	0.0137439	Detected	-0.0137444	Detected	-2.385e-07	-0.610205	Detected	-0.692169	Detected	-0.651187	0.00437734	8319.54	35101	5104.29	20315.6	EIF4G2	NM_001418	1982	Homo sapiens eukaryotic translation initiation factor 4 gamma, 2 (EIF4G2), transcript variant 1, mRNA [NM_001418]	ref|NM_001418|ref|NM_001042559|gb|BC043149|gb|AB063323	AAGCAGAGGCAGTCTATTGCAAGGGACCTTCTTTGCTGCCAGTTATCATAGGCTGTTTTA	11	11p15.3	GO:0006446(regulation of translational initiation);GO:0007050(cell cycle arrest);GO:0008219(cell death)	GO:0016281(eukaryotic translation initiation factor 4F complex)	GO:0003723(RNA binding);GO:0003743(translation initiation factor activity);GO:0005515(protein binding)	GO:0005515|GO:0003743|GO:0016281|GO:0008219|GO:0006446|GO:0003723|GO:0007050	Hs.183684
GT_44k_23_P104942	-0.111567	Detected	0.111567	Detected	0	0.0857546	Detected	0.36836	Detected	0.227057	0.334432	1014.49	5092.29	1099.79	5635.75	TXNDC14	NM_015959	51075	Homo sapiens thioredoxin domain containing 14 (TXNDC14), mRNA [NM_015959]	ref|NM_015959|gb|BC093062|ens|ENST00000278422|ens|ENST00000319399	AGACAATATTGAACAACCCCCTATTTTGTGGGGATTGAGAAGGGGTGAATAGAGGCTTGA	11	11q12.1	GO:0045454(cell redox homeostasis)			GO:0045454	Hs.654965
GT_44k_23_P10497	-0.249163	Detected	0.249163	Detected	0	-0.560528	Detected	0.480191	Detected	-0.0401688	0.950828	73.3206	445.381	55.8674	484.188	ATP9B	NM_198531	374868	Homo sapiens ATPase, Class II, type 9B (ATP9B), mRNA [NM_198531]	ref|NM_198531|gb|AK127634|ens|ENST00000307671|ens|ENST00000359184	CCATATTGAAGCAGCTTGAGTTTCTACTGAAAATGAGCCCGAATTATTTCACTATTACTG	18	18q23	GO:0006810(transport);GO:0008152(metabolic process);GO:0015914(phospholipid transport);GO:0015917(aminophospholipid transport)	GO:0016020(membrane);GO:0016021(integral to membrane)	GO:0000166(nucleotide binding);GO:0000287(magnesium ion binding);GO:0004012(phospholipid-translocating ATPase activity);GO:0005524(ATP binding);GO:0015662(ATPase activity, coupled to transmembrane movement of ions, phosphorylative mechanism);GO:0016787(hy	GO:0000287|GO:0019829|GO:0015914|GO:0005524|GO:0000166|GO:0006810|GO:0015917|GO:0015662|GO:0016787|GO:0016020|GO:0008152|GO:0004012|GO:0016021	Hs.465475
GT_44k_23_P104972	-0.318873	Compromised	0.318873	Detected	0	1.60566	Compromised	0.242233	Detected	0.923949	0.344456	3.5371	23.6659	12.6956	20.7868	MS4A5	NM_023945	64232	Homo sapiens membrane-spanning 4-domains, subfamily A, member 5 (MS4A5), mRNA [NM_023945]	ref|NM_023945|ens|ENST00000300190|gb|AF237907|gb|AB013103	TTGATGACTTTCAGCATTATTGAATTATTCATTTCTCTGCCTTTCTCAATTTTGGGGTGC	11	11q12.2	GO:0007165(signal transduction)	GO:0016020(membrane);GO:0016021(integral to membrane)	GO:0004872(receptor activity)	GO:0004872|GO:0016020|GO:0016021|GO:0007165	Hs.178066
GT_44k_23_P104996	0.538543	Compromised	-0.538542	Compromised	2.25e-07	0.496192	Compromised	2.37204	Detected	1.43412	0.316012	3.37759	6.88442	3.10114	47.9487	BEST1	NM_004183	7439	Homo sapiens bestrophin 1 (BEST1), mRNA [NM_004183]	ref|NM_004183|gb|AF057169|gb|AF057170|ens|ENST00000301774	TCAAAGAACCTTTGGAACAATCACCAACCAACATACACACTACACTCAAAGATCACATGG	11	11q12.3	GO:0006811(ion transport);GO:0007601(visual perception);GO:0050896(response to stimulus)	GO:0005624(membrane fraction);GO:0016020(membrane);GO:0016021(integral to membrane);GO:0016323(basolateral plasma membrane)	GO:0005216(ion channel activity);GO:0005254(chloride channel activity);GO:0005509(calcium ion binding);GO:0031404(chloride ion binding)	GO:0016020|GO:0005624|GO:0006811|GO:0005254|GO:0005216|GO:0007601|GO:0016021|GO:0050896|GO:0031404|GO:0016323|GO:0005509	Hs.693826
GT_44k_23_P10500	-0.184309	Compromised	0.184309	Detected	0	-0.130225	Compromised	-0.670694	Compromised	-0.400459	0.345494	3.31451	18.4026	3.2536	9.42397	ATP9B	NM_198531	374868	Homo sapiens ATPase, Class II, type 9B (ATP9B), mRNA [NM_198531]	ref|NM_198531|ens|ENST00000307671|ens|ENST00000359184|gb|AJ006268	TTCTCAATGAATATTTTGGTATAGGCAGAGTGTCTTTTGGAGCTTTCTTAGATGTTGCCT	18	18q23	GO:0006810(transport);GO:0008152(metabolic process);GO:0015914(phospholipid transport);GO:0015917(aminophospholipid transport)	GO:0016020(membrane);GO:0016021(integral to membrane)	GO:0000166(nucleotide binding);GO:0000287(magnesium ion binding);GO:0004012(phospholipid-translocating ATPase activity);GO:0005524(ATP binding);GO:0015662(ATPase activity, coupled to transmembrane movement of ions, phosphorylative mechanism);GO:0016787(hy	GO:0000287|GO:0019829|GO:0015914|GO:0005524|GO:0000166|GO:0006810|GO:0015917|GO:0015662|GO:0016787|GO:0016020|GO:0008152|GO:0004012|GO:0016021	Hs.465475
GT_44k_23_P105002	0.691211	Detected	-0.691211	Detected	0	-0.581866	Detected	-1.27938	Detected	-0.930625	0.352369	653.779	1078.39	255.775	664.437	ROM1	NM_000327	6094	Homo sapiens retinal outer segment membrane protein 1 (ROM1), mRNA [NM_000327]	ref|NM_000327|ens|ENST00000278833|gb|L07894|gb|BC008100	AGCAAAGAACAGAGTGATGGGAAAGTGACATGAGAAGGCCTGGAGGCTGATTCTGATATA	11	11q12.3	GO:0007155(cell adhesion);GO:0007601(visual perception);GO:0050896(response to stimulus)	GO:0005887(integral to plasma membrane);GO:0016020(membrane)	GO:0005515(protein binding)	GO:0005887|GO:0005515|GO:0016020|GO:0007155|GO:0007601|GO:0050896	Hs.281564
GT_44k_23_P105012	0.121311	Detected	-0.121311	Detected	0	-1.39216	Compromised	-1.28402	Detected	-1.33809	0.00970885	27.9588	101.619	9.25934	42.0438	HRASLS2	NM_017878	54979	Homo sapiens HRAS-like suppressor 2 (HRASLS2), mRNA [NM_017878]	ref|NM_017878|ens|ENST00000255695|gb|AK000563|thc|THC2481921	GCCAGCAGGAGTGGAGTTTGGTTTACTGATTTTACTGTTTTGTGTTCATGAATCTTTATT	11	11q12.3					Hs.272805
GT_44k_23_P105028	0.0985429	Detected	-0.0985429	Detected	0	-0.0368478	Detected	-0.564102	Detected	-0.300475	0.397488	631.522	2368.94	543.619	1589.07	DKFZP564J0863	NM_015459	25923	Homo sapiens DKFZP564J0863 protein (DKFZP564J0863), mRNA [NM_015459]	ref|NM_015459|gb|AK097588|ens|ENST00000332645|gb|AL117600	AGCTCAATAGCATCTTAACGTGAAGATCAAACAAGAACACAACAAGCCCCTACTGATTTC	11	11q13.1	GO:0006955(immune response)		GO:0003924(GTPase activity);GO:0005525(GTP binding)	GO:0006955|GO:0005525|GO:0003924	Hs.356719
GT_44k_23_P105044	0.446921	Detected	-0.446921	Detected	0	-0.0602896	Detected	-1.482	Detected	-0.771146	0.455367	2114.17	4892.84	1406.43	2211.6	MRPL23	NM_021134	6150	Homo sapiens mitochondrial ribosomal protein L23 (MRPL23), nuclear gene encoding mitochondrial protein, mRNA [NM_021134]	ref|NM_021134|ens|ENST00000381519|ens|ENST00000381526|ens|ENST00000228013	AGAGAAGAGATCACAGAAACGTGAGGATCAAGAAGCCGGACTACAAGGTCGCCTACGTGC	11	11p15.5	GO:0006412(translation)	GO:0005739(mitochondrion);GO:0005762(mitochondrial large ribosomal subunit);GO:0030529(ribonucleoprotein complex)	GO:0000166(nucleotide binding);GO:0003723(RNA binding);GO:0003735(structural constituent of ribosome)	GO:0003735|GO:0006412|GO:0005762|GO:0005739|GO:0003723|GO:0030529|GO:0000166	Hs.3254
GT_44k_23_P10506	0.89133	Compromised	-0.89133	Compromised	-2.35e-07	1.32347	Compromised	-1.44888	Compromised	-0.0627018	0.973107	9.51249	11.8893	12.1351	7.48261	PGDS	NM_014485	27306	Homo sapiens prostaglandin D2 synthase, hematopoietic (PGDS), mRNA [NM_014485]	ref|NM_014485|ens|ENST00000295256|gb|CR541679|gb|CR541662	GGGAGATTTGCAGTACCACACTTTTGGTCTTTAAGCCTGACCTGTTAGACAACCATCCAA	4	4q22.3	GO:0001516(prostaglandin biosynthetic process);GO:0006633(fatty acid biosynthetic process);GO:0007165(signal transduction);GO:0007267(cell-cell signaling);GO:0007626(locomotory behavior)	GO:0005737(cytoplasm)	GO:0004667(prostaglandin-D synthase activity);GO:0016853(isomerase activity)	GO:0004667|GO:0006633|GO:0001516|GO:0005737|GO:0007626|GO:0016853|GO:0007267|GO:0007165	Hs.128433
GT_44k_23_P105066	-0.0125754	Detected	0.0125754	Detected	0	0.6744	Detected	0.212853	Detected	0.443626	0.194914	662.832	2900.48	1008.94	3086.71	ILK	NM_001014795	3611	Homo sapiens integrin-linked kinase (ILK), transcript variant 3, mRNA [NM_001014795]	ref|NM_001014795|ref|NM_004517|ref|NM_001014794|ens|ENST00000299421	CTCATGTGTGTAAGCTCATGAAGATCTGCATGAATGAAGACCCTGCAAAGCGACCCAAAT	11	11p15.4	GO:0001658(ureteric bud branching);GO:0006468(protein amino acid phosphorylation);GO:0007160(cell-matrix adhesion);GO:0007229(integrin-mediated signaling pathway);GO:0008283(cell proliferation);GO:0008284(positive regulation of cell proliferation);GO:0045	GO:0005737(cytoplasm);GO:0005925(focal adhesion)	GO:0000166(nucleotide binding);GO:0004674(protein serine/threonine kinase activity);GO:0004713(protein-tyrosine kinase activity);GO:0005515(protein binding);GO:0005524(ATP binding);GO:0016301(kinase activity);GO:0016740(transferase activity)	GO:0004713|GO:0005515|GO:0007229|GO:0008283|GO:0005524|GO:0016740|GO:0045197|GO:0000166|GO:0007160|GO:0004674|GO:0001658|GO:0006468|GO:0016301|GO:0005737|GO:0005925|GO:0008284	Hs.655002
GT_44k_23_P105088	0.0295587	Compromised	-0.0295582	Compromised	2.385e-07	0.0175085	Compromised	-1.83501	Compromised	-0.908753	0.43019	3.21304	13.2622	3.01267	3.51443	ASCL2	NM_005170	430	Homo sapiens achaete-scute complex homolog 2 (Drosophila) (ASCL2), mRNA [NM_005170]	ref|NM_005170|ens|ENST00000381156|ens|ENST00000331289|gb|BC028140	CGGCGACCGGCCACCGCAGAGACCGGAGGCGGCGCAGCGGCCGTAGCGCGGCGCAATGAG	11	11p15.5	GO:0006355(regulation of transcription, DNA-dependent);GO:0007275(multicellular organismal development);GO:0007417(central nervous system development);GO:0007422(peripheral nervous system development);GO:0030154(cell differentiation)	GO:0005634(nucleus)	GO:0003700(transcription factor activity)	GO:0005634|GO:0003700|GO:0007417|GO:0007275|GO:0030154|GO:0007422|GO:0006355	Hs.152475
GT_44k_23_P105118	1.14013	Detected	-1.14013	Detected	0	-0.0735941	Compromised	-0.94774	Detected	-0.510667	0.716411	26.4197	23.3882	10.7702	24.7542	OR51G1	NM_001005237	79324	Homo sapiens olfactory receptor, family 51, subfamily G, member 1 (OR51G1), mRNA [NM_001005237]	ref|NM_001005237|ens|ENST00000321961|thc|NP1461796	CTGTTTCACTCAGCTCTTCTTCATCCACACCTTGTCTTCAATGGAGTCATCAGTTCTGTT	11	11p15.4	GO:0007165(signal transduction);GO:0007186(G-protein coupled receptor protein signaling pathway);GO:0007608(sensory perception of smell);GO:0050896(response to stimulus)	GO:0016020(membrane);GO:0016021(integral to membrane)	GO:0004872(receptor activity);GO:0004984(olfactory receptor activity)	GO:0004872|GO:0004984|GO:0016020|GO:0007608|GO:0007186|GO:0016021|GO:0050896|GO:0007165	Hs.554541
GT_44k_23_P105138	0.637499	Detected	-0.637499	Detected	0	-1.06351	Detected	-1.82281	Detected	-1.44316	0.191198	778.416	1383.23	226.37	563.4	CAT	NM_001752	847	Homo sapiens catalase (CAT), mRNA [NM_001752]	ref|NM_001752|ens|ENST00000241052|gb|BC110398|gb|X04076	CTCATCACTGGATGAAGATTCTCCTGTGCTAGATGTGCAAATGCAAGCTAGTGGCTTCAA	11	11p13	GO:0006118(electron transport);GO:0006979(response to oxidative stress);GO:0042744(hydrogen peroxide catabolic process)	GO:0005739(mitochondrion);GO:0005777(peroxisome);GO:0005778(peroxisomal membrane)	GO:0004096(catalase activity);GO:0005506(iron ion binding);GO:0046872(metal ion binding)	GO:0005777|GO:0005506|GO:0006979|GO:0006118|GO:0046872|GO:0005778|GO:0042744|GO:0004096|GO:0005739	Hs.502302
GT_44k_23_P105144	0.788507	Compromised	-0.788506	Detected	2.5e-07	1.414	Detected	-1.94621	Compromised	-0.266104	0.899132	13.7596	19.8323	20.0706	8.23391	SCUBE2	NM_020974	57758	Homo sapiens signal peptide, CUB domain, EGF-like 2 (SCUBE2), mRNA [NM_020974]	ref|NM_020974|gb|AK123039|gb|AK131552|ens|ENST00000309263	TCGAGATGGCAGGCTCTATGCATCTGAGAACCATCAGGAAATACTTAAGGATAAGAAACT	11	11p15.4			GO:0005509(calcium ion binding)	GO:0005509	Hs.523468
GT_44k_23_P10518	-1.24399	Compromised	1.24399	Detected	2.5e-07	-0.849084	Compromised	-0.715307	Detected	-0.782196	0.594222	3.65824	88.2519	4.54793	21.021	TFDP3	NM_016521	51270	Homo sapiens transcription factor Dp family, member 3 (TFDP3), mRNA [NM_016521]	ref|NM_016521|gb|AF219119|ens|ENST00000327541|ens|ENST00000390644	CAACTCGGCTCAGAACTGTCAGAACTTACGGGTGGAAAGACAGAAGAGACTTGAAAGAAT	X	Xq26.2	GO:0000074(regulation of progression through cell cycle);GO:0006350(transcription);GO:0006355(regulation of transcription, DNA-dependent)	GO:0005634(nucleus);GO:0005667(transcription factor complex)	GO:0003700(transcription factor activity)	GO:0000074|GO:0005667|GO:0005634|GO:0003700|GO:0006350|GO:0006355	Hs.142908
GT_44k_23_P105184	0.382198	Detected	-0.382198	Detected	0	0.710532	Detected	0.662129	Detected	0.686331	0.214979	601.093	1521.71	713.581	2906.97	CENTD2	NM_139181	116985	Homo sapiens centaurin, delta 2 (CENTD2), transcript variant 1, mRNA [NM_139181]	ref|NM_139181|ref|NM_001040118|ref|NM_015242|gb|AB209473	AGAACAGCAGAAAGCGGGTGCTGTAGAGGAGCACTCAGCTCACGGGGAGGGAGCTCTTGG	11	11q13.4	GO:0007165(signal transduction);GO:0008360(regulation of cell shape);GO:0030037(actin filament reorganization during cell cycle);GO:0043087(regulation of GTPase activity);GO:0043089(positive regulation of Cdc42 GTPase activity);GO:0051270(regulation of ce	GO:0005622(intracellular);GO:0005794(Golgi apparatus)	GO:0005100(Rho GTPase activator activity);GO:0005515(protein binding);GO:0005547(phosphatidylinositol-3,4,5-triphosphate binding);GO:0008060(ARF GTPase activator activity);GO:0008270(zinc ion binding);GO:0046872(metal ion binding)	GO:0008060|GO:0005515|GO:0005547|GO:0030037|GO:0008360|GO:0043089|GO:0007165|GO:0005100|GO:0046872|GO:0051270|GO:0043087|GO:0051491|GO:0008270|GO:0051497|GO:0005794|GO:0005622	Hs.503165
GT_44k_23_P105197	0.38643	Detected	-0.38643	Detected	0	-0.829749	Compromised	-0.635687	Detected	-0.732718	0.207287	37.685	94.8438	15.3364	73.9113	CAPN5	NM_004055	726	Homo sapiens calpain 5 (CAPN5), mRNA [NM_004055]	ref|NM_004055|gb|AK094150|gb|BC018123|gb|AK128124	TACATGTCCTGGGAGCTGCTGGCCTCAAGGACTCCCCAACAGGGGCTAACTCTTATGTGA	11	11q13.5	GO:0006508(proteolysis);GO:0007165(signal transduction)	GO:0005622(intracellular)	GO:0004198(calpain activity)	GO:0006508|GO:0004198|GO:0007165|GO:0005622	Hs.248153
GT_44k_23_P105212	0.909213	Compromised	-0.909213	Compromised	0	1.02925	Compromised	-0.227678	Compromised	0.400788	0.751628	7.87909	9.60661	8.09609	14.2715	THRSP	NM_003251	7069	Homo sapiens thyroid hormone responsive (SPOT14 homolog, rat) (THRSP), mRNA [NM_003251]	ref|NM_003251|ens|ENST00000281030|gb|BC031989|thc|THC2472198	GATGAGTGATTCACCCTCTTACTTGGCGACCACTGATGAGATCAACAACAGGTGAACTAT	11	11q14.1	GO:0006357(regulation of transcription from RNA polymerase II promoter);GO:0006629(lipid metabolic process)	GO:0005634(nucleus)		GO:0006629|GO:0005634|GO:0006357	Hs.591969
GT_44k_23_P105227	1.07386	Compromised	-1.07386	Compromised	2.5e-07	1.51188	Compromised	0.234079	Compromised	0.872982	0.557087	3.76559	3.65426	4.82341	8.3804	ME3	NM_001014811	10873	Homo sapiens malic enzyme 3, NADP(+)-dependent, mitochondrial (ME3), nuclear gene encoding mitochondrial protein, transcript variant 2, mRNA [NM_001014811]	ref|NM_001014811|ref|NM_006680|gb|AK092181|ens|ENST00000359636	TGACAGACAAGTTTGGAATAAATTGCCTCATCCAATTTGAAGACTTCGCCAATGCCAATG	11	11q14.2	GO:0006090(pyruvate metabolic process);GO:0006108(malate metabolic process);GO:0006118(electron transport);GO:0006800(oxygen and reactive oxygen species metabolic process);GO:0009060(aerobic respiration)	GO:0005739(mitochondrion)	GO:0004470(malic enzyme activity);GO:0004473(malate dehydrogenase (oxaloacetate-decarboxylating) (NADP+) activity);GO:0016491(oxidoreductase activity);GO:0016616(oxidoreductase activity, acting on the CH-OH group of donors, NAD or NADP as acceptor);GO:004	GO:0006108|GO:0005739|GO:0004473|GO:0016491|GO:0006118|GO:0004470|GO:0046872|GO:0006090|GO:0006800|GO:0048037|GO:0009060|GO:0051287|GO:0016616	Hs.199743
GT_44k_23_P105251	0.438584	Compromised	-0.438584	Compromised	0	0.317063	Compromised	0.323414	Compromised	0.320239	0.541243	3.55261	8.31743	3.08766	13.065	GLI1	NM_005269	2735	Homo sapiens glioma-associated oncogene homolog 1 (zinc finger protein) (GLI1), mRNA [NM_005269]	ref|NM_005269|ens|ENST00000228682|gb|X07384|gb|BC013000	ATGTATAGTCTGTATACGTTTTGAGGAGAAATTTGATAATGACACTGTTTCCTGATAATA	12	12q13.3	GO:0001649(osteoblast differentiation);GO:0006350(transcription);GO:0006355(regulation of transcription, DNA-dependent);GO:0007275(multicellular organismal development);GO:0007283(spermatogenesis);GO:0007418(ventral midline development);GO:0008284(positiv	GO:0005622(intracellular);GO:0005634(nucleus);GO:0005737(cytoplasm)	GO:0003677(DNA binding);GO:0003682(chromatin binding);GO:0005515(protein binding);GO:0008017(microtubule binding);GO:0008270(zinc ion binding);GO:0016563(transcriptional activator activity);GO:0046872(metal ion binding)	GO:0005515|GO:0006350|GO:0007275|GO:0030903|GO:0001649|GO:0009953|GO:0009954|GO:0045944|GO:0007418|GO:0030324|GO:0006355|GO:0007283|GO:0045740|GO:0008589|GO:0008017|GO:0016563|GO:0046872|GO:0009913|GO:0003677|GO:0045941|GO:0008270|GO:0003682|GO:0008284	Hs.632702
GT_44k_23_P105264	-0.0509172	Detected	0.0509172	Detected	0	0.550884	Detected	0.576049	Detected	0.563467	0.00855332	172.805	797.456	247.959	1062.98	ETV6	NM_001987	2120	Homo sapiens ets variant gene 6 (TEL oncogene) (ETV6), mRNA [NM_001987]	ref|NM_001987|ens|ENST00000266427|gb|BC043399|thc|THC2472388	TTTTGTTTTTGTTTTTGTTTTAAGAACCTGCAGTTTGACTCTTCATCGTTCATCTAGGGG	12	12p13.2	GO:0006350(transcription);GO:0006355(regulation of transcription, DNA-dependent);GO:0030154(cell differentiation)	GO:0005634(nucleus)	GO:0003700(transcription factor activity);GO:0005515(protein binding)	GO:0005634|GO:0005515|GO:0003700|GO:0006350|GO:0030154|GO:0006355	Hs.504765
GT_44k_23_P105276	-0.0352581	Detected	0.0352581	Detected	0	-0.200505	Detected	-0.103269	Detected	-0.151887	0.127192	148.856	672.185	125.512	565.62	ZNF84	NM_003428	7637	Homo sapiens zinc finger protein 84 (ZNF84), mRNA [NM_003428]	ref|NM_003428|gb|BC062552|ens|ENST00000327668|gb|BC048350	CACAGCAAAGAAGAATCCTGTGAATGTCCAAAAGCCTTCCAGAAGTCAAGTCTCTTAAGC	12	12q24.33	GO:0006350(transcription);GO:0006355(regulation of transcription, DNA-dependent)	GO:0005622(intracellular);GO:0005634(nucleus)	GO:0003677(DNA binding);GO:0008270(zinc ion binding);GO:0046872(metal ion binding)	GO:0005634|GO:0046872|GO:0006350|GO:0003677|GO:0008270|GO:0006355|GO:0005622	Hs.654730
GT_44k_23_P105307	0.521745	Detected	-0.521745	Detected	0	0.986407	Detected	0.11259	Detected	0.549499	0.504163	42.0933	87.8185	54.9228	126.263	DGKA	NM_201444	1606	Homo sapiens diacylglycerol kinase, alpha 80kDa (DGKA), transcript variant 1, mRNA [NM_201444]	ref|NM_201444|ref|NM_201445|ref|NM_001345|ref|NM_201554	GGCTGGAGGGTGCAATTGAGATGGGCCAAATCTATACCAAGCTCAAGAATGCTGGACGTC	12	12q13.2	GO:0007205(protein kinase C activation);GO:0007242(intracellular signaling cascade);GO:0008150(biological_process)	GO:0005575(cellular_component);GO:0005829(cytosol);GO:0005886(plasma membrane)	GO:0004143(diacylglycerol kinase activity);GO:0005509(calcium ion binding);GO:0005543(phospholipid binding);GO:0008270(zinc ion binding);GO:0016301(kinase activity);GO:0016740(transferase activity);GO:0019992(diacylglycerol binding)	GO:0008150|GO:0005886|GO:0016740|GO:0004143|GO:0007242|GO:0005509|GO:0005829|GO:0019992|GO:0007205|GO:0016301|GO:0005543|GO:0008270|GO:0005575	Hs.524488
GT_44k_23_P105313	-0.61086	Detected	0.61086	Detected	0	-0.191793	Detected	0.217063	Detected	0.012635	0.986132	582.646	5843.51	736.579	4119.7	EIF2B1	NM_001414	1967	Homo sapiens eukaryotic translation initiation factor 2B, subunit 1 alpha, 26kDa (EIF2B1), mRNA [NM_001414]	ref|NM_001414|gb|X95648|gb|BC103763|thc|THC2720004	ACATTCCTCAGCAGGATCAAGCCAAACAGTAAAAACTACCAAGAGAACACGAGGAAGGCA	12	12q24.31	GO:0006413(translational initiation);GO:0009408(response to heat);GO:0009749(response to glucose stimulus);GO:0043434(response to peptide hormone stimulus);GO:0044237(cellular metabolic process)	GO:0005624(membrane fraction);GO:0005737(cytoplasm);GO:0005851(eukaryotic translation initiation factor 2B complex);GO:0005886(plasma membrane)	GO:0003743(translation initiation factor activity);GO:0005085(guanyl-nucleotide exchange factor activity);GO:0005515(protein binding)	GO:0044237|GO:0005515|GO:0003743|GO:0005886|GO:0005624|GO:0043434|GO:0006413|GO:0005737|GO:0005085|GO:0009408|GO:0005851|GO:0009749	Hs.78592
GT_44k_23_P105368	1.18916	Compromised	-1.18916	Compromised	2.5e-07	1.05355	Compromised	2.07243	Detected	1.56299	0.350455	3.62328	2.99676	3.11847	26.621	MGC16384	BC009492	114130	Homo sapiens hypothetical protein MGC16384, mRNA (cDNA clone MGC:16384 IMAGE:3937896), complete cds. [BC009492]	gb|BC009492|gb|AK001057|thc|THC2482243|thc|THC2606190	TTACCCCTTATATCTGTACAGTTTTGTGAATTATGACAAACTTACTCAGGTTGTGTAACC	12	12q24.32					Hs.680149
GT_44k_23_P105382	0.24872	Detected	-0.24872	Detected	0	0.249169	Detected	0.382801	Detected	0.315985	0.344676	34.5807	105.338	32.7064	151.157	THAP2	NM_031435	83591	Homo sapiens THAP domain containing, apoptosis associated protein 2 (THAP2), mRNA [NM_031435]	ref|NM_031435|ens|ENST00000308086|gb|BC008358|gb|AL136607	AAACAGACCAAGAGTACCTTCATTTAAATTTAGCTTGCACAGAGCTTGATGCCTATCCTT	12	12q21.1		GO:0005730(nucleolus)	GO:0003677(DNA binding);GO:0008270(zinc ion binding);GO:0046872(metal ion binding)	GO:0046872|GO:0003677|GO:0008270|GO:0005730	Hs.245798
GT_44k_23_P105392	-0.130127	Detected	0.130128	Detected	2.35e-07	0.490396	Detected	0.49331	Detected	0.491853	0.0634176	10453.2	53838	15195.3	64143.6	CCT2	NM_006431	10576	Homo sapiens chaperonin containing TCP1, subunit 2 (beta) (CCT2), mRNA [NM_006431]	ref|NM_006431|ens|ENST00000299300|gb|AF026293|gb|AF026166	CTGTGGAATCTGTTTATCGGTGCCCATTATATCCTTAAGTTTGGATATTTAGCTGACCTT	12	12q15	GO:0000074(regulation of progression through cell cycle);GO:0006457(protein folding)	GO:0005829(cytosol);GO:0005832(chaperonin-containing T-complex)	GO:0000166(nucleotide binding);GO:0005524(ATP binding);GO:0051082(unfolded protein binding)	GO:0000074|GO:0005829|GO:0051082|GO:0005524|GO:0005832|GO:0006457|GO:0000166	Hs.189772
GT_44k_23_P105409	0.836136	Detected	-0.836136	Detected	0	-0.386146	Detected	-1.67834	Detected	-1.03224	0.431653	66.399	89.5885	26.908	46.287	MAP3K12	NM_006301	7786	Homo sapiens mitogen-activated protein kinase kinase kinase 12 (MAP3K12), mRNA [NM_006301]	ref|NM_006301|ens|ENST00000267079|gb|AK094195|gb|U07358	TCTACCTTCAGCTCAGAGAATCCATCAGATGGGGAGGAAGGCACAGCTAGTGAACCTTCC	12	12q13.13	GO:0007243(protein kinase cascade);GO:0007254(JNK cascade);GO:0016572(histone phosphorylation);GO:0018105(peptidyl-serine phosphorylation);GO:0018107(peptidyl-threonine phosphorylation);GO:0046777(protein amino acid autophosphorylation)	GO:0005624(membrane fraction);GO:0005737(cytoplasm);GO:0005829(cytosol);GO:0005886(plasma membrane)	GO:0000166(nucleotide binding);GO:0000287(magnesium ion binding);GO:0004674(protein serine/threonine kinase activity);GO:0004713(protein-tyrosine kinase activity);GO:0005515(protein binding);GO:0005524(ATP binding);GO:0016301(kinase activity);GO:0016740(t	GO:0016572|GO:0004713|GO:0005515|GO:0007254|GO:0000287|GO:0005886|GO:0007243|GO:0018107|GO:0005524|GO:0016740|GO:0000166|GO:0042803|GO:0019901|GO:0046777|GO:0004674|GO:0005829|GO:0005624|GO:0018105|GO:0016301|GO:0005737	Hs.693605
GT_44k_23_P10542	-0.336396	Compromised	0.336395	Detected	-2.4e-07	-0.404243	Compromised	1.5828	Detected	0.589277	0.630816	3.63813	24.9404	3.28184	54.8079	HTRA3	NM_053044	94031	Homo sapiens HtrA serine peptidase 3 (HTRA3), mRNA [NM_053044]	ref|NM_053044|ens|ENST00000307358|ens|ENST00000382513|gb|DQ891188	GCATCCAAGATGGTGACATCATCGTCAAGGTCAACGGGCGTCCTCTAGTGGACTCGAGTG	4	4p16.1	GO:0001558(regulation of cell growth);GO:0006508(proteolysis)	GO:0005576(extracellular region)	GO:0004252(serine-type endopeptidase activity);GO:0005515(protein binding);GO:0005520(insulin-like growth factor binding);GO:0008233(peptidase activity)	GO:0006508|GO:0005576|GO:0005515|GO:0004252|GO:0005520|GO:0008233|GO:0001558	Hs.479119
GT_44k_23_P105423	0.899453	Compromised	-0.899453	Compromised	1e-07	1.23474	Compromised	-0.473343	Detected	0.380696	0.787903	11.58	14.3113	13.8134	17.8109	ENST00000316577	ENST00000316577		Homo sapiens KIAA0748, mRNA (cDNA clone MGC:164363 IMAGE:40146754), complete cds. [BC132732]	ens|ENST00000316577|gb|BC132732|gb|BC132734|gb|BC044578	GAATTGGCTTCAAAGAAGAAACTAAAAGCCACCTCTTGCAGGAAACTGCACTGCCCTCAA	12	12q13.2					Hs.33187
GT_44k_23_P105436	-0.283829	Detected	0.283829	Detected	0	-0.0203743	Detected	0.217929	Detected	0.0987773	0.778723	28.3498	180.687	32.1751	159.891	PTPN11	NM_002834	5781	Homo sapiens protein tyrosine phosphatase, non-receptor type 11 (Noonan syndrome 1) (PTPN11), mRNA [NM_002834]	ref|NM_002834|gb|BC008692|ens|ENST00000351677|gb|BT007106	CATCAATGCAAATATCATCATGCCTGAATTTGAAACCAAGTGCAACAATTCAAAGCCCAA	12	12q24.13	GO:0006470(protein amino acid dephosphorylation);GO:0007242(intracellular signaling cascade);GO:0007605(sensory perception of sound)		GO:0004726(non-membrane spanning protein tyrosine phosphatase activity);GO:0005515(protein binding);GO:0016787(hydrolase activity)	GO:0005515|GO:0016787|GO:0007605|GO:0004726|GO:0007242|GO:0006470	Hs.506852
GT_44k_23_P105442	0.477533	Detected	-0.477533	Detected	0	-0.0918477	Detected	0.102215	Detected	0.0051837	0.992478	62.0335	137.6	39.5265	190.491	GRASP	NM_181711	160622	Homo sapiens GRP1 (general receptor for phosphoinositides 1)-associated scaffold protein (GRASP), mRNA [NM_181711]	ref|NM_181711|ens|ENST00000293662|ens|ENST00000380039|gb|AJ227899	TTGGGAGACAGGAACTGGCGAGTTCAGGTGGGGTGGGGACAGCACAGACTGTTCCACCGT	12	12q13.13		GO:0005634(nucleus);GO:0016020(membrane)	GO:0005515(protein binding)	GO:0005634|GO:0005515|GO:0016020	Hs.407202
GT_44k_23_P105453	0.876485	Compromised	-0.876485	Compromised	0	3.33573	Compromised	-0.651547	Compromised	1.34209	0.60052	2.70246	3.44791	14.0516	3.73255	KRT73	NM_175068	319101	Homo sapiens keratin 73 (KRT73), mRNA [NM_175068]	ref|NM_175068|gb|BC109212|ens|ENST00000305748|gb|AJ508776	AGCTGCAGCTAGCAGCCGGCCGGCATGGGGATGACCTGAAACACACCAAAAATGAGATCT	12	12q13.13		GO:0005882(intermediate filament)	GO:0005198(structural molecule activity)	GO:0005882|GO:0005198	Hs.55410
GT_44k_23_P105461	0.383965	Compromised	-0.383965	Detected	0	-0.521804	Compromised	-1.02102	Compromised	-0.77141	0.234137	7.74855	19.5679	3.91038	11.6549	CMKLR1	NM_004072	1240	Homo sapiens chemokine-like receptor 1 (CMKLR1), mRNA [NM_004072]	ref|NM_004072|gb|U79527|thc|THC2634566	CCTTGGACTAGCAATTTATGCTTCTTGGGAGGCCAGCCTTGACTGACTCAAAGCAAAAAA	12	12q23.3	GO:0001501(skeletal development);GO:0006935(chemotaxis);GO:0006955(immune response);GO:0007165(signal transduction);GO:0007186(G-protein coupled receptor protein signaling pathway)	GO:0005887(integral to plasma membrane);GO:0016020(membrane);GO:0016021(integral to membrane)	GO:0001584(rhodopsin-like receptor activity);GO:0004872(receptor activity);GO:0004944(C5a anaphylatoxin receptor activity);GO:0004950(chemokine receptor activity)	GO:0001501|GO:0005887|GO:0004872|GO:0016020|GO:0006955|GO:0004950|GO:0007186|GO:0006935|GO:0016021|GO:0001584|GO:0007165|GO:0004944	Hs.506659
GT_44k_23_P105465	1.00978	Compromised	-1.00978	Compromised	2.5e-07	1.0138	Compromised	-0.78773	Compromised	0.113033	0.941036	2.93955	3.11764	2.78709	3.36827	CMKLR1	NM_004072	1240	Homo sapiens chemokine-like receptor 1 (CMKLR1), mRNA [NM_004072]	ref|NM_004072|gb|BC106927|ens|ENST00000312143|gb|BC106928	GGACACCCAAGGATATGTCTTCTGAAGATCAAGGCAAGAACCTCTTTAGCATCCACCAAT	12	12q23.3	GO:0001501(skeletal development);GO:0006935(chemotaxis);GO:0006955(immune response);GO:0007165(signal transduction);GO:0007186(G-protein coupled receptor protein signaling pathway)	GO:0005887(integral to plasma membrane);GO:0016020(membrane);GO:0016021(integral to membrane)	GO:0001584(rhodopsin-like receptor activity);GO:0004872(receptor activity);GO:0004944(C5a anaphylatoxin receptor activity);GO:0004950(chemokine receptor activity)	GO:0001501|GO:0005887|GO:0004872|GO:0016020|GO:0006955|GO:0004950|GO:0007186|GO:0006935|GO:0016021|GO:0001584|GO:0007165|GO:0004944	Hs.506659
GT_44k_23_P105475	-0.309651	Compromised	0.309651	Detected	2.35e-07	3.09169	Detected	3.01067	Detected	3.05118	0.0103138	3.50914	23.1805	35.0566	139.62	SLCO1B3	NM_019844	28234	Homo sapiens solute carrier organic anion transporter family, member 1B3 (SLCO1B3), mRNA [NM_019844]	ref|NM_019844|ens|ENST00000261196|ens|ENST00000381545|gb|AK055874	TCCTGGTCTTTCACTGACAATTCCAACATTCTTTACTTACAGTGGACCAATGGATAAGTC	12	12p12.2	GO:0006811(ion transport);GO:0015711(organic anion transport)	GO:0005887(integral to plasma membrane);GO:0016020(membrane)	GO:0005215(transporter activity);GO:0008514(organic anion transporter activity)	GO:0015711|GO:0005887|GO:0008514|GO:0005215|GO:0016020|GO:0006811	Hs.504966
GT_44k_23_P105495	0.323678	Compromised	-0.323678	Detected	1.2e-07	-0.320166	Compromised	0.36911	Detected	0.0244718	0.963426	12.4575	34.2021	7.53838	51.2081	TAS2R14	NM_023922	50840	Homo sapiens taste receptor, type 2, member 14 (TAS2R14), mRNA [NM_023922]	ref|NM_023922|gb|AK123548|ens|ENST00000390676|gb|BC101993	CAGCACCAAAGCCCACAGAGGAGTTAAAAGTGTGATCACTTTCTTCCTACTCTATGCCAT	12	12p13.2	GO:0001580(detection of chemical stimulus during sensory perception of bitter taste);GO:0007165(signal transduction);GO:0007186(G-protein coupled receptor protein signaling pathway);GO:0050896(response to stimulus);GO:0050909(sensory perception of taste)	GO:0016020(membrane);GO:0016021(integral to membrane)	GO:0004872(receptor activity);GO:0004930(G-protein coupled receptor activity);GO:0008527(taste receptor activity)	GO:0004872|GO:0016020|GO:0004930|GO:0008527|GO:0007186|GO:0016021|GO:0050896|GO:0007165|GO:0050909|GO:0001580	Hs.679406
GT_44k_23_P105519	0.0139892	Detected	-0.0139892	Detected	0	0.170665	Detected	-0.67757	Detected	-0.253453	0.610938	362.88	1530.51	382.464	894.981	WBP11	NM_016312	51729	Homo sapiens WW domain binding protein 11 (WBP11), mRNA [NM_016312]	ref|NM_016312|ens|ENST00000261167|ens|ENST00000339271|gb|AB029309	TAAACTTAGATGAAAGAGCTGCTTCCATTGTCAGGGTATTTTCTAATTTCAGTTCAAGGA	12	12p12.3	GO:0006364(rRNA processing);GO:0006397(mRNA processing);GO:0008380(RNA splicing)	GO:0005634(nucleus);GO:0005737(cytoplasm);GO:0016607(nuclear speck)	GO:0003697(single-stranded DNA binding);GO:0005515(protein binding);GO:0008599(protein phosphatase type 1 regulator activity)	GO:0005634|GO:0005515|GO:0016607|GO:0008380|GO:0005737|GO:0008599|GO:0003697|GO:0006397|GO:0006364	Hs.655138
GT_44k_23_P105524	0.420881	Compromised	-0.420881	Compromised	0	0.434447	Compromised	-1.44346	Compromised	-0.504508	0.672431	3.25358	7.80657	3.10533	3.55933	PLCZ1	NM_033123	89869	Homo sapiens phospholipase C, zeta 1 (PLCZ1), mRNA [NM_033123]	ref|NM_033123|gb|AK097555|gb|AK097725|gb|AY035866	AAGGTTTAATAGCAGGAAATGAATTTCTTGGGCAATATACTTTGCCACTTCTATGCATGA	12	12p12.3	GO:0006629(lipid metabolic process);GO:0007242(intracellular signaling cascade)		GO:0004435(phosphoinositide phospholipase C activity);GO:0005509(calcium ion binding)	GO:0004435|GO:0006629|GO:0007242|GO:0005509	Hs.97542
GT_44k_23_P105535	0.152096	Detected	-0.152096	Detected	0	0.776819	Detected	0.248713	Detected	0.512766	0.234459	91.7645	319.594	133.782	390.832	WDR51B	NM_172240	282809	Homo sapiens WD repeat domain 51B (WDR51B), mRNA [NM_172240]	ref|NM_172240|gb|AK123625|ens|ENST00000313546|ens|ENST00000378528	ACACATGCTTCAGAAATATTGTTGCTTAGGGTGATTTGGGCAGCTAAATAGTAAGTACTT	12	12q21.33					Hs.25130
GT_44k_23_P105545	0.102632	Detected	-0.102632	Detected	0	-1.71108	Compromised	-1.99135	Detected	-1.85122	0.00868939	36.0374	134.418	9.69246	33.6227	VAMP1	NM_016830	6843	Homo sapiens vesicle-associated membrane protein 1 (synaptobrevin 1) (VAMP1), transcript variant 3, mRNA [NM_016830]	ref|NM_016830|ens|ENST00000355479|gb|CR542231|gb|CR542214	CAGGAGCATCACAATTTGAGAGCAGTGCTGCCAAGCTAAAGAGGAAGTATTGGTGGAAAA	12	12p13.31	GO:0016192(vesicle-mediated transport)	GO:0005739(mitochondrion);GO:0005887(integral to plasma membrane);GO:0008021(synaptic vesicle);GO:0016020(membrane);GO:0016021(integral to membrane);GO:0019717(synaptosome);GO:0045202(synapse)		GO:0005887|GO:0016020|GO:0016192|GO:0045202|GO:0019717|GO:0005739|GO:0016021|GO:0008021	Hs.20021
GT_44k_23_P105562	0.367028	Detected	-0.367028	Detected	0	0.485861	Detected	-0.405532	Detected	0.0401647	0.95087	17.7201	45.8129	18.1929	41.3174	VWF	NM_000552	7450	Homo sapiens von Willebrand factor (VWF), mRNA [NM_000552]	ref|NM_000552|gb|X04385|ens|ENST00000261405|gb|X02672	TGTACCATGAGGTTCTCAATGCCATGGAGTGCAAATGCTCCCCCAGGAAGTGCAGCAAGT	12	12p13.31	GO:0009611(response to wounding);GO:0030168(platelet activation);GO:0051260(protein homooligomerization)	GO:0005576(extracellular region);GO:0005578(proteinaceous extracellular matrix);GO:0005783(endoplasmic reticulum);GO:0031091(platelet alpha granule)	GO:0001948(glycoprotein binding);GO:0005178(integrin binding);GO:0005518(collagen binding);GO:0019865(immunoglobulin binding);GO:0042803(protein homodimerization activity);GO:0047485(protein N-terminus binding);GO:0051087(chaperone binding)	GO:0005518|GO:0001948|GO:0005576|GO:0051087|GO:0031091|GO:0042803|GO:0005578|GO:0009611|GO:0019865|GO:0051260|GO:0005178|GO:0030168|GO:0047485|GO:0005783	Hs.440848
GT_44k_23_P105571	0.291486	Detected	-0.291486	Detected	0	-0.605085	Detected	-0.972444	Detected	-0.788764	0.149233	421.586	1210.29	214.118	699.255	CHPT1	NM_020244	56994	Homo sapiens choline phosphotransferase 1 (CHPT1), mRNA [NM_020244]	ref|NM_020244|gb|AF195624|gb|BC050429|ens|ENST00000229266	AATTCAGATAGCTTTAGTGATTGTCTTTGTGTTGTCTGCATTTGGAGGAGCAACAATGTG	12	12q23.2	GO:0001558(regulation of cell growth);GO:0006657(CDP-choline pathway);GO:0006663(platelet activating factor biosynthetic process)	GO:0005792(microsome);GO:0016020(membrane)	GO:0004142(diacylglycerol cholinephosphotransferase activity);GO:0016740(transferase activity);GO:0016780(phosphotransferase activity, for other substituted phosphate groups);GO:0019992(diacylglycerol binding)	GO:0005792|GO:0004142|GO:0016780|GO:0016020|GO:0006663|GO:0019992|GO:0006657|GO:0016740|GO:0001558	Hs.293077
GT_44k_23_P105583	0.315038	Detected	-0.315038	Detected	0	0.443361	Detected	-0.321827	Detected	0.0607669	0.913625	312.059	867.082	322.499	799.378	C12orf32	NM_031465	83695	Homo sapiens chromosome 12 open reading frame 32 (C12orf32), mRNA [NM_031465]	ref|NM_031465|ens|ENST00000303648|gb|BC000079|gb|BC005106	TGGGAACATGTCAGTGCAGGCACTTCAGAGCTTACCTTATGTGTTCATTCCACCTGATAT	12	12p13.33					Hs.198853
GT_44k_23_P10559	-0.310061	Compromised	0.310061	Detected	2.4e-07	3.38567	Detected	3.93552	Detected	3.6606	0.0125739	2.94991	19.4975	36.1407	222.888	AATK	NM_001080395	9625	Homo sapiens apoptosis-associated tyrosine kinase (AATK), mRNA [NM_001080395]	ref|NM_001080395|gb|AK131529|gb|AK131395|ens|ENST00000326724	GGAAGTTGGGTGATTTTAAGTTATTGTTGCCAAAGAGATGTAAAGTTTATTGTTGCTTCG	17	17q25.3	GO:0006468(protein amino acid phosphorylation)	GO:0016020(membrane);GO:0016021(integral to membrane)	GO:0000166(nucleotide binding);GO:0004674(protein serine/threonine kinase activity);GO:0004713(protein-tyrosine kinase activity);GO:0005524(ATP binding);GO:0016740(transferase activity)	GO:0004713|GO:0016020|GO:0004674|GO:0005524|GO:0016740|GO:0006468|GO:0000166|GO:0016021	Hs.514575
GT_44k_23_P105592	0.210875	Detected	-0.210875	Detected	0	1.15696	Detected	0.423934	Detected	0.790449	0.202507	1786.87	5736.24	3255.03	8250.11	MVK	BC016140	4598	Homo sapiens mevalonate kinase (mevalonic aciduria) (MVK), mRNA [NM_000431]	gb|BC016140|ens|ENST00000228510|gb|AK023087|gb|AB209722	AGGGGCTGTCCCGGAGGCGGTGGGCCTGGTTAAATAAGGCAGGGTTTATATGCACTTTCT	12	12q24.11	GO:0006468(protein amino acid phosphorylation);GO:0006695(cholesterol biosynthetic process);GO:0008152(metabolic process);GO:0008299(isoprenoid biosynthetic process)	GO:0005737(cytoplasm);GO:0005777(peroxisome)	GO:0000166(nucleotide binding);GO:0004496(mevalonate kinase activity);GO:0005524(ATP binding);GO:0016740(transferase activity);GO:0042802(identical protein binding)	GO:0005777|GO:0004496|GO:0008152|GO:0005524|GO:0016740|GO:0008299|GO:0006468|GO:0005737|GO:0042802|GO:0000166|GO:0006695	Hs.130607
GT_44k_23_P1056	-0.604197	Detected	0.604197	Detected	0	0.0267046	Detected	0.794545	Detected	0.410625	0.624135	85.0277	844.925	124.493	893.006	GPR89A	NM_016334	51463	Homo sapiens G protein-coupled receptor 89A (GPR89A), mRNA [NM_016334]	ref|NM_016334|gb|AK223223|gb|U78723|gb|BC003187	AGAGGCCAGTGGTTTCAAAATTTAGATATAAGAGGGGGGAAAAATGGAACCAGGGCCTGA	1	1q21.1	GO:0043123(positive regulation of I-kappaB kinase/NF-kappaB cascade)	GO:0016020(membrane);GO:0016021(integral to membrane)	GO:0004871(signal transducer activity)	GO:0043123|GO:0016020|GO:0004871|GO:0016021	Hs.645432
GT_44k_23_P10561	0.676521	Compromised	-0.67652	Compromised	2.25e-07	0.602466	Compromised	-1.32335	Compromised	-0.360444	0.788328	8.60951	14.4933	7.73301	8.57407	AF090907	AF090907		Homo sapiens clone HQ0245 PRO0245 mRNA, complete cds. [AF090907]	gb|AF090907|ens|ENST00000306292|thc|THC2485425	AGCTCTTCCTTCTGGATGTTACAGAAGAGTAGCTCCATGGTTTGGATTAGCTGCAAAACA	2	2q21.3
GT_44k_23_P105619	0.376839	Detected	-0.376839	Detected	0	0.412663	Detected	-0.0571501	Detected	0.177757	0.727646	225.776	575.827	218.839	665.678	TMEM116	NM_138341	89894	Homo sapiens transmembrane protein 116 (TMEM116), mRNA [NM_138341]	ref|NM_138341|ens|ENST00000354825|ens|ENST00000355445|gb|AK074648	AGGCTCGGCGTGATGCAGATACCCAGACACCATTATTATGCTCACAGAAGAGATTCTATA	12	12q24.13		GO:0016020(membrane);GO:0016021(integral to membrane)		GO:0016020|GO:0016021	Hs.506815
GT_44k_23_P105625	0.591297	Detected	-0.591297	Detected	0	0.65913	Detected	0.0896957	Detected	0.374413	0.625882	1933.75	3663.53	1916.39	5440.45	COQ5	NM_032314	84274	Homo sapiens coenzyme Q5 homolog, methyltransferase (S. cerevisiae) (COQ5), mRNA [NM_032314]	ref|NM_032314|ens|ENST00000288532|gb|AK225242|gb|AK057777	AGGCATTTGGTCTGTATCTTTGCTCAACTGCTAATTTCTCTTGGCTGTAGGGTGTGTGGT	12	12q24.31	GO:0006744(ubiquinone biosynthetic process)	GO:0005739(mitochondrion)	GO:0008168(methyltransferase activity);GO:0016740(transferase activity)	GO:0016740|GO:0008168|GO:0005739|GO:0006744	Hs.17250
GT_44k_23_P10564	1.15355	Compromised	-1.15355	Compromised	0	2.4955	Compromised	-0.378607	Compromised	1.05845	0.623705	3.50537	3.04595	8.40166	4.82769	AF090907	AF090907		Homo sapiens clone HQ0245 PRO0245 mRNA, complete cds. [AF090907]	gb|AF090907|thc|THC2485425	TGAATACGCTTCCACTTTAGGAAAGTAGAAAAAGAAGAGCAAATTAAATCCGAAACAAGC	2	2q21.3
GT_44k_23_P105646	0.091325	Detected	-0.091325	Detected	0	-0.354598	Detected	-0.59041	Detected	-0.472504	0.086843	172.552	653.782	119.77	428.479	ATF1	NM_005171	466	Homo sapiens activating transcription factor 1 (ATF1), mRNA [NM_005171]	ref|NM_005171|ens|ENST00000262053|gb|AF047022|gb|AJ295163	GACATTAACCATGACAAATTCAGGCAGTACTCAGCAAGGTACAACTATTCTTCAGTATGC	12	12q13.13	GO:0006350(transcription);GO:0006355(regulation of transcription, DNA-dependent)	GO:0005634(nucleus)	GO:0003700(transcription factor activity);GO:0046983(protein dimerization activity)	GO:0005634|GO:0003700|GO:0006350|GO:0046983|GO:0006355	Hs.648565
GT_44k_23_P105651	0.958255	Compromised	-0.958255	Compromised	-2.5e-07	1.10053	Compromised	-0.766752	Compromised	0.166887	0.912137	2.88627	3.28779	3.01181	3.47767	PDZRN4	NM_013377	29951	Homo sapiens PDZ domain containing RING finger 4 (PDZRN4), mRNA [NM_013377]	ref|NM_013377|gb|AK131554|ens|ENST00000298919|ens|ENST00000380792	TCGGTAGAGTATGATTGCCTCGTTCAATGTGGCGTTTTTATATATATTTTGTGACTCTTT	12	12q12			GO:0005515(protein binding);GO:0008270(zinc ion binding);GO:0046872(metal ion binding)	GO:0005515|GO:0046872|GO:0008270	Hs.380044
GT_44k_23_P105664	0.0873039	Detected	-0.0873039	Detected	0	0.229399	Detected	0.0878975	Detected	0.158648	0.293496	1944.5	7408.68	2028.83	7748.5	CCDC59	NM_014167	29080	Homo sapiens coiled-coil domain containing 59 (CCDC59), mRNA [NM_014167]	ref|NM_014167|ens|ENST00000256151|gb|AF161477|gb|AF213377	CAGGTTAAAATATCTGCTGCCTATTAGGTTCTTCTGTGACATGTGCCTCCCAGCAGTGAA	12	12q21.31					Hs.582627
GT_44k_23_P105691	0.000392437	Compromised	-0.00039196	Detected	2.3842e-07	2.10719	Detected	0.247534	Detected	1.17736	0.332952	4.1234	17.7221	16.7929	19.4932	GPRC5D	NM_018654	55507	Homo sapiens G protein-coupled receptor, family C, group 5, member D (GPRC5D), mRNA [NM_018654]	ref|NM_018654|ens|ENST00000228887|gb|AB099817|gb|AF209923	TGAGAACTGGAAGCAGCATGGAAGGCTCATCTTTATCACTGTGCTCTTCTCCATCATCAT	12	12p13.1	GO:0007165(signal transduction);GO:0007186(G-protein coupled receptor protein signaling pathway);GO:0007601(visual perception);GO:0031424(keratinization);GO:0042633(hair cycle)	GO:0005886(plasma membrane);GO:0016021(integral to membrane)	GO:0004872(receptor activity);GO:0005118(sevenless binding);GO:0008067(metabotropic glutamate, GABA-B-like receptor activity)	GO:0004872|GO:0008067|GO:0005886|GO:0031424|GO:0007186|GO:0042633|GO:0007601|GO:0005118|GO:0016021|GO:0007165	Hs.644599
GT_44k_23_P105705	1.68911	Compromised	-1.68911	Compromised	0	-0.595415	Compromised	-1.32765	Compromised	-0.961531	0.63392	16.1716	6.68809	3.13837	7.95883	FGF6	NM_020996	2251	Homo sapiens fibroblast growth factor 6 (FGF6), mRNA [NM_020996]	ref|NM_020996|gb|X63454|ens|ENST00000228837|gb|BC121097	GTCACTCATTTCCTTCCCAGGATCTAAGGACCCACAAAAGAAGGCTTACAGATTTAAAGC	12	12p13.32	GO:0000074(regulation of progression through cell cycle);GO:0001525(angiogenesis);GO:0007165(signal transduction);GO:0007267(cell-cell signaling);GO:0007275(multicellular organismal development);GO:0008283(cell proliferation);GO:0030154(cell differentiati	GO:0005576(extracellular region)	GO:0008083(growth factor activity)	GO:0000074|GO:0005576|GO:0008283|GO:0007275|GO:0030154|GO:0008083|GO:0007267|GO:0001525|GO:0007165	Hs.166015
GT_44k_23_P105730	-0.349154	Compromised	0.349154	Detected	0	-0.362874	Compromised	0.94132	Detected	0.289223	0.733514	3.57381	24.9366	3.34706	34.8204	MDM1	NM_020128	56890	Homo sapiens Mdm4, transformed 3T3 cell double minute 1, p53 binding protein (mouse) (MDM1), transcript variant 1, mRNA [NM_017440]	ref|NM_020128|gb|BC022042|gb|AF267851|thc|THC2481781	TGCGCTTCAAGGGGCTGAGTGAATACCAGAGGAACTTCCTGTGGAAAAAGTCTTATTTGT	12	12q15		GO:0005634(nucleus)		GO:0005634	Hs.655702
GT_44k_23_P105747	-0.514445	Detected	0.514445	Detected	0	1.31012	Detected	1.51243	Detected	1.41128	0.114743	29.1787	256.028	97.719	473.64	APPL2	NM_018171	55198	Homo sapiens adaptor protein, phosphotyrosine interaction, PH domain and leucine zipper containing 2 (APPL2), mRNA [NM_018171]	ref|NM_018171|ens|ENST00000258530|gb|AK001521|gb|AY113704	GATTTCCGAAGGCTGACAATCGTTTGTGGAATGTAATCTTGATGCCTTGATACTGAGACT	12	12q23.3	GO:0007049(cell cycle);GO:0007165(signal transduction);GO:0008283(cell proliferation)	GO:0005634(nucleus);GO:0005737(cytoplasm);GO:0010008(endosome membrane);GO:0016020(membrane);GO:0016581(NuRD complex)	GO:0005515(protein binding)	GO:0005634|GO:0005515|GO:0016020|GO:0016581|GO:0008283|GO:0005737|GO:0010008|GO:0007049|GO:0007165	Hs.506603
GT_44k_23_P105753	-0.320265	Detected	0.320265	Detected	0	-0.338867	Detected	0.178216	Detected	-0.0803258	0.863299	160.032	1072.8	149.372	900.521	THC2634595	THC2634595		PWP1_HUMAN (Q13610) Periodic tryptophan protein 1 homolog (Keratinocyte protein IEF SSP 9502), partial (33%) [THC2634595]	thc|THC2634595	ATTTCATGAATGTGACTTCAGTCATTCTAGTGTTAATACTGTGGAATGTCATTGGTGTAG	12	12q23.3
GT_44k_23_P105794	-0.520914	Compromised	0.520914	Detected	0	0.348789	Detected	0.572024	Detected	0.460407	0.478556	12.6322	111.84	21.8248	107.329	EPSTI1	NM_033255	94240	epithelial stromal interaction 1 isoform 2 [Source:RefSeq_peptide;Acc:NP_150280] [ENST00000313624]	ref|NM_033255|ref|NM_001002264|ens|ENST00000313640|gb|DQ892268	AGAAGAGAAGCATTTAGAGAGCATCAGCAATACAAAACCGCTGAGTTCTTGAGCAAACTG	13	13q14.11					Hs.546467
GT_44k_23_P105803	0.0746551	Compromised	-0.0746546	Compromised	2.38e-07	0.641757	Compromised	0.458725	Detected	0.550241	0.0431129	3.53848	13.7203	4.95672	18.3935	FGF9	NM_002010	2254	Homo sapiens fibroblast growth factor 9 (glia-activating factor) (FGF9), mRNA [NM_002010]	ref|NM_002010|gb|E05822|gb|D14838|thc|THC2480639	CAAAAGGACTGCGGCCTGATGCATGCTGGAAAAAGACACGCTTTTCATTTCTGATCAGTT	13	13q12.11	GO:0000074(regulation of progression through cell cycle);GO:0001525(angiogenesis);GO:0006606(protein import into nucleus);GO:0007165(signal transduction);GO:0007267(cell-cell signaling);GO:0007275(multicellular organismal development);GO:0008283(cell prol	GO:0005615(extracellular space)	GO:0008083(growth factor activity);GO:0008201(heparin binding)	GO:0000074|GO:0042472|GO:0005615|GO:0007275|GO:0008283|GO:0008543|GO:0030154|GO:0008083|GO:0030324|GO:0050679|GO:0001525|GO:0006606|GO:0007165|GO:0045880|GO:0007267|GO:0008584|GO:0008201	Hs.111
GT_44k_23_P105815	1.169	Compromised	-1.169	Compromised	0	1.12139	Compromised	1.71162	Detected	1.4165	0.360988	3.52093	2.99463	3.22097	20.4283	BC008631	BC008631		Homo sapiens cDNA clone IMAGE:4157517, with apparent retained intron. [BC008631]	gb|BC008631	TTCACACATTGCATCAGTTTCTTCCTAGATAAGAAAATGAGTGTAAATTTGGACTTGTGG	13	13q12.11
GT_44k_23_P105833	0.65989	Detected	-0.65989	Detected	0	0.147602	Detected	0.215436	Detected	0.181519	0.809314	209.187	360.36	138.671	612.311	BIVM	NM_017693	54841	Homo sapiens basic, immunoglobulin-like variable motif containing (BIVM), mRNA [NM_017693]	ref|NM_017693|gb|BC112339|ens|ENST00000257336|gb|BC020663	ATTTCATGAGTCTAGTAGTTCTTTGATTTATAGCAGGATCTTGCTTGCCTCATTTGTTTC	13	13q33.1					Hs.288809
GT_44k_23_P105856	1.12503	Compromised	-1.12503	Compromised	0	1.14444	Compromised	-0.901738	Compromised	0.121351	0.943662	3.4624	3.12993	3.31804	3.38446	SLC46A3	NM_181785	283537	Homo sapiens hypothetical protein LOC283537 (LOC283537), mRNA [NM_181785]	ref|NM_181785|ens|ENST00000266943|gb|AK098426|gb|AK124604	GAATGCACATATCATATACCATGACTTCTGAAGACTATAAATGAATTCCACAATCAGTGC	13	13q12.3					Hs.117167
GT_44k_23_P105862	-0.682716	Compromised	0.682716	Detected	0	1.11571	Compromised	1.55217	Detected	1.33394	0.203791	3.49813	38.7585	11.5048	65.5894	FRY	NM_023037	10129	Homo sapiens furry homolog (Drosophila) (FRY), mRNA [NM_023037]	ref|NM_023037|gb|AK091422|ens|ENST00000380250|ens|ENST00000261575	ATATGTAAAGGGCCATTCTTAAGTTCTCTCCTTAAACTTAATGCTGTCAAGTGTTAGATG	13	13q13.1	GO:0006350(transcription);GO:0006355(regulation of transcription, DNA-dependent)	GO:0016020(membrane);GO:0016021(integral to membrane)	GO:0005524(ATP binding)	GO:0016020|GO:0006350|GO:0005524|GO:0016021|GO:0006355	Hs.591225
GT_44k_23_P105873	1.01705	Detected	-1.01705	Detected	0	-1.93795	Compromised	-4.48471	Compromised	-3.21133	0.187576	75.414	79.1808	9.19541	6.62961	TRPC4	NM_016179	7223	Homo sapiens transient receptor potential cation channel, subfamily C, member 4 (TRPC4), mRNA [NM_016179]	ref|NM_016179|gb|BC104725|gb|AF421360|gb|BC105306	GCAAAAGAAGAGGACTCTAGTATAGACTATGATCTAAACCTCCCAGACACAGTCACCCAC	13	13q13.3	GO:0006811(ion transport);GO:0006816(calcium ion transport)	GO:0005886(plasma membrane);GO:0016020(membrane);GO:0016021(integral to membrane);GO:0030863(cortical cytoskeleton)	GO:0004872(receptor activity);GO:0005216(ion channel activity);GO:0005262(calcium channel activity);GO:0005509(calcium ion binding);GO:0005515(protein binding);GO:0015279(store-operated calcium channel activity)	GO:0006816|GO:0005515|GO:0004872|GO:0016020|GO:0005886|GO:0006811|GO:0030863|GO:0005216|GO:0005262|GO:0016021|GO:0015279|GO:0005509	Hs.262960
GT_44k_23_P105886	0.776193	Compromised	-0.776193	Compromised	0	0.818009	Compromised	-1.12825	Compromised	-0.155122	0.912222	3.22588	4.72964	3.13978	3.43229	LOC387911	NM_001007537	387911	Homo sapiens similar to hypothetical protein MGC48915 (LOC387911), mRNA [NM_001007537]	ref|NM_001007537|ref|NM_178540|ens|ENST00000382140|ens|ENST00000382141	CCAGGAATGTTCAGGTGTCTTTGGTCAAAAACGGAGTAAAAATACTGCACACCAGAGATG	13	13q12.12					Hs.642624
GT_44k_23_P105900	0.162213	Detected	-0.162212	Detected	2.4e-07	0.291573	Detected	0.0363846	Detected	0.163979	0.510185	3362.54	11547.8	3477.53	12274.9	ENST00000237763	ENST00000237763		Transcription factor BTF3 homolog 1 (Basic transcription factor 3-like 1). [Source:Uniprot/SWISSPROT;Acc:Q13890] [ENST00000237763]	ens|ENST00000237763|gb|BC106717|gb|BC106718|gb|BC115358	AAGGAACAGTGATTCACTTTAACAACCCTGAAGTTCAGGCATCGCTGGCAGCAAACACTT	13	13q22.3		GO:0005634(nucleus)	GO:0003700(transcription factor activity)	GO:0005634|GO:0003700	Hs.567241
GT_44k_23_P10591	0.13462	Detected	-0.13462	Detected	2.4e-07	-1.15029	Detected	-0.840842	Detected	-0.995566	0.039914	4741.73	16919.3	1839.94	9605.59	METRNL	NM_001004431	284207	Homo sapiens meteorin, glial cell differentiation regulator-like (METRNL), mRNA [NM_001004431]	ref|NM_001004431|ens|ENST00000320095|gb|AK093748|gb|AX748286	AGCTTCCAGCCAAGGATGCCCTGGCCGATTGGAAATGCTGTAAAATGCAAACTAAGTTAT	17	17q25.3					Hs.591142
GT_44k_23_P105923	0.217571	Compromised	-0.217571	Detected	0	0.937792	Detected	0.841521	Detected	0.889657	0.0573881	12.8163	40.7632	19.9634	78.6725	DIO3	NM_001362	1735	Homo sapiens deiodinase, iodothyronine, type III (DIO3), mRNA [NM_001362]	ref|NM_001362|ens|ENST00000359323|gb|S79854|gb|BC017717	AAGTTGGGGTGTCTGCTTTGGGACCAGAGGAAGATAGCTTGAGAGGCATTGGCGAGGTTC	14	14q32.31	GO:0008150(biological_process);GO:0042446(hormone biosynthetic process)	GO:0005575(cellular_component);GO:0016020(membrane);GO:0016021(integral to membrane)	GO:0004800(thyroxine 5'-deiodinase activity);GO:0008430(selenium binding)	GO:0008430|GO:0004800|GO:0016020|GO:0008150|GO:0042446|GO:0016021|GO:0005575	Hs.49322
GT_44k_23_P105939	0.252836	Compromised	-0.252837	Compromised	-2.35e-07	0.129186	Compromised	0.926349	Detected	0.527767	0.379794	3.93049	11.9047	3.41104	24.9703	C14orf73	NM_001077594	91828	Homo sapiens chromosome 14 open reading frame 73 (C14orf73), mRNA [NM_001077594]	ref|NM_001077594|ens|ENST00000380069|gb|AK000671|gb|BC113655	GAGGAGCTCAGGACCAGTCTTCTCTCCAGGTTCCCAGGAACCCAAGAGGAGCTGGAGAAG	14	14q32.32					Hs.37712
GT_44k_23_P105957	-0.348665	Detected	0.348664	Detected	-2.4e-07	1.0129	Detected	0.60028	Detected	0.806588	0.184742	3093.7	21572	7516.44	23788.7	ACTN1	NM_001102	87	Homo sapiens actinin, alpha 1 (ACTN1), mRNA [NM_001102]	ref|NM_001102|ens|ENST00000193403|gb|BT007207|gb|DQ890778	TTCCTTCAAGATCCTGGCTGGGGACAAGAACTACATTACCATGGACGAGCTGCGCCGCGA	14	14q24.1	GO:0042981(regulation of apoptosis);GO:0048041(focal adhesion formation);GO:0051017(actin filament bundle formation);GO:0051271(negative regulation of cell motility)	GO:0005856(cytoskeleton);GO:0005925(focal adhesion);GO:0030018(Z disc);GO:0031143(pseudopodium)	GO:0003779(actin binding);GO:0005178(integrin binding);GO:0005509(calcium ion binding);GO:0005515(protein binding);GO:0017166(vinculin binding);GO:0051015(actin filament binding)	GO:0048041|GO:0005515|GO:0030018|GO:0031143|GO:0042981|GO:0051015|GO:0005509|GO:0051271|GO:0017166|GO:0005178|GO:0005856|GO:0005925|GO:0003779|GO:0051017	Hs.509765
GT_44k_23_P105963	1.15247	Compromised	-1.15247	Compromised	-2.5e-07	1.9813	Detected	1.97345	Detected	1.97738	0.228343	13.9992	12.1827	23.5109	98.5088	AK7	NM_152327	122481	Homo sapiens adenylate kinase 7 (AK7), mRNA [NM_152327]	ref|NM_152327|ens|ENST00000267584|gb|AK057426|gb|BC035256	CTGGAGGCTCAGTCAATTCCCCTGAGAAACTATTTAATGACCTATGTGATGCCAACTCTT	14	14q32.2	GO:0006139(nucleobase, nucleoside, nucleotide and nucleic acid metabolic process)		GO:0000166(nucleotide binding);GO:0004017(adenylate kinase activity);GO:0005524(ATP binding);GO:0016301(kinase activity);GO:0016740(transferase activity)	GO:0005524|GO:0016740|GO:0004017|GO:0016301|GO:0000166|GO:0006139	Hs.667462
GT_44k_23_P105973	1.12414	Compromised	-1.12414	Compromised	-2.5e-07	1.3054	Compromised	-0.651429	Compromised	0.326984	0.846689	3.70138	3.3501	3.96817	4.3062	SERPINA11	NM_001080451	256394	Homo sapiens serpin peptidase inhibitor, clade A (alpha-1 antiproteinase, antitrypsin), member 11 (SERPINA11), mRNA [NM_001080451]	ref|NM_001080451|ens|ENST00000334708|ref|XM_940101|thc|THC2603443	GGTTTTCAATTTCTGGAACATATAACCTGGAAGACATACTTCCCCAAATTGGTCTCACCA	14	14q32.13			GO:0004867(serine-type endopeptidase inhibitor activity);GO:0016812(hydrolase activity, acting on carbon-nitrogen (but not peptide) bonds, in cyclic amides)	GO:0016812|GO:0004867	Hs.145890
GT_44k_23_P106	0.174156	Detected	-0.174156	Detected	0	-0.0743456	Detected	-0.739808	Detected	-0.407077	0.391672	31.3582	105.924	24.9579	66.2906	USP33	NM_015017	23032	Homo sapiens ubiquitin specific peptidase 33 (USP33), transcript variant 3, mRNA [NM_201626]	ref|NM_015017|ref|NM_201624|ens|ENST00000370793|ens|ENST00000357428	GCAAGGAGCAGATTCTGGCCAGATTTCTGAAGAAACATGGAATTTTCTGCAGTCTATTTA	1	1p31.1	GO:0006511(ubiquitin-dependent protein catabolic process);GO:0016579(protein deubiquitination)	GO:0005737(cytoplasm);GO:0030891(VCB complex)	GO:0004221(ubiquitin thiolesterase activity);GO:0005515(protein binding);GO:0008234(cysteine-type peptidase activity);GO:0008270(zinc ion binding);GO:0046872(metal ion binding)	GO:0004221|GO:0030891|GO:0005515|GO:0046872|GO:0006511|GO:0016579|GO:0005737|GO:0008270|GO:0008234	Hs.480597
GT_44k_23_P106002	-1.30518	Detected	1.30518	Detected	2.5e-07	-0.366852	Detected	0.634895	Detected	0.134022	0.932367	7207.03	189256	13058.3	110156	NFKBIA	NM_020529	4792	Homo sapiens nuclear factor of kappa light polypeptide gene enhancer in B-cells inhibitor, alpha (NFKBIA), mRNA [NM_020529]	ref|NM_020529|ens|ENST00000216797|gb|M69043|gb|BC002601	TGATGTGGGGTGAAAAGTTACTACCTGTCAAGGTTTGTGTTACCCTCCTGTAAATGGTGT	14	14q13.2	GO:0000060(protein import into nucleus, translocation);GO:0006915(apoptosis);GO:0007253(cytoplasmic sequestering of NF-kappaB);GO:0042127(regulation of cell proliferation);GO:0042345(regulation of NF-kappaB import into nucleus);GO:0043392(negative regulat	GO:0005634(nucleus);GO:0005737(cytoplasm);GO:0005829(cytosol)	GO:0008139(nuclear localization sequence binding);GO:0051059(NF-kappaB binding)	GO:0045746|GO:0051059|GO:0007253|GO:0008139|GO:0042127|GO:0005634|GO:0000060|GO:0005829|GO:0042345|GO:0005737|GO:0006915|GO:0043392|GO:0045638	Hs.81328
GT_44k_23_P106016	-0.4829	Detected	0.4829	Detected	0	10.8654	Detected	-2.3701	Detected	4.24764	0.587623	38.8089	325.958	95668.6	41.7887	PRKD1	NM_002742	5587	Homo sapiens protein kinase D1 (PRKD1), mRNA [NM_002742]	ref|NM_002742|gb|X75756|thc|THC2471926	CTGTTTGGTGTGTCCCATTGGTGTTGTCATTGTAAACAAACTCTTGAAGAGTCGATTATT	14	14q12	GO:0006468(protein amino acid phosphorylation);GO:0007242(intracellular signaling cascade);GO:0008283(cell proliferation)	GO:0005794(Golgi apparatus);GO:0005829(cytosol);GO:0005886(plasma membrane);GO:0005887(integral to plasma membrane)	GO:0000166(nucleotide binding);GO:0004674(protein serine/threonine kinase activity);GO:0004700(atypical protein kinase C activity);GO:0005515(protein binding);GO:0005524(ATP binding);GO:0008270(zinc ion binding);GO:0016740(transferase activity);GO:0019992	GO:0004700|GO:0005515|GO:0005886|GO:0008283|GO:0005524|GO:0016740|GO:0007242|GO:0000166|GO:0005887|GO:0004674|GO:0046872|GO:0005829|GO:0019992|GO:0006468|GO:0008270|GO:0005794	Hs.508999
GT_44k_23_P106024	0.650812	Detected	-0.650812	Detected	0	3.6556	Detected	3.26663	Detected	3.46111	0.0364235	17.798	31.0482	135.071	434.551	JAG2	NM_002226	3714	Homo sapiens jagged 2 (JAG2), transcript variant 1, mRNA [NM_002226]	ref|NM_002226|ref|NM_145159|ens|ENST00000331782|ens|ENST00000347004	GCGTTTGTTACCAGAGGTTGTGCACTGTTTACAGAATCTTCCTTTTATTCCTCACTCGGG	14	14q32.33	GO:0001709(cell fate determination);GO:0007049(cell cycle);GO:0007219(Notch signaling pathway);GO:0007267(cell-cell signaling);GO:0007275(multicellular organismal development);GO:0007283(spermatogenesis);GO:0007605(sensory perception of sound);GO:0009912(	GO:0005887(integral to plasma membrane);GO:0016020(membrane)	GO:0005112(Notch binding);GO:0005509(calcium ion binding);GO:0005515(protein binding);GO:0008083(growth factor activity)	GO:0005515|GO:0007275|GO:0030154|GO:0008083|GO:0007605|GO:0030217|GO:0007049|GO:0007283|GO:0030334|GO:0005509|GO:0042127|GO:0005887|GO:0001709|GO:0016020|GO:0005112|GO:0045061|GO:0030326|GO:0007267|GO:0009912|GO:0007219	Hs.433445
GT_44k_23_P106042	-0.141925	Compromised	0.141925	Detected	0	0.557705	Compromised	0.485485	Detected	0.521595	0.0705858	3.49624	18.3039	5.36876	21.513	CMTM5	NM_001037288	116173	Homo sapiens CKLF-like MARVEL transmembrane domain containing 5 (CMTM5), transcript variant 3, mRNA [NM_001037288]	ref|NM_001037288|ref|NM_138460|gb|AK094840|gb|AF527413	TGAGACGTCACTGGGGACTTATCTGTGGAGCCTGGTGCTCCAGGATGTGGCTTCTCATGA	14	14q11.2	GO:0006935(chemotaxis)	GO:0005615(extracellular space);GO:0016020(membrane);GO:0016021(integral to membrane)	GO:0005125(cytokine activity)	GO:0016020|GO:0005125|GO:0005615|GO:0006935|GO:0016021	Hs.99272
GT_44k_23_P106056	0.465219	Detected	-0.46522	Detected	-2.4e-07	0.235077	Detected	-0.485575	Detected	-0.125249	0.85117	7771.46	17535.1	6264.49	16014.6	DAD1	NM_001344	1603	Homo sapiens defender against cell death 1 (DAD1), mRNA [NM_001344]	ref|NM_001344|ens|ENST00000250498|gb|AK223129|gb|BC013646	TTCTGGAGATGGCAGCTTATTGGACACATGGATTTTCTTCAGATTTGCACTTACTGCTAG	14	14q11.2	GO:0006915(apoptosis);GO:0006916(anti-apoptosis);GO:0018279(protein amino acid N-linked glycosylation via asparagine)	GO:0008250(oligosaccharyl transferase complex);GO:0016020(membrane);GO:0016021(integral to membrane)	GO:0004579(dolichyl-diphosphooligosaccharide-protein glycotransferase activity);GO:0016740(transferase activity)	GO:0016020|GO:0006916|GO:0016740|GO:0018279|GO:0004579|GO:0006915|GO:0016021|GO:0008250	Hs.82890
GT_44k_23_P106069	0.65364	Compromised	-0.65364	Detected	2.5e-07	0.785297	Compromised	-0.79706	Compromised	-0.00588142	0.995947	9.92421	17.2449	10.28	14.4618	ENST00000390428	ENST00000390428		T-cell receptor alpha V gene segment [Source:IMGT/GENE_DB;Acc:TRAV6] [ENST00000390428]	ens|ENST00000390428|gb|X58747|gb|D13069|gb|L02827	GAGGCCCTGTTTTCTTGCTACTCATACGTGAAAATGAGAAAGAAAAAAGGAAAGAAAGAC	14	14q11.2					Hs.455888
GT_44k_23_P106080	1.36873	Compromised	-1.36873	Compromised	2.5e-07	1.10037	Compromised	1.01885	Detected	1.05961	0.51999	6.70248	4.32187	5.26156	20.9479	RNASE7	NM_032572	84659	Homo sapiens ribonuclease, RNase A family, 7 (RNASE7), mRNA [NM_032572]	ref|NM_032572|ens|ENST00000298690|gb|BC074960|gb|AJ306608	GGTGGCAGAGATCCCAGTCAGTGCCAAGCCCAAGGGCATGACCTCATCACAGTGGTTTAA	14	14q11.2	GO:0042742(defense response to bacterium);GO:0045087(innate immune response)	GO:0005576(extracellular region)	GO:0003676(nucleic acid binding);GO:0004519(endonuclease activity);GO:0004522(pancreatic ribonuclease activity);GO:0004540(ribonuclease activity);GO:0016787(hydrolase activity)	GO:0004519|GO:0003676|GO:0005576|GO:0004540|GO:0016787|GO:0042742|GO:0004522|GO:0045087	Hs.525206
GT_44k_23_P106103	1.13056	Compromised	-1.13056	Compromised	2.5e-07	1.11061	Compromised	-0.938975	Compromised	0.0858154	0.960264	3.5115	3.15008	3.27453	3.3322	AKAP5	NM_004857	9495	Homo sapiens A kinase (PRKA) anchor protein 5 (AKAP5), mRNA [NM_004857]	ref|NM_004857|ens|ENST00000320636|gb|BC131516|gb|M90359	TGGTTTTGAGGATAGAACTTCAGAACAATATGAAACACTCTTAATTGAAACAGCCTCTTC	14	14q23.3	GO:0006605(protein targeting);GO:0007165(signal transduction);GO:0007268(synaptic transmission)	GO:0005886(plasma membrane)	GO:0005515(protein binding);GO:0005516(calmodulin binding);GO:0051018(protein kinase A binding)	GO:0005515|GO:0007268|GO:0005886|GO:0006605|GO:0051018|GO:0005516|GO:0007165	Hs.532489
GT_44k_23_P106117	1.03499	Compromised	-1.03499	Compromised	-1e-07	0.230723	Compromised	-2.49448	Compromised	-1.13188	0.576313	11.2045	11.4753	6.06663	3.86498	SIX6	NM_007374	4990	Homo sapiens sine oculis homeobox homolog 6 (Drosophila) (SIX6), mRNA [NM_007374]	ref|NM_007374|ens|ENST00000327720|ens|ENST00000381716|gb|BC087852	CTGCCCAGATTCTCCCATGGGTATTTCACGTCGAAAGGACGCTGTTACATATGTATAACT	14	14q23.1	GO:0006355(regulation of transcription, DNA-dependent);GO:0007275(multicellular organismal development);GO:0007601(visual perception);GO:0009887(organ morphogenesis)	GO:0005634(nucleus)	GO:0003700(transcription factor activity);GO:0005515(protein binding)	GO:0005634|GO:0005515|GO:0003700|GO:0009887|GO:0007275|GO:0007601|GO:0006355	Hs.194756
GT_44k_23_P106127	0.230601	Detected	-0.230601	Detected	0	-0.23514	Detected	-0.975914	Detected	-0.605527	0.299577	921.095	2877.16	630.616	1589.78	KIAA0586	NM_014749	9786	Homo sapiens KIAA0586 (KIAA0586), mRNA [NM_014749]	ref|NM_014749|gb|BC066647|gb|AB011158|ens|ENST00000354386	CATTTTACCTTGGCTTAAAACCCTCTCTCAGACTGTTTGGTTTTTGAGCATATTCTGAAA	14	14q23.1					Hs.232532
GT_44k_23_P106131	0.423647	Detected	-0.423647	Detected	2.35e-07	-0.274709	Detected	-0.954702	Detected	-0.614706	0.375221	7489.58	17901.6	4364.09	11475.3	KTN1	NM_182926	3895	Homo sapiens kinectin 1 (kinesin receptor) (KTN1), transcript variant 1, mRNA [NM_182926]	ref|NM_182926|ref|NM_004986|ref|NM_001079521|ref|NM_001079522	ATGTTTTCACCCTTTCTACTTTGTCAGAAACACTGAACAGAGTTTTGTCTTTTCTAATCC	14	14q22.3	GO:0007018(microtubule-based movement)	GO:0005624(membrane fraction);GO:0005783(endoplasmic reticulum);GO:0005789(endoplasmic reticulum membrane);GO:0005887(integral to plasma membrane);GO:0016020(membrane)	GO:0003674(molecular_function);GO:0004872(receptor activity)	GO:0005887|GO:0004872|GO:0016020|GO:0003674|GO:0005789|GO:0005624|GO:0007018|GO:0005783	Hs.509414
GT_44k_23_P10614	-0.0520499	Detected	0.0520499	Detected	0	0.307936	Detected	0.193372	Detected	0.250654	0.083569	52.9517	244.744	64.2553	250.029	PDK1	NM_002610	5163	Homo sapiens pyruvate dehydrogenase kinase, isozyme 1 (PDK1), nuclear gene encoding mitochondrial protein, mRNA [NM_002610]	ref|NM_002610|gb|DQ234350|ens|ENST00000282077|gb|DQ891300	GCTCTGTCAACAGACTCAATAGAAAGACTCCCAGTGTATAACAAAGCTGCCTGGAAGCAT	2	2q31.1	GO:0005975(carbohydrate metabolic process);GO:0006006(glucose metabolic process);GO:0007264(small GTPase mediated signal transduction);GO:0018106(peptidyl-histidine phosphorylation)	GO:0005739(mitochondrion)	GO:0004673(protein histidine kinase activity);GO:0004740([pyruvate dehydrogenase (lipoamide)] kinase activity);GO:0005524(ATP binding);GO:0016301(kinase activity);GO:0016740(transferase activity)	GO:0004740|GO:0006006|GO:0007264|GO:0005524|GO:0016740|GO:0016301|GO:0005975|GO:0005739|GO:0004673|GO:0018106	Hs.470633
GT_44k_23_P106145	0.375876	Detected	-0.375876	Detected	0	0.660545	Detected	-0.0742619	Detected	0.293142	0.633134	2218.96	5666.9	2555.68	6469.58	ERO1L	NM_014584	30001	Homo sapiens ERO1-like (S. cerevisiae) (ERO1L), mRNA [NM_014584]	ref|NM_014584|ens|ENST00000359133|gb|BC008674|gb|BC012941	ATTGTGTTGGTTGTTTTAAATGTCGTCTGTGGGGAAAGCTTCAGACTCAGGGTTTGGGCA	14	14q22.1	GO:0006118(electron transport);GO:0006457(protein folding);GO:0006464(protein modification process);GO:0006810(transport);GO:0009266(response to temperature stimulus);GO:0030968(unfolded protein response);GO:0051085(chaperone cofactor-dependent protein fo	GO:0005624(membrane fraction);GO:0005783(endoplasmic reticulum);GO:0005792(microsome);GO:0016020(membrane)	GO:0016491(oxidoreductase activity)	GO:0005792|GO:0030968|GO:0006118|GO:0006464|GO:0016020|GO:0005624|GO:0009266|GO:0006457|GO:0016491|GO:0051085|GO:0005783|GO:0006810	Hs.592304
GT_44k_23_P106158	-0.321138	Detected	0.321138	Detected	0	0.522198	Detected	0.901614	Detected	0.711906	0.196521	75.8956	509.396	128.75	705.558	L2HGDH	NM_024884	79944	Homo sapiens L-2-hydroxyglutarate dehydrogenase (L2HGDH), nuclear gene encoding mitochondrial protein, mRNA [NM_024884]	ref|NM_024884|gb|BC006117|ens|ENST00000267436|ens|ENST00000261699	CAGTTCTTGCCTTTAAACGAGAGGGTTACAGACCCTTTGACTTCAGTGCCACAGATGTTA	14	14q22.1	GO:0006118(electron transport);GO:0044267(cellular protein metabolic process)	GO:0005739(mitochondrion);GO:0016021(integral to membrane);GO:0031305(integral to mitochondrial inner membrane)	GO:0016491(oxidoreductase activity);GO:0047545(2-hydroxyglutarate dehydrogenase activity)	GO:0047545|GO:0006118|GO:0044267|GO:0005739|GO:0016491|GO:0031305|GO:0016021	Hs.256034
GT_44k_23_P106162	-0.449329	Detected	0.449329	Detected	0	-0.0560458	Detected	0.243088	Detected	0.0935214	0.861701	82.0788	658.035	101.926	528.324	C14orf106	NM_018353	55320	Homo sapiens chromosome 14 open reading frame 106 (C14orf106), mRNA [NM_018353]	ref|NM_018353|ens|ENST00000310806|gb|AK002048|gb|BC051885	ACAGAATTAAACATGTGCCACAGTAATTGCCAAAATAAACCAACATTAAGGTTCCCAGAT	14	14q21.3		GO:0005634(nucleus)	GO:0003677(DNA binding)	GO:0005634|GO:0003677	Hs.437941
GT_44k_23_P106174	-0.753849	Detected	0.753849	Detected	0	0.648099	Detected	1.08114	Detected	0.864618	0.385217	22.4047	273.965	55.9796	318.387	PSEN1	AJ008005	5663	Homo sapiens presenilin 1 (Alzheimer disease 3) (PSEN1), mRNA [NM_000021]	gb|AJ008005|thc|THC2485339	TATCCTCCTGGTGGTTCTGTATAAATACAGGTGCTATAAGGTGAGCATGAGACACAGATC	14	14q24.2	GO:0006509(membrane protein ectodomain proteolysis);GO:0006915(apoptosis);GO:0006916(anti-apoptosis);GO:0007001(chromosome organization and biogenesis (sensu Eukaryota));GO:0007059(chromosome segregation);GO:0007155(cell adhesion);GO:0007220(Notch recepto	GO:0000776(kinetochore);GO:0005624(membrane fraction);GO:0005639(integral to nuclear inner membrane);GO:0005739(mitochondrion);GO:0005783(endoplasmic reticulum);GO:0005794(Golgi apparatus);GO:0005887(integral to plasma membrane);GO:0016020(membrane)	GO:0005515(protein binding);GO:0008233(peptidase activity)	GO:0005515|GO:0007059|GO:0005739|GO:0008233|GO:0007001|GO:0007242|GO:0043085|GO:0005639|GO:0042325|GO:0007220|GO:0005887|GO:0016020|GO:0006916|GO:0007155|GO:0005624|GO:0016485|GO:0006509|GO:0006915|GO:0000776|GO:0005783|GO:0042987|GO:0005794	Hs.592324
GT_44k_23_P106194	-1.05678	Detected	1.05678	Detected	-2.5e-07	-0.9326	Detected	0.562241	Detected	-0.18518	0.899352	2499.73	46519.3	2575.95	30584.3	FOS	NM_005252	2353	Homo sapiens v-fos FBJ murine osteosarcoma viral oncogene homolog (FOS), mRNA [NM_005252]	ref|NM_005252|ens|ENST00000303562|gb|BC004490|gb|AK097379	AGAGGGTTCCTGTAGACCTAGGGAGGACCTTATCTGTGCGTGAAACACACCAGGCTGTGG	14	14q24.3	GO:0006306(DNA methylation);GO:0006357(regulation of transcription from RNA polymerase II promoter);GO:0006954(inflammatory response);GO:0007399(nervous system development)	GO:0005634(nucleus);GO:0005667(transcription factor complex)	GO:0003700(transcription factor activity);GO:0003704(specific RNA polymerase II transcription factor activity);GO:0046983(protein dimerization activity)	GO:0007399|GO:0005667|GO:0005634|GO:0003700|GO:0006306|GO:0003704|GO:0006954|GO:0006357|GO:0046983	Hs.25647
GT_44k_23_P106204	0.575595	Detected	-0.575595	Detected	0	1.02568	Detected	0.184341	Detected	0.605012	0.485462	768.321	1487.63	992.42	2333.43	GSTZ1	NM_145870	2954	Homo sapiens glutathione transferase zeta 1 (maleylacetoacetate isomerase) (GSTZ1), transcript variant 1, mRNA [NM_145870]	ref|NM_145870|ref|NM_001513|ref|NM_145871|ens|ENST00000216465	TACCCTACCATCAGCTCCATCAACAAGAGGCTGCTGGTCTTGGAGGCCTTCCAGGTGTCT	14	14q24.3	GO:0006559(L-phenylalanine catabolic process);GO:0006572(tyrosine catabolic process);GO:0009072(aromatic amino acid family metabolic process)	GO:0005737(cytoplasm);GO:0005739(mitochondrion)	GO:0003824(catalytic activity);GO:0004364(glutathione transferase activity);GO:0004602(glutathione peroxidase activity);GO:0016034(maleylacetoacetate isomerase activity);GO:0016740(transferase activity);GO:0016853(isomerase activity)	GO:0016740|GO:0004364|GO:0006572|GO:0005737|GO:0004602|GO:0005739|GO:0016853|GO:0009072|GO:0016034|GO:0003824|GO:0006559	Hs.655292
GT_44k_23_P106226	0.622013	Detected	-0.622013	Detected	0	-0.134502	Detected	-0.541567	Detected	-0.338034	0.656941	3179.07	5771.73	1779.22	5652.73	CHMP4A	NM_014169	29082	Homo sapiens chromatin modifying protein 4A (CHMP4A), mRNA [NM_014169]	ref|NM_014169|ens|ENST00000216822|ens|ENST00000288087|ens|ENST00000347519	CTGAGTGGGTATCCTGATAAATCTGGGCTTGTCTTCCTAATGCTACCTTTGTTGGTCCTT	14	14q12	GO:0015031(protein transport)	GO:0016020(membrane)	GO:0005515(protein binding);GO:0008289(lipid binding)	GO:0008289|GO:0005515|GO:0016020|GO:0015031	Hs.279761
GT_44k_23_P106236	0.0984149	Compromised	-0.0984149	Compromised	0	0.533961	Compromised	0.607525	Compromised	0.570743	0.0322558	2.68363	10.0685	3.43161	15.2129	PRO1768	BC069658	29018	Homo sapiens PRO1768 protein, mRNA (cDNA clone MGC:97252 IMAGE:7262501), complete cds. [BC069658]	gb|BC069658|ens|ENST00000267550|gb|BC069757|gb|BC069775	ATAAACACAGGGGAAACCTACATTTACTCACATGCCAAGGAAAATGGCACGGAAGACCCA	14	14q32.11					Hs.673124
GT_44k_23_P106241	0.371845	Detected	-0.371845	Detected	0	-0.62902	Detected	-0.819871	Detected	-0.724446	0.199775	1672.94	4296.38	790.413	2917.22	TRIP11	NM_004239	9321	Homo sapiens thyroid hormone receptor interactor 11 (TRIP11), mRNA [NM_004239]	ref|NM_004239|ens|ENST00000267622|gb|Y12490|gb|AF011368	TATCACAAAGTGGCCTTTGGGGAGAAAGTCATGTATTTGTTCGCAATTATGCTTTCTCTG	14	14q32.12	GO:0006366(transcription from RNA polymerase II promoter);GO:0006412(translation)	GO:0005622(intracellular);GO:0005840(ribosome)	GO:0003713(transcription coactivator activity);GO:0003735(structural constituent of ribosome);GO:0005515(protein binding)	GO:0005840|GO:0003735|GO:0005515|GO:0003713|GO:0006412|GO:0006366|GO:0005622	Hs.654511
GT_44k_23_P106258	0.99785	Detected	-0.99785	Detected	0	0.724305	Detected	-1.50464	Detected	-0.390166	0.81863	90.7338	97.8359	70.972	63.7788	C14orf68	NM_207117	283600	Homo sapiens chromosome 14 open reading frame 68 (C14orf68), mRNA [NM_207117]	ref|NM_207117|gb|AK092001|gb|AB073385|ens|ENST00000361529	TTTGATGAGAGCGTTGAGTTGCATGGAGTCGGTTGTTCATCCCAGCCTCCCCATGGCCCT	14	14q32.2	GO:0006810(transport)	GO:0005743(mitochondrial inner membrane);GO:0016020(membrane);GO:0016021(integral to membrane)	GO:0005215(transporter activity);GO:0005488(binding)	GO:0005215|GO:0016020|GO:0005488|GO:0016021|GO:0005743|GO:0006810	Hs.108268
GT_44k_23_P106280	0.694872	Detected	-0.694872	Detected	0	0.245176	Detected	-0.309485	Detected	-0.0321543	0.969625	2052.22	3367.93	1420.74	4074.86	FLJ10038	AK000900	55056	Homo sapiens cDNA FLJ10038 fis, clone HEMBA1000971. [AK000900]	gb|AK000900|gb|BC068063|gb|BC009935	TTGAATCAGCGTGCCTAGCCTCAAGGGTGCATCGTGAAAACTGAAACCAAAGGAATGATA	15	15q21.2					Hs.511316
GT_44k_23_P106299	0.5232	Detected	-0.5232	Detected	2.3e-07	0.380791	Detected	-0.368037	Detected	0.00637674	0.992992	11079.7	23068.9	9491.24	23794.2	SERF2	NM_001018108	10169	Homo sapiens small EDRK-rich factor 2 (SERF2), mRNA [NM_001018108]	ref|NM_001018108|gb|AF320073|ens|ENST00000381359|ens|ENST00000381357	GCAGAAAAAGGCAAACGAGAAGAAGGAGGAACCCAAGTAGCTTTGTGGCTTCGTGTCCAA	15	15q15.3					Hs.424126
GT_44k_23_P106322	0.519672	Detected	-0.519672	Detected	0	0.556251	Detected	1.01709	Detected	0.786669	0.300608	29.0278	60.7344	28.1506	163.223	CPEB1	NM_030594	64506	Homo sapiens cytoplasmic polyadenylation element binding protein 1 (CPEB1), transcript variant 1, mRNA [NM_030594]	ref|NM_030594|ref|NM_001079535|ref|NM_001079533|ref|NM_001079534	GTTTCTGCACTAATTAATGCACATTGAGTTTTGTCAGGTTTTGTTTTCAGGGGGTGTACC	15	15q25.2	GO:0006397(mRNA processing);GO:0006417(regulation of translation)		GO:0003723(RNA binding)	GO:0006417|GO:0003723|GO:0006397	Hs.547988
GT_44k_23_P106362	1.83334	Compromised	-1.83334	Compromised	1e-07	1.58209	Compromised	-2.49995	Compromised	-0.458928	0.882536	15.2883	5.17693	12.1448	3.02093	AQP9	NM_020980	366	Homo sapiens aquaporin 9 (AQP9), mRNA [NM_020980]	ref|NM_020980|ens|ENST00000219919|gb|AB008775|gb|AF016495	TCTACATCAAGGGATGCACCTTCAGTCAAACTGTCAAAAAGCCCAGAATTCCCAAAGGCA	15	15q22.1	GO:0006833(water transport);GO:0006863(purine transport);GO:0006955(immune response);GO:0006970(response to osmotic stress);GO:0007588(excretion);GO:0008152(metabolic process);GO:0009935(nutrient import);GO:0010033(response to organic substance);GO:001579	GO:0005887(integral to plasma membrane);GO:0016020(membrane)	GO:0005275(amine transporter activity);GO:0005345(purine transporter activity);GO:0005350(pyrimidine transporter activity);GO:0015166(polyol transporter activity);GO:0015250(water channel activity);GO:0015288(porin activity);GO:0046943(carboxylic acid tra	GO:0010033|GO:0006970|GO:0006955|GO:0046943|GO:0015166|GO:0005350|GO:0030104|GO:0006863|GO:0015288|GO:0005275|GO:0005887|GO:0016020|GO:0006833|GO:0008152|GO:0009935|GO:0007588|GO:0015250|GO:0015791|GO:0015855|GO:0005345|GO:0015837|GO:0046942|GO:0046689	Hs.104624
GT_44k_23_P106371	-0.86809	Compromised	0.868091	Detected	2.25e-07	-0.0238781	Compromised	1.73987	Detected	0.857997	0.559783	3.52898	50.5576	5.99025	85.6949	GOLGA	NM_018652	55889	Homo sapiens golgin-like protein (GOLGA), mRNA [NM_018652]	ref|NM_018652|ref|NM_001038640|gb|AF263742|ens|ENST00000268079	GAATTCAAACACACAAAGACCCACTAATTTGCACAAAACTATTCTGGCTGGTTTGGAACA	15	15q24.1					Hs.546408
GT_44k_23_P106389	-1.52817	Compromised	1.52817	Detected	0	2.07707	Detected	3.01985	Detected	2.54846	0.252059	3.67539	131.477	42.2915	342.472	SEMA7A	NM_003612	8482	Homo sapiens semaphorin 7A, GPI membrane anchor (John Milton Hagen blood group) (SEMA7A), mRNA [NM_003612]	ref|NM_003612|ens|ENST00000261918|gb|AF069493|gb|AK001895	GCCTTGCATGTTTATTGAAGGATGTTTGCTTTCCGGACGGAAGGACGGAAAAAGCTCTAT	15	15q24.1	GO:0006955(immune response);GO:0007275(multicellular organismal development);GO:0007399(nervous system development);GO:0030154(cell differentiation)	GO:0005615(extracellular space);GO:0016020(membrane)	GO:0004872(receptor activity);GO:0048503(GPI anchor binding)	GO:0007399|GO:0004872|GO:0016020|GO:0006955|GO:0005615|GO:0007275|GO:0030154|GO:0048503	Hs.24640
GT_44k_23_P106391	-0.546185	Detected	0.546185	Detected	0	-1.26654	Detected	-0.451396	Detected	-0.858966	0.334652	56.5086	518.138	32.4288	240.37	THAP10	NM_020147	56906	Homo sapiens THAP domain containing 10 (THAP10), mRNA [NM_020147]	ref|NM_020147|ens|ENST00000249861|gb|BC072414|gb|AL360202	GTACCATGAAGTAAACTGTTACAATAGTTTCTGAGAAGCATACTATAACTCTGATCTTCC	15	15q23			GO:0003677(DNA binding);GO:0008270(zinc ion binding);GO:0046872(metal ion binding)	GO:0046872|GO:0003677|GO:0008270	Hs.591123
GT_44k_23_P10640	0.482501	Detected	-0.482501	Detected	0	0.209948	Detected	-0.976685	Detected	-0.383368	0.665894	20.6673	45.5287	16.1771	29.9404	ENPP7	NM_178543	339221	Homo sapiens ectonucleotide pyrophosphatase/phosphodiesterase 7 (ENPP7), mRNA [NM_178543]	ref|NM_178543|gb|AK126250|ens|ENST00000328313|gb|AY358622	GGCTGGCGACCTGGTTGAATTCCACAAGTTCCCCAACTTCACCTTCCGGGACATCGAGTT	17	17q25.3	GO:0006684(sphingomyelin metabolic process);GO:0008152(metabolic process);GO:0008156(negative regulation of DNA replication);GO:0008285(negative regulation of cell proliferation);GO:0009117(nucleotide metabolic process)	GO:0005794(Golgi apparatus);GO:0005902(microvillus);GO:0016020(membrane);GO:0016021(integral to membrane)	GO:0004767(sphingomyelin phosphodiesterase activity);GO:0016787(hydrolase activity)	GO:0016787|GO:0016020|GO:0004767|GO:0009117|GO:0008152|GO:0008156|GO:0016021|GO:0005902|GO:0005794|GO:0008285|GO:0006684	Hs.114084
GT_44k_23_P106405	1.16992	Compromised	-1.16992	Compromised	-2e-07	1.12726	Compromised	-0.98394	Compromised	0.0716593	0.96786	3.60561	3.06276	3.30979	3.22726	NDN	NM_002487	4692	Homo sapiens necdin homolog (mouse) (NDN), mRNA [NM_002487]	ref|NM_002487|gb|U35139|gb|AK129654|gb|BC008750	AATACATTGAGAAAGTTTCCATCTTATTCTTTTATATGGGACTGATGATGTGTGTTGGGG	15	15q11.2	GO:0000074(regulation of progression through cell cycle);GO:0001558(regulation of cell growth);GO:0001764(neuron migration);GO:0006350(transcription);GO:0006355(regulation of transcription, DNA-dependent);GO:0007413(axonal fasciculation);GO:0007417(centra	GO:0005634(nucleus);GO:0005737(cytoplasm);GO:0005813(centrosome)	GO:0003677(DNA binding);GO:0005515(protein binding);GO:0043015(gamma-tubulin binding)	GO:0000074|GO:0005515|GO:0006350|GO:0019233|GO:0007413|GO:0006355|GO:0043015|GO:0001558|GO:0005634|GO:0008347|GO:0001764|GO:0007417|GO:0003677|GO:0005737|GO:0048011|GO:0005813|GO:0007585|GO:0008285	Hs.50130
GT_44k_23_P106412	0.380039	Detected	-0.380039	Detected	0	0.0957763	Detected	0.845082	Detected	0.470429	0.471025	33.5461	85.1786	26.0455	184.444	AK130644	AK130644		Homo sapiens cDNA FLJ27134 fis, clone SPL08315. [AK130644]	gb|AK130644|thc|THC2604397|thc|THC2738945	AGACAGAGCCTTGGATGCTCAGACCTAGTTTGGCTGTGAAACTGAAGCTTTAGTCCTTTT	15	15q26.1					Hs.675372
GT_44k_23_P106425	0.0051887	Detected	-0.0051887	Detected	0	0.310252	Detected	-0.16617	Detected	0.072041	0.790929	52.0667	222.295	60.8213	184.165	C15orf38	NM_182616	348110	Homo sapiens chromosome 15 open reading frame 38 (C15orf38), mRNA [NM_182616]	ref|NM_182616|gb|AK093274|gb|AX748027|gb|BC053602	TCCGGCCCAGTCACATCCATCGCCGTAAATTCGACGCCAAGGGAAATGAAATCGAGCCCA	15	15q26.1					Hs.6734
GT_44k_23_P106433	-0.177206	Detected	0.177206	Detected	0	-0.310711	Detected	0.259166	Detected	-0.0257728	0.945768	886.052	4871.27	763.718	4775.85	RCCD1	NM_033544	91433	Homo sapiens RCC1 domain containing 1 (RCCD1), transcript variant 1, mRNA [NM_033544]	ref|NM_033544|ref|NM_001017919|ens|ENST00000300233|gb|BC008845	TTGCTTTTGAGTGTTAGATAAATGGAATCCTGTGTATGTGCTTTTGTGTCGTTTTTGTCA	15	15q26.1					Hs.655895
GT_44k_23_P106439	-0.245131	Detected	0.245131	Detected	0	0.191146	Detected	0.139685	Detected	0.165416	0.571273	362.417	2189.21	463.665	1884.87	RCCD1	NM_033544	91433	Homo sapiens RCC1 domain containing 1 (RCCD1), transcript variant 1, mRNA [NM_033544]	ref|NM_033544|ref|NM_001017919|ens|ENST00000300233|gb|AL110105	GACATGTGTACGTATATGTATATGCAACACCTGTGAGACCCCCATTCAGGTCAAGGAAAA	15	15q26.1					Hs.655895
GT_44k_23_P106463	-0.119013	Detected	0.119013	Detected	0	-0.48174	Detected	-0.469221	Detected	-0.475481	0.0574616	1334.14	6766.27	981.009	4168.78	OAZ2	NM_002537	4947	Homo sapiens ornithine decarboxylase antizyme 2 (OAZ2), mRNA [NM_002537]	ref|NM_002537|ens|ENST00000326005|gb|AF057297|gb|BX648172	CCAAGGTCTCCTTCTTGGGGTCACAAACAGCAGTAAGGAAGAGGAATATATAGCAACTCA	15	15q22.31	GO:0006595(polyamine metabolic process)		GO:0005515(protein binding);GO:0008073(ornithine decarboxylase inhibitor activity)	GO:0008073|GO:0005515|GO:0006595	Hs.74563
GT_44k_23_P10647	1.28537	Compromised	-1.28537	Compromised	0	1.00156	Compromised	-1.09606	Compromised	-0.0472503	0.979865	4.23434	3.06486	3.28861	3.23694	CYTL1	NM_018659	54360	Homo sapiens cytokine-like 1 (CYTL1), mRNA [NM_018659]	ref|NM_018659|ens|ENST00000307746|ens|ENST00000382715|gb|AF193766	TAGTTGTATCTGAAACTGTTATGTATCTCTCTACCTTCTGGAAAACAGGGCTGGTATTCC	4	4p16.2	GO:0007165(signal transduction)	GO:0005615(extracellular space);GO:0005625(soluble fraction)	GO:0005102(receptor binding)	GO:0005615|GO:0005102|GO:0007165|GO:0005625	Hs.13872
GT_44k_23_P106472	0.500122	Detected	-0.500121	Detected	5e-07	0.80808	Detected	-0.565749	Detected	0.121165	0.899676	68654.1	147590	80358.9	130629	DNM1DN8-2	AF357221	440290	Homo sapiens FKSG88 mRNA, complete cds. [AF357221]	gb|AF357221	AGCGGCCCCGCCCACCCTAAGGCCCCGCCCCAGCCCAGTGCCAGCCACTCCCATGCATGC	15	15q24.2					Hs.604066
GT_44k_23_P106481	0.568654	Detected	-0.568654	Detected	-2.3e-07	0.0871735	Detected	-0.919525	Detected	-0.416176	0.638676	9045.25	17682.8	6125.53	12843	TMEM85	NM_016454	51234	Homo sapiens transmembrane protein 85 (TMEM85), mRNA [NM_016454]	ref|NM_016454|gb|BC016348|ens|ENST00000267750|gb|AY336092	TCTTCAGGGTTTGGTCTATCTCATTGGGAACCTGATGGGTTTGGCATTGGCTGTTTACAA	15	15q14		GO:0016020(membrane);GO:0016021(integral to membrane)		GO:0016020|GO:0016021	Hs.250905
GT_44k_23_P106497	0.106855	Detected	-0.106855	Detected	0	0.421706	Detected	-0.710648	Detected	-0.144471	0.825421	154.442	572.698	181.638	349.062	IREB2	NM_004136	3658	Homo sapiens iron-responsive element binding protein 2, mRNA (cDNA clone IMAGE:4277855), complete cds. [BC017880]	ref|NM_004136|ens|ENST00000258886|gb|M58511|gb|U20180	AATGCAGATTCCTTGGGCCTCTCCGGTAGAGAAACATTTTCTTTAACATTTCCTGAAGAA	15	15q25.1	GO:0006879(iron ion homeostasis);GO:0008152(metabolic process)	GO:0005737(cytoplasm)	GO:0003723(RNA binding);GO:0003994(aconitate hydratase activity);GO:0005506(iron ion binding);GO:0016829(lyase activity);GO:0030350(iron-responsive element binding);GO:0046872(metal ion binding)	GO:0005506|GO:0016829|GO:0046872|GO:0003994|GO:0008152|GO:0005737|GO:0030350|GO:0003723|GO:0006879	Hs.436031
GT_44k_23_P106505	-0.307279	Detected	0.307279	Detected	0	-1.13956	Detected	-0.933789	Detected	-1.03668	0.0853801	272.582	1794.7	144.75	703.282	LCMT2	NM_014793	9836	Homo sapiens leucine carboxyl methyltransferase 2 (LCMT2), mRNA [NM_014793]	ref|NM_014793|gb|BC015949|gb|AF265443|thc|THC2466440	CCTTGTGATTTGAGATGGTACCTTAGAAAAAGTTACACGCAGTTCCGTGGTTGAATATAT	15	15q15.3	GO:0008033(tRNA processing)		GO:0005515(protein binding);GO:0008168(methyltransferase activity);GO:0016740(transferase activity)	GO:0005515|GO:0008033|GO:0016740|GO:0008168	Hs.200596
GT_44k_23_P106522	-0.388617	Detected	0.388617	Detected	0	-0.463492	Detected	0.362216	Detected	-0.050638	0.936973	491.166	3619.87	440.911	3292.17	INOC1	NM_017553	54617	Homo sapiens INO80 complex homolog 1 (S. cerevisiae) (INOC1), mRNA [NM_017553]	ref|NM_017553|gb|AK002176|gb|AK024777|ens|ENST00000361937	TACAGATGCTATTTAGAGGGAATCAGAAAAATGCCAAGCCTTTTCTCTTTGAATGTGCTA	15	15q15.1		GO:0005634(nucleus)	GO:0000166(nucleotide binding);GO:0003677(DNA binding);GO:0004386(helicase activity);GO:0005524(ATP binding);GO:0016787(hydrolase activity)	GO:0004386|GO:0005634|GO:0016787|GO:0005524|GO:0003677|GO:0000166	Hs.292949
GT_44k_23_P106532	0.317354	Detected	-0.317354	Detected	0	0.237293	Detected	-0.497384	Detected	-0.130046	0.813881	1563.01	4329.03	1398.06	3539.42	CHST14	NM_130468	113189	Homo sapiens dermatan 4 sulfotransferase 1 (D4ST1), mRNA [NM_130468]	ref|NM_130468|ens|ENST00000306243|gb|AK074739|gb|AY358446	AAGGCCTTTGAGGTTGTGACTGTGGCTGGTATATCTGGCTGCCATTTTTCTGATGCATTT	15	15q15.1	GO:0005975(carbohydrate metabolic process);GO:0050655(dermatan sulfate proteoglycan metabolic process)	GO:0016020(membrane);GO:0016021(integral to membrane)	GO:0001537(N-acetylgalactosamine 4-O-sulfotransferase activity);GO:0005515(protein binding);GO:0016740(transferase activity);GO:0042301(phosphate binding)	GO:0005515|GO:0042301|GO:0016020|GO:0016740|GO:0005975|GO:0001537|GO:0016021|GO:0050655	Hs.442449
GT_44k_23_P106544	0.0791697	Detected	-0.0791702	Detected	-2.4e-07	-0.727622	Detected	-0.76844	Detected	-0.748031	0.0117362	3912.81	15077.1	2114.86	8660.9	C16orf61	NM_020188	56942	Homo sapiens chromosome 16 open reading frame 61 (C16orf61), mRNA [NM_020188]	ref|NM_020188|ens|ENST00000219400|gb|AK123193|gb|AF201935	TCTGGGTTGATACCTGAAAGAATCCTGTCTTATTTGGTCTCCATAATCCTTTGAATGGAA	16	16q23.2					Hs.388255
GT_44k_23_P106559	1.14872	Detected	-1.14872	Detected	0	0.476355	Detected	-1.40063	Detected	-0.462138	0.784859	78.6339	68.7873	46.6522	53.507	ENST00000074056	ENST00000074056		RING finger protein unkempt-like. [Source:Uniprot/SWISSPROT;Acc:Q9H9P5] [ENST00000074056]	ens|ENST00000074056|ens|ENST00000382757|gb|BU431187|thc|NP401474	TACAAAATGCAACGACATGCGCCAAACCGGGTACTGCCCGCGCGGCCCCTTCTGTGCCTT	16	16p13.3			GO:0003676(nucleic acid binding);GO:0008270(zinc ion binding)	GO:0003676|GO:0008270	Hs.684309
GT_44k_23_P106562	0.00135255	Detected	-0.00135255	Detected	0	-0.828814	Detected	-0.376744	Detected	-0.602779	0.116545	314.795	1351.16	167.412	964.807	GALNS	NM_000512	2588	Homo sapiens galactosamine (N-acetyl)-6-sulfate sulfatase (Morquio syndrome, mucopolysaccharidosis type IVA) (GALNS), mRNA [NM_000512]	ref|NM_000512|gb|BC050684|ens|ENST00000268695|gb|AK021488	AACTGGGCGGTCATGAACTGGGCACCTCCGGGCTGTGAAAAGTTAGGGAAGTGTCTGACA	16	16q24.3	GO:0008152(metabolic process);GO:0030203(glycosaminoglycan metabolic process)	GO:0005764(lysosome)	GO:0003943(N-acetylgalactosamine-4-sulfatase activity);GO:0005509(calcium ion binding);GO:0008484(sulfuric ester hydrolase activity);GO:0016787(hydrolase activity)	GO:0005764|GO:0016787|GO:0008484|GO:0008152|GO:0003943|GO:0030203|GO:0005509	Hs.271383
GT_44k_23_P106575	0.160896	Detected	-0.160896	Detected	0	1.36415	Detected	1.34568	Detected	1.35491	0.0138546	1723.69	5930.41	3752.64	15607.9	GOT2	NM_002080	2806	Homo sapiens glutamic-oxaloacetic transaminase 2, mitochondrial (aspartate aminotransferase 2) (GOT2), nuclear gene encoding mitochondrial protein, mRNA [NM_002080]	ref|NM_002080|ens|ENST00000245206|gb|AK223271|gb|AK098313	CTATTGCAGATTTTCATCCCATTCTACTGCTTGATTGACCATCAACTCCATCCTATCGAG	16	16q21	GO:0006520(amino acid metabolic process);GO:0006533(aspartate catabolic process);GO:0009058(biosynthetic process)	GO:0005739(mitochondrion)	GO:0004069(aspartate transaminase activity);GO:0030170(pyridoxal phosphate binding)	GO:0006533|GO:0004069|GO:0006520|GO:0009058|GO:0005739|GO:0030170	Hs.599470
GT_44k_23_P106602	-0.279829	Compromised	0.279829	Detected	0	-0.120952	Compromised	-0.524655	Detected	-0.322804	0.448258	12.4684	79.0276	13.1613	41.9123	CRISPLD2	NM_031476	83716	Homo sapiens cysteine-rich secretory protein LCCL domain containing 2 (CRISPLD2), mRNA [NM_031476]	ref|NM_031476|ens|ENST00000262424|gb|AK056839|gb|AL136861	CAAAGCATCCCACTCAAGGGAGACTTGAAACTTCCAGTGTGAGTTGACCCCATCATTTAA	16	16q24.1		GO:0005576(extracellular region);GO:0030133(transport vesicle)		GO:0005576|GO:0030133	Hs.513779
GT_44k_23_P106617	0.474461	Compromised	-0.474461	Compromised	0	0.411487	Compromised	-1.54751	Compromised	-0.568012	0.653787	3.37132	7.51001	3.05144	3.30641	WFDC1	NM_021197	58189	Homo sapiens WAP four-disulfide core domain 1 (WFDC1), mRNA [NM_021197]	ref|NM_021197|ens|ENST00000219454|gb|AF169631|gb|AF302109	AAGCAGCTAGGTTGCAAGAACATTCCTCTACTTTCTGCTAAGCCTTGGAAACAGTTGGGA	16	16q24.1	GO:0030308(negative regulation of cell growth)	GO:0005615(extracellular space)	GO:0003674(molecular_function);GO:0004867(serine-type endopeptidase inhibitor activity)	GO:0030308|GO:0003674|GO:0005615|GO:0004867	Hs.36688
GT_44k_23_P106629	0.945896	Compromised	-0.945896	Compromised	0	1.19731	Compromised	-0.693857	Compromised	0.251729	0.868077	2.98944	3.46417	3.36464	3.82126	IGSF6	NM_005849	10261	Homo sapiens immunoglobulin superfamily, member 6 (IGSF6), mRNA [NM_005849]	ref|NM_005849|gb|DQ892013|gb|DQ895202|gb|AJ223183	TAAACAGAGTGACTTCAAATGACAGTGCAATTTACATCTGTGGAATAGCATTCCCCAGTG	16	16p12.2	GO:0006955(immune response);GO:0007166(cell surface receptor linked signal transduction)	GO:0005887(integral to plasma membrane)	GO:0004888(transmembrane receptor activity)	GO:0005887|GO:0004888|GO:0006955|GO:0007166	Hs.530902
GT_44k_23_P106633	0.0177734	Detected	-0.0177734	Detected	0	1.31559	Detected	1.15292	Detected	1.23426	0.00451945	2224.31	9332.32	5170.61	19459.8	DDX28	NM_018380	55794	Homo sapiens DEAD (Asp-Glu-Ala-Asp) box polypeptide 28 (DDX28), nuclear gene encoding mitochondrial protein, mRNA [NM_018380]	ref|NM_018380|gb|AK002144|gb|BC024273|gb|BC014517	GAAGCTGCTGAGCATGGCTTTCTGTAGTCTTTAGCAAGACACAAGTGGATTTTGACTTTG	16	16q22.1		GO:0005634(nucleus);GO:0005739(mitochondrion)	GO:0000166(nucleotide binding);GO:0003723(RNA binding);GO:0005524(ATP binding);GO:0008026(ATP-dependent helicase activity);GO:0016787(hydrolase activity)	GO:0005634|GO:0008026|GO:0016787|GO:0005524|GO:0005739|GO:0003723|GO:0000166	Hs.458313
GT_44k_23_P106656	0.431375	Compromised	-0.431375	Detected	1.2e-07	-0.623805	Compromised	-0.607797	Detected	-0.615801	0.289648	11.8212	27.9539	5.37878	22.9124	CA7	NM_001014435	766	Homo sapiens carbonic anhydrase VII (CA7), transcript variant 2, mRNA [NM_001014435]	ref|NM_001014435|ref|NM_005182|ens|ENST00000338437|gb|AY075020	TAGCCGGCCACTAGGGCACCATCTTCTCAAGGGCTTCCATGTCAGCAGACACCAAACCAT	16	16q22.1	GO:0006730(one-carbon compound metabolic process)		GO:0004089(carbonate dehydratase activity);GO:0008270(zinc ion binding);GO:0016829(lyase activity);GO:0046872(metal ion binding)	GO:0016829|GO:0006730|GO:0046872|GO:0004089|GO:0008270	Hs.37014
GT_44k_23_P106661	0.747663	Detected	-0.747663	Detected	0	1.87874	Detected	0.852955	Detected	1.36585	0.270929	73.9693	112.826	153.18	316.941	CMTM1	NM_052999	113540	Homo sapiens CKLF-like MARVEL transmembrane domain containing 1 (CMTM1), transcript variant 17, mRNA [NM_052999]	ref|NM_052999|ref|NM_181268|ref|NM_181269|ref|NM_181270	TCGCATGCTGTCACCCATTCCAGCCTAAATGTGACCATAAAATTAGGGCTGCTGCTTTTA	16	16q21	GO:0006935(chemotaxis)	GO:0005615(extracellular space);GO:0016020(membrane);GO:0016021(integral to membrane)	GO:0005125(cytokine activity)	GO:0016020|GO:0005125|GO:0005615|GO:0006935|GO:0016021	Hs.15159
GT_44k_23_P106663	0.569775	Detected	-0.569775	Detected	0	1.91426	Detected	1.47826	Detected	1.69626	0.108667	18.4353	35.9837	44.2633	137.836	CMTM1	NM_052999	113540	Homo sapiens CKLF-like MARVEL transmembrane domain containing 1 (CMTM1), transcript variant 17, mRNA [NM_052999]	ref|NM_052999|ref|NM_001040139|ref|NM_181268|ref|NM_181269	TAATCGTGTGTTGCATCGATGCGTTTGTGGTCACCACGAAGATGAGGACCAACTTGAAAA	16	16q21	GO:0006935(chemotaxis)	GO:0005615(extracellular space);GO:0016020(membrane);GO:0016021(integral to membrane)	GO:0005125(cytokine activity)	GO:0016020|GO:0005125|GO:0005615|GO:0006935|GO:0016021	Hs.15159
GT_44k_23_P106675	0.753929	Detected	-0.753929	Detected	0	-2.46492	Compromised	-1.60059	Detected	-2.03276	0.14424	106.837	161.55	10.8496	83.2091	PLCG2	NM_002661	5336	Homo sapiens phospholipase C, gamma 2 (phosphatidylinositol-specific) (PLCG2), mRNA [NM_002661]	ref|NM_002661|gb|BC007565|ens|ENST00000359376|ens|ENST00000361468	GAGTCAGCAACAGCAAGTTTTACTCATAGAAGCTGGGGTATGTGTGTAAGGGTATTGTGT	16	16q23.3	GO:0006644(phospholipid metabolic process);GO:0007166(cell surface receptor linked signal transduction);GO:0007242(intracellular signaling cascade);GO:0016042(lipid catabolic process)		GO:0004435(phosphoinositide phospholipase C activity);GO:0004871(signal transducer activity);GO:0005509(calcium ion binding);GO:0005515(protein binding);GO:0016787(hydrolase activity)	GO:0004435|GO:0016042|GO:0005515|GO:0016787|GO:0007166|GO:0006644|GO:0004871|GO:0007242|GO:0005509	Hs.413111
GT_44k_23_P106682	0.417832	Detected	-0.417832	Detected	0	-2.42031	Detected	-3.05172	Detected	-2.73601	0.0347388	789.221	1901.66	104.351	283.786	EMP2	NM_001424	2013	Homo sapiens epithelial membrane protein 2 (EMP2), mRNA [NM_001424]	ref|NM_001424|ens|ENST00000359543|gb|U52100|gb|BC009687	TTCCGGAGCTGGGTTGCTTCTGCTGCAGTACAGAATCCACATTCAGATAACCATTTTGTA	16	16p13.13	GO:0007275(multicellular organismal development);GO:0008219(cell death);GO:0008283(cell proliferation)	GO:0016020(membrane);GO:0016021(integral to membrane)		GO:0016020|GO:0008283|GO:0007275|GO:0008219|GO:0016021	Hs.655130
GT_44k_23_P106694	-0.156054	Detected	0.156054	Detected	0	-0.145059	Detected	-0.155751	Detected	-0.150405	0.437064	1042.58	5566.18	993.302	4153.66	CHMP1A	NM_002768	5119	Homo sapiens chromatin modifying protein 1A (CHMP1A), transcript variant 2, mRNA [NM_002768]	ref|NM_002768|ref|NM_001083314|gb|BC007527|ens|ENST00000253475	GGCTCACTGCATTTGGTTTTCTTTTCAGAACTTGGGAGCCCCCAGGGAGGGGCTAGTGTT	16	16q24.3	GO:0006350(transcription);GO:0007049(cell cycle);GO:0007076(mitotic chromosome condensation);GO:0015031(protein transport);GO:0016192(vesicle-mediated transport);GO:0016458(gene silencing);GO:0045014(negative regulation of transcription by glucose);GO:004	GO:0000794(condensed nuclear chromosome);GO:0005634(nucleus);GO:0005769(early endosome);GO:0005815(microtubule organizing center);GO:0012505(endomembrane system);GO:0016363(nuclear matrix)	GO:0005515(protein binding);GO:0008237(metallopeptidase activity);GO:0008270(zinc ion binding)	GO:0005515|GO:0006350|GO:0016192|GO:0015031|GO:0045014|GO:0045749|GO:0000794|GO:0005815|GO:0007049|GO:0016363|GO:0045892|GO:0005769|GO:0005634|GO:0007076|GO:0016458|GO:0008270|GO:0012505|GO:0008237	Hs.589427
GT_44k_23_P106708	-0.117184	Detected	0.117183	Detected	-4.775e-07	0.321311	Detected	0.197492	Detected	0.259401	0.189443	68011.3	344054	87145.3	336929	RPS2	NM_002952	6187	Homo sapiens ribosomal protein S2, mRNA (cDNA clone IMAGE:3857902). [BC020336]	ref|NM_002952|ref|NM_001080822|gb|X17206|gb|AB065089	GTGCAGCGGACTCAGGCTCCAGCTGTGGCTACAACATAGGGTTTTTATACAAGAAAATAA	16	16p13.3	GO:0006412(translation)	GO:0005622(intracellular);GO:0005843(cytosolic small ribosomal subunit (sensu Eukaryota));GO:0015935(small ribosomal subunit)	GO:0003723(RNA binding);GO:0003735(structural constituent of ribosome)	GO:0003735|GO:0006412|GO:0015935|GO:0005843|GO:0003723|GO:0005622	Hs.498569
GT_44k_23_P106720	-0.0428422	Detected	0.0428422	Detected	0	0.587083	Detected	0.141769	Detected	0.364426	0.249252	125.985	574.918	184.335	570.325	TBL3	NM_006453	10607	Homo sapiens transducin (beta)-like 3 (TBL3), mRNA [NM_006453]	ref|NM_006453|ens|ENST00000332704|ens|ENST00000355082|gb|U02609	GCTGTGCCAAGGATCAGAGCGTCCGTATCTGGAGAATGAACAAGGCTGGCCAGGTGATGT	16	16p13.3	GO:0007199(G-protein signaling, coupled to cGMP nucleotide second messenger)	GO:0005634(nucleus)	GO:0005057(receptor signaling protein activity)	GO:0005634|GO:0005057|GO:0007199	Hs.513267
GT_44k_23_P106727	-0.0154707	Detected	0.0154707	Detected	0	-0.619855	Detected	-0.460468	Detected	-0.540161	0.0218497	1014.42	4456.83	630.873	2968.18	RAB11FIP3	NM_014700	9727	Homo sapiens RAB11 family interacting protein 3 (class II) (RAB11FIP3), mRNA [NM_014700]	ref|NM_014700|ens|ENST00000262305|gb|AB014565|gb|AF395731	AGAGGTCGCCTCCTATTGTACATTTGGGGAAAGCCTTGGGTGTAAATCAGTGTAAACTTG	16	16p13.3		GO:0016020(membrane)	GO:0005509(calcium ion binding);GO:0005515(protein binding);GO:0017137(Rab GTPase binding)	GO:0017137|GO:0005515|GO:0016020|GO:0005509	Hs.531642
GT_44k_23_P106737	-0.90981	Detected	0.90981	Detected	0	-1.38851	Detected	0.327758	Detected	-0.530377	0.712768	64.5685	980.112	43.8107	606.452	LUC7L	NM_201412	55692	Homo sapiens LUC7-like (S. cerevisiae) (LUC7L), transcript variant 2, mRNA [NM_201412]	ref|NM_201412|gb|BC065198|ens|ENST00000293872|gb|AK097974	CTGAAGGTAATGTGGATGAATCCCAGAAGATTCTTATGGAAGTGGAAAAAGTTCGTGCGA	16	16p13.3	GO:0045843(negative regulation of striated muscle development)	GO:0005634(nucleus)	GO:0005515(protein binding);GO:0008270(zinc ion binding);GO:0046872(metal ion binding)	GO:0005634|GO:0005515|GO:0046872|GO:0045843|GO:0008270	Hs.16803
GT_44k_23_P106741	0.450484	Detected	-0.450484	Detected	-2.4e-07	0.723714	Detected	0.418625	Detected	0.571169	0.352716	12089.1	27840.1	13813.6	47101.4	PSMD7	NM_002811	5713	Homo sapiens proteasome (prosome, macropain) 26S subunit, non-ATPase, 7 (Mov34 homolog) (PSMD7), mRNA [NM_002811]	ref|NM_002811|ens|ENST00000219313|gb|D50063|thc|THC2469533	CATAGCTCTGGCATCCTCAGGGGTTGTGATCCAGCTCCATATATTGTTTACCTTCAAAGA	16	16q22.3		GO:0005829(cytosol);GO:0005838(proteasome regulatory particle (sensu Eukaryota))	GO:0005515(protein binding)	GO:0005515|GO:0005838|GO:0005829	Hs.440604
GT_44k_23_P106761	0.346604	Detected	-0.346604	Detected	0	1.69576	Detected	0.200883	Detected	0.948322	0.368754	61.5513	163.703	148.264	221.616	CORO1A	NM_007074	11151	Homo sapiens coronin, actin binding protein, 1A (CORO1A), mRNA [NM_007074]	ref|NM_007074|gb|AB209221|ens|ENST00000219150|gb|BC126385	TATCTCTCCATGTTCAGTTCCAAGGAGTCCCAGCGGGGCATGGGCTACATGCCCAAACGT	16	16p11.2	GO:0006810(transport);GO:0006928(cell motility);GO:0007067(mitosis)	GO:0005634(nucleus);GO:0005765(lysosomal membrane);GO:0015629(actin cytoskeleton)	GO:0003779(actin binding);GO:0005198(structural molecule activity);GO:0005515(protein binding)	GO:0005634|GO:0005515|GO:0007067|GO:0006928|GO:0005765|GO:0005198|GO:0003779|GO:0015629|GO:0006810	Hs.415067
GT_44k_23_P106773	0.17631	Detected	-0.17631	Detected	0	-3.0399	Detected	-1.57312	Detected	-2.30651	0.0923669	499.428	1681.97	50.8111	591.66	SULT1A2	NM_177528	6799	Homo sapiens sulfotransferase family, cytosolic, 1A, phenol-preferring, member 2 (SULT1A2), transcript variant 2, mRNA [NM_177528]	ref|NM_177528|ref|NM_001054|gb|U28169|gb|U28170	AGAGGGAGTGTGCGAATCAAGCCTGACCAAGAGGCTCCAGAATAAAGTATGATTTGTGTT	16	16p11.2	GO:0006584(catecholamine metabolic process);GO:0006629(lipid metabolic process);GO:0008202(steroid metabolic process);GO:0009309(amine biosynthetic process)		GO:0004062(aryl sulfotransferase activity);GO:0008146(sulfotransferase activity);GO:0016740(transferase activity)	GO:0006629|GO:0006584|GO:0008202|GO:0016740|GO:0008146|GO:0004062|GO:0009309	Hs.546304
GT_44k_23_P106798	0.0412719	Detected	-0.0412719	Detected	0	0.514714	Detected	0.121913	Detected	0.318314	0.253608	84.0298	341.256	110.31	353.948	SIAH1	NM_003031	6477	Homo sapiens seven in absentia homolog 1 (Drosophila) (SIAH1), transcript variant 1, mRNA [NM_003031]	ref|NM_003031|ref|NM_001006610|ens|ENST00000380006|ens|ENST00000356721	TTGCAACAGCCATTATGAATAGCGACTGTCTAGTCTTTGACACCAGCATTGCACAGCTTT	16	16q12.1	GO:0006508(proteolysis);GO:0006511(ubiquitin-dependent protein catabolic process);GO:0006512(ubiquitin cycle);GO:0006915(apoptosis);GO:0007049(cell cycle);GO:0007275(multicellular organismal development);GO:0007283(spermatogenesis);GO:0007399(nervous syst	GO:0005634(nucleus);GO:0005737(cytoplasm)	GO:0008022(protein C-terminus binding);GO:0008270(zinc ion binding);GO:0016874(ligase activity);GO:0046872(metal ion binding)	GO:0007399|GO:0006511|GO:0007275|GO:0030154|GO:0007049|GO:0007283|GO:0030163|GO:0006508|GO:0005634|GO:0046872|GO:0008022|GO:0005737|GO:0008270|GO:0007411|GO:0006915|GO:0009653|GO:0016874|GO:0006512	Hs.693662
GT_44k_23_P106806	0.756889	Detected	-0.756889	Detected	0	0.742599	Detected	0.630151	Detected	0.686375	0.461264	19.9262	30.0072	18.6546	72.6947	PRSS27	NM_031948	83886	Homo sapiens protease, serine 27 (PRSS27), mRNA [NM_031948]	ref|NM_031948|ens|ENST00000302641|gb|AJ306593|gb|AK055576	AACCCAAAACCATCAAGAATGACATGCTGTGCGCCGGCTTCGAGGAGGGCAAGAAGGATG	16	16p13.3	GO:0006508(proteolysis)		GO:0004252(serine-type endopeptidase activity);GO:0008233(peptidase activity)	GO:0006508|GO:0004252|GO:0008233	Hs.332878
GT_44k_23_P106822	0.175332	Detected	-0.175332	Detected	0	1.33308	Detected	0.854899	Detected	1.09399	0.0662356	1395.38	4705.72	2943.55	8902.1	NOB1	NM_014062	28987	Homo sapiens NIN1/RPN12 binding protein 1 homolog (S. cerevisiae) (NOB1), mRNA [NM_014062]	ref|NM_014062|gb|BC064630|ens|ENST00000268802|ens|ENST00000340938	CTTCCAGAAAGAAGTTTGTGAAGAAAAGGTGAAGAGCGAGTTCCCGCAGGCAAATTGGAT	16	16q22.1		GO:0005634(nucleus)	GO:0008270(zinc ion binding);GO:0046872(metal ion binding)	GO:0005634|GO:0046872|GO:0008270	Hs.271695
GT_44k_23_P106835	0.355384	Detected	-0.355384	Detected	0	0.933141	Detected	1.08711	Detected	1.01012	0.108837	355.903	935.113	502.247	2354.14	BBS2	NM_031885	583	Homo sapiens Bardet-Biedl syndrome 2 (BBS2), mRNA [NM_031885]	ref|NM_031885|ens|ENST00000245157|gb|BC014140|gb|AF342736	TGGGGACAGCTTCTTCCTAGGTGAGGAAAATACAGGTCATGAAGTTCCTGGCAAAGATTT	16	16q13	GO:0007288(sperm axoneme assembly);GO:0008104(protein localization);GO:0030534(adult behavior);GO:0040015(negative regulation of body size);GO:0045494(photoreceptor cell maintenance);GO:0050896(response to stimulus)	GO:0005575(cellular_component)	GO:0003674(molecular_function)	GO:0045494|GO:0040015|GO:0007288|GO:0003674|GO:0008104|GO:0030534|GO:0005575|GO:0050896	Hs.333738
GT_44k_23_P106844	0.43186	Detected	-0.43186	Detected	0	0.91787	Detected	0.736795	Detected	0.827332	0.201634	40663.1	96092.4	53847.6	200090	MT2A	NM_005953	4502	Homo sapiens metallothionein 2A (MT2A), mRNA [NM_005953]	ref|NM_005953|ens|ENST00000245185|gb|V00594|gb|X97260	CAACCCTGACCGTGACCGTTTGCTATATTCCTTTTTCTATGAAATAATGTGAATGATAAT	16	16q13	GO:0006878(copper ion homeostasis)		GO:0005507(copper ion binding);GO:0005515(protein binding);GO:0008270(zinc ion binding);GO:0046872(metal ion binding)	GO:0005515|GO:0046872|GO:0006878|GO:0008270|GO:0005507	Hs.647371
GT_44k_23_P10685	0.612303	Detected	-0.612303	Detected	2.3e-07	0.421581	Detected	-0.718416	Detected	-0.148417	0.875523	5121.18	9423.71	4242.48	8109.88	HSPBP1	NM_012267	23640	Homo sapiens hsp70-interacting protein (HSPBP1), mRNA [NM_012267]	ref|NM_012267|ens|ENST00000255631|ens|ENST00000376343|gb|AK130781	ATGCTCTCACTCTCATCCCCGTTCTCTTGTCCACACAGCTCTTCCAATAAAGGTGTTTCT	19	19q13.42	GO:0006457(protein folding)		GO:0004857(enzyme inhibitor activity);GO:0005515(protein binding)	GO:0005515|GO:0004857|GO:0006457	Hs.53066
GT_44k_23_P106859	0.201954	Detected	-0.201954	Detected	2.35e-07	-0.403506	Detected	-0.877096	Detected	-0.640301	0.175912	6232.96	20258.2	3873.43	11751.6	COX4NB	NM_006067	10328	Homo sapiens COX4 neighbor (COX4NB), mRNA [NM_006067]	ref|NM_006067|ens|ENST00000253457|gb|AK057439|gb|AF005888	CTATAATCCTCCAAATCAAAGCTCTTTCTGCTTGTGCAAGATTGTTCCTATTAAACAGTT	16	16q24.1		GO:0005634(nucleus);GO:0005737(cytoplasm);GO:0005739(mitochondrion)		GO:0005634|GO:0005737|GO:0005739	Hs.173162
GT_44k_23_P106874	0.829322	Compromised	-0.829321	Detected	1e-07	-0.413142	Compromised	0.39825	Detected	-0.00744605	0.994297	15.5998	21.2478	6.23397	46.0878	PMFBP1	NM_031293	83449	Homo sapiens polyamine modulated factor 1 binding protein 1 (PMFBP1), mRNA [NM_031293]	ref|NM_031293|gb|AK093285|gb|AK122925|gb|AL136795	GTATATCACGGTCCCAGCCTATTTTGCAAGACACTAACTTTTGTTGAGTTTTGTCCACTT	16	16q22.3					Hs.151218
GT_44k_23_P106887	-0.559774	Detected	0.559774	Detected	0	-0.283655	Detected	0.0560777	Detected	-0.113789	0.863738	1628.42	15215.2	1864.44	9940	FUS	NM_004960	2521	Homo sapiens fusion (involved in t(12;16) in malignant liposarcoma) (FUS), mRNA [NM_004960]	ref|NM_004960|gb|X71428|ens|ENST00000254108|ens|ENST00000354711	TATTGACTGGTTTGATGGTAAAGAATTCTCCGGAAATCCTATCAAGGTCTCATTTGCTAC	16	16p11.2	GO:0008150(biological_process)	GO:0005575(cellular_component);GO:0005622(intracellular);GO:0005634(nucleus)	GO:0000166(nucleotide binding);GO:0003674(molecular_function);GO:0003676(nucleic acid binding);GO:0003677(DNA binding);GO:0003723(RNA binding);GO:0005515(protein binding);GO:0008270(zinc ion binding);GO:0046872(metal ion binding)	GO:0003676|GO:0005634|GO:0005515|GO:0046872|GO:0003674|GO:0008150|GO:0003677|GO:0008270|GO:0003723|GO:0000166|GO:0005575|GO:0005622	Hs.513522
GT_44k_23_P106898	0.78937	Detected	-0.78937	Detected	0	0.326204	Detected	0.454777	Detected	0.390491	0.670792	130.006	187.159	89.1663	410.651	TMEM142C	NM_152288	93129	Homo sapiens transmembrane protein 142C (TMEM142C), mRNA [NM_152288]	ref|NM_152288|ens|ENST00000318663|gb|BC016150|gb|BC006126	GCCACCATTTCCATTCCTATACAGGATGTGAAGGTCAGAAGGCAGCCAATTGTTGGTTTA	16	16p11.2		GO:0016020(membrane);GO:0016021(integral to membrane)		GO:0016020|GO:0016021	Hs.460617
GT_44k_23_P106906	-0.189455	Compromised	0.189455	Detected	0	3.19926	Detected	2.24409	Detected	2.72168	0.0338384	3.50511	19.6001	34.7112	75.4228	PPL	NM_002705	5493	Homo sapiens periplakin (PPL), mRNA [NM_002705]	ref|NM_002705|ens|ENST00000345988|gb|AB011140|gb|AF001691	TCCCTTTTCCTGTACACTCCCAGCAACAAACTCCTCATGATAACTGCACACAATCTGAAA	16	16p13.3	GO:0031424(keratinization)	GO:0005856(cytoskeleton)	GO:0005200(structural constituent of cytoskeleton);GO:0005515(protein binding)	GO:0005515|GO:0005200|GO:0031424|GO:0005856	Hs.192233
GT_44k_23_P106922	0.958899	Compromised	-0.958898	Compromised	2.35e-07	2.1017	Compromised	4.55434	Detected	3.32802	0.16597	3.32503	3.78422	6.94187	160.09	CHST6	NM_021615	4166	Homo sapiens carbohydrate (N-acetylglucosamine 6-O) sulfotransferase 6 (CHST6), mRNA [NM_021615]	ref|NM_021615|ens|ENST00000332272|gb|AF280086|gb|AK093904	GGCCAGCTGAGCCCAGCACTGCGGCCAAGTCGAAGCTTTAGGAGCAATAAAAGTGCTTAT	16	16q23.1	GO:0005975(carbohydrate metabolic process);GO:0006044(N-acetylglucosamine metabolic process);GO:0006790(sulfur metabolic process);GO:0018146(keratan sulfate biosynthetic process)	GO:0005794(Golgi apparatus);GO:0016020(membrane);GO:0016021(integral to membrane);GO:0031228(intrinsic to Golgi membrane)	GO:0001517(N-acetylglucosamine 6-O-sulfotransferase activity);GO:0016740(transferase activity)	GO:0031228|GO:0006790|GO:0018146|GO:0016020|GO:0016740|GO:0005975|GO:0006044|GO:0016021|GO:0001517|GO:0005794	Hs.655622
GT_44k_23_P106933	1.22346	Compromised	-1.22346	Compromised	2e-07	0.966797	Compromised	-1.06883	Compromised	-0.0510185	0.977338	3.82711	3.01835	3.0288	3.11209	ACSM1	NM_052956	116285	Homo sapiens acyl-CoA synthetase medium-chain family member 1 (ACSM1), mRNA [NM_052956]	ref|NM_052956|ens|ENST00000307493|ens|ENST00000219151|gb|BC125178	TTTGTCTCAGAGCTGCCAAAAACCATCACTGGCAAGATTGAACGGAAGGAACTTCGGAAA	16	16p12.2	GO:0008152(metabolic process);GO:0015980(energy derivation by oxidation of organic compounds);GO:0018874(benzoate metabolic process);GO:0019395(fatty acid oxidation);GO:0019605(butyrate metabolic process)	GO:0005759(mitochondrial matrix)	GO:0003824(catalytic activity);GO:0003996(acyl-CoA ligase activity);GO:0047760(butyrate-CoA ligase activity)	GO:0019605|GO:0019395|GO:0015980|GO:0008152|GO:0047760|GO:0003996|GO:0018874|GO:0005759|GO:0003824	Hs.306812
GT_44k_23_P106945	0.64542	Detected	-0.64542	Detected	0	1.38189	Detected	0.238055	Detected	0.809972	0.446749	63.0731	110.856	99.3589	189.429	ADCY7	NM_001114	113	Homo sapiens adenylate cyclase 7 (ADCY7), mRNA [NM_001114]	ref|NM_001114|ens|ENST00000254235|gb|BC126271|gb|D25538	GGCCAGCTGGAGAATGTTCACTGGTTCGGGGCTGACTTTGAGATCTTTGTTCCCTGAGGT	16	16q12.1	GO:0006171(cAMP biosynthetic process);GO:0007190(adenylate cyclase activation);GO:0007242(intracellular signaling cascade)	GO:0005886(plasma membrane);GO:0005887(integral to plasma membrane)	GO:0000287(magnesium ion binding);GO:0004016(adenylate cyclase activity)	GO:0006171|GO:0005887|GO:0000287|GO:0005886|GO:0007190|GO:0007242|GO:0004016	Hs.513578
GT_44k_23_P106973	0.298579	Detected	-0.298579	Detected	-2.4e-07	0.953819	Detected	0.147683	Detected	0.550751	0.386748	40226.9	114353	59900	144319	2011-09-09	NM_006640	10801	Septin 9	ref|NM_006640|gb|AJ312319|gb|BC021192|gb|AF189713	AGGCTCTGTTCCTCAATGGCCTTTTGCTACGTGCCTCCCGAGAAATTTGTCTTTTTGTAT	17	17q25	GO:0005525,GO:0003924,GO:0000166,GO:0005515,GO:0007049,GO:0051301,GO:0051291,GO:0005737,GO:0005856,GO:0005874,GO:0048471,GO:0001725	GO:0007049: "The progression of biochemical and morphological phases and events that occur in a cell during successive cell replication or nuclear replication events. Canonically, the cell cycle comprises the replication and segregation of genetic material followed by the division of the cell, but in endocycles or syncytial cells nuclear replication or nuclear division may not be followed by cell…	GO:0005525: "Interacting selectively and non-covalently with GTP, guanosine triphosphate." GO:0003924: "Catalysis of the reaction: GTP + H2O = GDP + phosphate." GO:0000166: "Interacting selectively and non-covalently with a nucleotide, any compound consisting of a nucleoside that is esterified with (ortho)phosphate or an oligophosphate at any hydroxyl group on the ribose or deoxyribose moiety." G…	GO:0051291|GO:0005515|GO:0048471|GO:0005525|GO:0005874|GO:0005856|GO:0005737|GO:0001725|GO:0051301|GO:0007049|GO:0000166|GO:0003924	Hs.440932
GT_44k_23_P10699	-0.108996	Detected	0.108996	Detected	0	0.0959618	Detected	-0.132566	Detected	-0.0183022	0.918319	200.838	1004.53	218.881	787.013	SNX12	ENST00000374274	29934	Sorting nexin-12. [Source:Uniprot/SWISSPROT;Acc:Q9UMY4] [ENST00000374274]	ens|ENST00000374274|gb|BC033809|gb|BC044059|thc|THC2572142	CTTGTGCTGGTGAGGCACTTGGATACATACTGATGCTGCAAGTTCAGGGGATTTTTCTTA	X	Xq13.1	GO:0007154(cell communication);GO:0015031(protein transport)		GO:0005515(protein binding);GO:0035091(phosphoinositide binding)	GO:0005515|GO:0015031|GO:0035091|GO:0007154	Hs.260750
GT_44k_23_P106998	0.0711229	Detected	-0.0711229	Detected	0	0.818092	Detected	0.338859	Detected	0.578475	0.146698	404.701	1576.92	642.181	1940.72	MRPS23	NM_016070	51649	Homo sapiens mitochondrial ribosomal protein S23 (MRPS23), nuclear gene encoding mitochondrial protein, mRNA [NM_016070]	ref|NM_016070|ens|ENST00000313608|gb|AF161447|gb|BC000242	TAGAGCGAAGTTTTATTCAGTGTATGGGTCTGGTCAAAGAGCTTTTGATCTATTCAATCC	17	17q22		GO:0005739(mitochondrion);GO:0030529(ribonucleoprotein complex)		GO:0005739|GO:0030529	Hs.5836
GT_44k_23_P10701	0.00329065	Detected	-0.00329065	Detected	0	0.606211	Detected	0.521473	Detected	0.563842	0.0056326	228.514	978.199	328.151	1303.57	APBB2	NM_173075	323	Homo sapiens amyloid beta (A4) precursor protein-binding, family B, member 2 (Fe65-like) (APBB2), mRNA [NM_173075]	ref|NM_173075|ens|ENST00000316212|ens|ENST00000295974|gb|U62325	CAGCTTTCCCTGACAAGCTCTTTGACACATGGACACCATTTCATGTCTACAGCTGTTTGT	4	4p14	GO:0001764(neuron migration);GO:0007050(cell cycle arrest);GO:0007242(intracellular signaling cascade);GO:0007411(axon guidance);GO:0030048(actin filament-based movement);GO:0030198(extracellular matrix organization and biogenesis);GO:0030308(negative reg	GO:0005634(nucleus);GO:0005737(cytoplasm);GO:0016020(membrane);GO:0030027(lamellipodium);GO:0030426(growth cone);GO:0045202(synapse)	GO:0001540(beta-amyloid binding);GO:0008134(transcription factor binding);GO:0035035(histone acetyltransferase binding)	GO:0043066|GO:0045749|GO:0030048|GO:0007242|GO:0030426|GO:0035035|GO:0045449|GO:0030027|GO:0043065|GO:0005634|GO:0008134|GO:0030308|GO:0016020|GO:0001764|GO:0050821|GO:0045202|GO:0005737|GO:0030198|GO:0007411|GO:0007050|GO:0001540	Hs.479602
GT_44k_23_P107036	0.210631	Detected	-0.210631	Detected	0	0.152272	Detected	-0.114059	Detected	0.0191062	0.945865	2177.49	6992.58	1977.2	6925.4	TMEM11	NM_003876	8834	Homo sapiens transmembrane protein 11 (TMEM11), mRNA [NM_003876]	ref|NM_003876|ens|ENST00000317635|gb|X51804|gb|BC035874	CAGATCACGGGTGTACCCAGGGTTTTTCAGCTCATTACACTAAGATGTGGATTTCCATAA	17	17p11.2	GO:0007165(signal transduction)	GO:0005887(integral to plasma membrane);GO:0016020(membrane)	GO:0004930(G-protein coupled receptor activity);GO:0005515(protein binding)	GO:0005887|GO:0005515|GO:0016020|GO:0004930|GO:0007165	Hs.654713
GT_44k_23_P107048	0.267568	Detected	-0.267568	Detected	0	0.64616	Detected	-0.353535	Detected	0.146312	0.820484	261.572	776.237	321.53	677.41	BC002811	BC002811		Homo sapiens cDNA clone IMAGE:3636371, partial cds. [BC002811]	gb|BC002811	GCGTGAGCCACTATGCCCAGCCCCTTTTTAATTTTTTAAAAATGTTTATTTTTGAGATGG	17	17q25.1					Hs.679409
GT_44k_23_P107051	0.663052	Detected	-0.663052	Detected	0	0.816137	Detected	0.886933	Detected	0.851535	0.328248	99.6968	170.993	104.816	463.775	TCAP	NM_003673	8557	Homo sapiens titin-cap (telethonin) (TCAP), mRNA [NM_003673]	ref|NM_003673|ens|ENST00000309889|gb|AK096328|gb|AJ000491	AGGCAAGGATGGTGGGGCCCCCAGCACCCTCTGTTAGTGCCGCAATAAATGCTCAATCAT	17	17q12	GO:0006461(protein complex assembly)	GO:0005737(cytoplasm)	GO:0005515(protein binding);GO:0008307(structural constituent of muscle)	GO:0008307|GO:0005515|GO:0005737|GO:0006461	Hs.514146
GT_44k_23_P107064	-0.0585876	Compromised	0.0585876	Detected	0	0.602213	Detected	0.134645	Detected	0.368429	0.265948	12.2863	57.3043	18.3655	55.9524	TNK1	NM_003985	8711	Homo sapiens tyrosine kinase, non-receptor, 1 (TNK1), mRNA [NM_003985]	ref|NM_003985|gb|BC035782|ens|ENST00000311668|gb|U43408	AGCTTCTGCGGGCACAGACACCAGCATGAAAAGCCTAGGTCCCTGAGGGCCTGGCCACAT	17	17p13.1	GO:0046777(protein amino acid autophosphorylation)	GO:0005737(cytoplasm);GO:0016020(membrane)	GO:0000166(nucleotide binding);GO:0004715(non-membrane spanning protein tyrosine kinase activity);GO:0004871(signal transducer activity);GO:0005515(protein binding);GO:0005524(ATP binding);GO:0016740(transferase activity)	GO:0005515|GO:0016020|GO:0046777|GO:0004715|GO:0005524|GO:0016740|GO:0005737|GO:0004871|GO:0000166	Hs.203420
GT_44k_23_P107073	0.0716262	Detected	-0.0716267	Detected	-2.35e-07	0.119266	Detected	-0.541511	Detected	-0.211123	0.596042	5169.83	20130.2	5052.19	13462.8	RPA1	NM_002945	6117	Homo sapiens replication protein A1, 70kDa (RPA1), mRNA [NM_002945]	ref|NM_002945|ens|ENST00000254719|gb|BC018126|thc|THC2467849	GGCTACAAAGCGTTTCTTTACTTTTCACTTCAATTAATGCTGCGCTTCGCTTGGTGAGTG	17	17p13.3	GO:0006261(DNA-dependent DNA replication);GO:0006281(DNA repair);GO:0006310(DNA recombination)	GO:0005634(nucleus);GO:0005662(DNA replication factor A complex)	GO:0003677(DNA binding);GO:0003697(single-stranded DNA binding);GO:0005515(protein binding);GO:0008270(zinc ion binding);GO:0046872(metal ion binding)	GO:0006310|GO:0005634|GO:0005515|GO:0005662|GO:0046872|GO:0006261|GO:0003677|GO:0008270|GO:0003697|GO:0006281	Hs.461925
GT_44k_23_P107087	-0.476036	Detected	0.476036	Detected	0	0.450294	Detected	0.557758	Detected	0.504026	0.403106	160.438	1334.76	288.286	1308.4	TSR1	NM_018128	55720	Homo sapiens TSR1, 20S rRNA accumulation, homolog (S. cerevisiae) (TSR1), mRNA [NM_018128]	ref|NM_018128|gb|BC110851|ens|ENST00000301364|gb|AK001396	GGTCATCAAGAGAGTTGTTCTGAGTGGTCATCCTTTCAAAATTTTTACTAAGATGGCAGT	17	17p13.3			GO:0005515(protein binding)	GO:0005515	Hs.388170
GT_44k_23_P107102	1.41418	Compromised	-1.41418	Compromised	-2.5e-07	0.836894	Compromised	-1.2395	Compromised	-0.201304	0.919129	4.99692	3.02534	3.16653	3.16297	KIF2B	NM_032559	84643	Homo sapiens kinesin family member 2B (KIF2B), mRNA [NM_032559]	ref|NM_032559|ens|ENST00000268919|gb|AF333335|gb|AK057272	CACTCTTATACAGGAAAACTGTCCAAATTATCTAAAGATCCTCCTGAGAAGCTTAAAACA	17	17q22	GO:0007018(microtubule-based movement)	GO:0005874(microtubule);GO:0005875(microtubule associated complex)	GO:0000166(nucleotide binding);GO:0003777(microtubule motor activity);GO:0005524(ATP binding)	GO:0005875|GO:0005524|GO:0005874|GO:0007018|GO:0000166|GO:0003777	Hs.226805
GT_44k_23_P107116	0.470051	Detected	-0.470051	Detected	0	0.718289	Detected	1.62015	Detected	1.16922	0.214501	41.9392	93.9973	47.0988	370.736	ZNF179	NM_007148	7732	Homo sapiens zinc finger protein 179 (ZNF179), mRNA [NM_007148]	ref|NM_007148|ens|ENST00000299604|gb|AB026054|gb|AK226052	ACTTCTAGGCTATGAAACTGACTTCTAGGCTATGAAACTTACAGGGTATGGGTGGGCACA	17	17p11.2	GO:0006512(ubiquitin cycle);GO:0006955(immune response)		GO:0003924(GTPase activity);GO:0005515(protein binding);GO:0005525(GTP binding);GO:0008270(zinc ion binding);GO:0046872(metal ion binding)	GO:0005515|GO:0046872|GO:0006955|GO:0005525|GO:0008270|GO:0003924|GO:0006512	Hs.189482
GT_44k_23_P107132	1.09681	Compromised	-1.09681	Compromised	0	1.54679	Compromised	-0.750761	Compromised	0.398012	0.825523	3.46773	3.25984	4.47884	3.83798	RCVRN	NM_002903	5957	Homo sapiens recoverin (RCVRN), mRNA [NM_002903]	ref|NM_002903|ens|ENST00000226193|gb|S43855|gb|S45545	CGACTGATCCAGTTTGAGCCTCAAAAAGTGAAGGAAAAGATGAAGAACGCCTGATGCCAA	17	17p13.1	GO:0007165(signal transduction);GO:0007601(visual perception);GO:0007602(phototransduction);GO:0050896(response to stimulus)		GO:0005509(calcium ion binding);GO:0008048(calcium sensitive guanylate cyclase activator activity)	GO:0007602|GO:0008048|GO:0007601|GO:0050896|GO:0007165|GO:0005509	Hs.80539
GT_44k_23_P107154	-0.0249927	Detected	0.0249927	Detected	0	1.16673	Detected	0.96005	Detected	1.06339	0.0098491	176.018	783.607	380.159	1387.76	USP32	NM_032582	84669	Homo sapiens ubiquitin specific peptidase 32 (USP32), mRNA [NM_032582]	ref|NM_032582|ref|NM_004505|gb|AF350251|gb|BX647719	AAGTGGTACTGTTACAATGACAGCAGCTGTAAGGAACTTCACCCGGATGAAATTGACACC	17	17q23.2	GO:0006511(ubiquitin-dependent protein catabolic process);GO:0006512(ubiquitin cycle)		GO:0004221(ubiquitin thiolesterase activity);GO:0005509(calcium ion binding);GO:0008234(cysteine-type peptidase activity)	GO:0004221|GO:0006511|GO:0008234|GO:0005509|GO:0006512	Hs.132868
GT_44k_23_P107166	0.691794	Detected	-0.691794	Detected	0	2.25961	Detected	2.00904	Detected	2.13432	0.0935309	17.4054	28.6866	48.7875	172.761	ACBD4	NM_024722	79777	Homo sapiens acyl-Coenzyme A binding domain containing 4 (ACBD4), mRNA [NM_024722]	ref|NM_024722|gb|AB073387|ens|ENST00000321854|gb|AK023384	CCAAAAGAGGTGACTGTCAGTGGAGGGGTCTCTGCAGCCAACTGAGACTATCTTGCTGTG	17	17q21.31			GO:0000062(acyl-CoA binding);GO:0005488(binding)	GO:0005488|GO:0000062	Hs.110298
GT_44k_23_P107173	0.213356	Compromised	-0.213356	Compromised	0	2.47934	Detected	1.47611	Detected	1.97773	0.0682781	3.70092	11.84	16.8307	35.3728	MEOX1	NM_004527	4222	Homo sapiens mesenchyme homeobox 1 (MEOX1), transcript variant 1, mRNA [NM_004527]	ref|NM_004527|ref|NM_001040002|ref|NM_013999|ens|ENST00000318579	TTGGGCTGTGCTCCAGAGAAAAGGAGCAGCTACTCCTTTTAAATCCACGATTTCTGGATT	17	17q21.31	GO:0006355(regulation of transcription, DNA-dependent);GO:0007275(multicellular organismal development);GO:0008150(biological_process)	GO:0005575(cellular_component);GO:0005634(nucleus)	GO:0003674(molecular_function);GO:0003700(transcription factor activity)	GO:0005634|GO:0003700|GO:0003674|GO:0008150|GO:0007275|GO:0005575|GO:0006355	Hs.438
GT_44k_23_P1072	0.0582337	Detected	-0.0582333	Detected	2.39e-07	0.160335	Detected	0.0678034	Detected	0.114069	0.264837	4578.36	18161.2	4646.32	18357.9	ATP1A1	NM_000701	476	Homo sapiens ATPase, Na+/K+ transporting, alpha 1 polypeptide (ATP1A1), transcript variant 1, mRNA [NM_000701]	ref|NM_000701|ref|NM_001001586|ens|ENST00000295598|gb|DQ891882	TGCCCTGGAATGGGTGTTGCTCTTAGGATGTATCCCCTCAAACCTACCTGGTGGTTCTGT	1	1p13.1	GO:0006810(transport);GO:0006812(cation transport);GO:0006813(potassium ion transport);GO:0006814(sodium ion transport);GO:0008152(metabolic process);GO:0015991(ATP hydrolysis coupled proton transport);GO:0030317(sperm motility);GO:0030641(hydrogen ion ho	GO:0005624(membrane fraction);GO:0005890(sodium:potassium-exchanging ATPase complex);GO:0016020(membrane)	GO:0000166(nucleotide binding);GO:0000287(magnesium ion binding);GO:0005391(sodium:potassium-exchanging ATPase activity);GO:0005515(protein binding);GO:0005524(ATP binding);GO:0015077(monovalent inorganic cation transporter activity);GO:0015662(ATPase act	GO:0015991|GO:0005515|GO:0000287|GO:0005524|GO:0030317|GO:0030641|GO:0005391|GO:0005890|GO:0000166|GO:0015662|GO:0006810|GO:0016820|GO:0015077|GO:0030955|GO:0016787|GO:0016020|GO:0005624|GO:0006814|GO:0008152|GO:0006812|GO:0006813|GO:0031402	Hs.371889
GT_44k_23_P107206	-0.00610423	Detected	0.00610423	Detected	0	0.902184	Detected	0.851161	Detected	0.876673	0.00089413	296.906	1287.62	526.87	2142.46	STAT3	NM_213662	6774	Homo sapiens signal transducer and activator of transcription 3 (acute-phase response factor), mRNA (cDNA clone IMAGE:5193339), partial cds. [BC029783]	ref|NM_213662|ref|NM_003150|ref|NM_139276|ens|ENST00000389271	TCATCATGGGCTATAAGATCATGGATGCTACCAATATCCTGGTGTCTCCACTGGTCTATC	17	17q21.2	GO:0000122(negative regulation of transcription from RNA polymerase II promoter);GO:0006928(cell motility);GO:0006953(acute-phase response);GO:0007242(intracellular signaling cascade);GO:0007259(JAK-STAT cascade);GO:0007399(nervous system development);GO:	GO:0005634(nucleus);GO:0005737(cytoplasm)	GO:0003700(transcription factor activity);GO:0004871(signal transducer activity);GO:0005062(hematopoietin/interferon-class (D200-domain) cytokine receptor signal transducer activity);GO:0005509(calcium ion binding);GO:0008134(transcription factor binding)	GO:0007399|GO:0003700|GO:0006953|GO:0006928|GO:0007242|GO:0019221|GO:0005509|GO:0008134|GO:0005634|GO:0005062|GO:0005737|GO:0004871|GO:0007259|GO:0000122	Hs.463059
GT_44k_23_P10721	0.782331	Compromised	-0.782331	Compromised	-2.5e-07	0.791201	Compromised	-1.26635	Compromised	-0.237575	0.871106	3.47252	5.04812	3.30353	3.3432	HAP1	NM_003949	9001	Homo sapiens huntingtin-associated protein 1 (neuroan 1) (HAP1), transcript variant 1, mRNA [NM_003949]	ref|NM_003949|ref|NM_177977|ref|NM_001079870|ref|NM_001079871	CCTGCCTCTTTAAGGAGCCGCAGGACATGAAAGATGACTTGTGACACTCATCACAGCAGG	17	17q21.2	GO:0007268(synaptic transmission);GO:0007275(multicellular organismal development)	GO:0015629(actin cytoskeleton)	GO:0003674(molecular_function)	GO:0007268|GO:0003674|GO:0007275|GO:0015629	Hs.158300
GT_44k_23_P107211	-0.238109	Detected	0.238109	Detected	0	0.940385	Detected	0.816008	Detected	0.878196	0.0703431	203.178	1215.42	434.811	1680.46	RAB5C	NM_201434	5878	Homo sapiens RAB5C, member RAS oncogene family (RAB5C), transcript variant 1, mRNA [NM_201434]	ref|NM_201434|ref|NM_004583|ens|ENST00000346213|gb|AF498938	TGAACGAAATCTTCATGGCAATAGCTAAGAAGCTTCCCAAGAACGAGCCCCAGAATGCAA	17	17q21.2	GO:0007032(endosome organization and biogenesis);GO:0007264(small GTPase mediated signal transduction);GO:0015031(protein transport);GO:0030100(regulation of endocytosis)	GO:0030139(endocytic vesicle)	GO:0000166(nucleotide binding);GO:0003924(GTPase activity);GO:0005525(GTP binding)	GO:0030100|GO:0007032|GO:0030139|GO:0015031|GO:0007264|GO:0005525|GO:0000166|GO:0003924	Hs.650382
GT_44k_23_P107214	0.256699	Detected	-0.256699	Detected	0	0.998925	Detected	0.114518	Detected	0.556721	0.389953	1265.22	3811.66	2001.07	4566.64	RAB5C	NM_201434	5878	Homo sapiens RAB5C, member RAS oncogene family (RAB5C), transcript variant 1, mRNA [NM_201434]	ref|NM_201434|ref|NM_004583|ens|ENST00000346213|gb|BC114439	TCCATATAATTTTGATCATAGGCCGGAGTGAGTCATTCCACCTGCACCTTTCTGTACAAA	17	17q21.2	GO:0007032(endosome organization and biogenesis);GO:0007264(small GTPase mediated signal transduction);GO:0015031(protein transport);GO:0030100(regulation of endocytosis)	GO:0030139(endocytic vesicle)	GO:0000166(nucleotide binding);GO:0003924(GTPase activity);GO:0005525(GTP binding)	GO:0030100|GO:0007032|GO:0030139|GO:0015031|GO:0007264|GO:0005525|GO:0000166|GO:0003924	Hs.650382
GT_44k_23_P107238	1.17583	Compromised	-1.17583	Compromised	2.5e-07	1.05223	Compromised	0.832729	Compromised	0.942477	0.508534	3.55359	2.99392	3.08404	11.1587	MBTD1	NM_017643	54799	Homo sapiens mbt domain containing 1 (MBTD1), mRNA [NM_017643]	ref|NM_017643|gb|AK124061|ens|ENST00000262063|ens|ENST00000376381	GTCTCATGTTGAGGCTATGGTTTTGTAGGAACAAGTACCCTTATTTTCAGAGCATCATGT	17	17q21.33	GO:0045449(regulation of transcription)	GO:0005634(nucleus)	GO:0008270(zinc ion binding)	GO:0005634|GO:0008270|GO:0045449	Hs.652131
GT_44k_23_P107247	0.600301	Detected	-0.600301	Detected	0	0.207268	Compromised	-1.14882	Detected	-0.470776	0.654981	22.27	41.6676	16.035	26.3884	CACNA1G	NM_018896	8913	Homo sapiens calcium channel, voltage-dependent, T type, alpha 1G subunit (CACNA1G), transcript variant 15, mRNA [NM_198397]	ref|NM_018896|ref|NM_198377|ref|NM_198385|ref|NM_198380	GCTCTGGGTACCTGCAAGCAGAACTTCCAAAGAGAGTTAAAAGCAGCAGCCCCGGCAACT	17	17q21.33	GO:0006811(ion transport);GO:0006816(calcium ion transport)	GO:0005624(membrane fraction);GO:0005891(voltage-gated calcium channel complex);GO:0016020(membrane);GO:0016021(integral to membrane)	GO:0005216(ion channel activity);GO:0005245(voltage-gated calcium channel activity);GO:0005509(calcium ion binding);GO:0008332(low voltage-gated calcium channel activity)	GO:0006816|GO:0016020|GO:0005624|GO:0006811|GO:0008332|GO:0005245|GO:0005216|GO:0016021|GO:0005891|GO:0005509	Hs.591169
GT_44k_23_P107257	-0.108636	Detected	0.108636	Detected	0	-0.0162733	Detected	0.572447	Detected	0.278087	0.468967	358.91	1794.26	361.787	2292.15	SPOP	NM_001007226	8405	Homo sapiens speckle-type POZ protein (SPOP), transcript variant 1, mRNA [NM_001007226]	ref|NM_001007226|ref|NM_003563|ref|NM_001007230|ref|NM_001007227	GACCTCCACAGTGCAGATCAGTTGAAAACTCAGGCAGTGGATTTCATCAACTATCATGCT	17	17q21.33	GO:0006397(mRNA processing);GO:0006512(ubiquitin cycle)	GO:0005634(nucleus)	GO:0005515(protein binding)	GO:0005634|GO:0005515|GO:0006397|GO:0006512	Hs.463382
GT_44k_23_P107283	0.248124	Compromised	-0.248124	Detected	1.15e-07	0.193999	Compromised	2.67549	Detected	1.43474	0.374453	12.5523	38.2676	11.4312	268.945	HOXB2	NM_002145	3212	Homo sapiens homeobox B2 (HOXB2), mRNA [NM_002145]	ref|NM_002145|ens|ENST00000330070|gb|X16665|gb|BC038968	ATTAAACTCTAGGGGGACTTTCTTAAAAATAACTAGAGGGACCTATTTTCCTCTTTTTTA	17	17q21.32	GO:0006355(regulation of transcription, DNA-dependent);GO:0007275(multicellular organismal development);GO:0008015(circulation)	GO:0005634(nucleus)	GO:0003700(transcription factor activity)	GO:0008015|GO:0005634|GO:0003700|GO:0007275|GO:0006355	Hs.514289
GT_44k_23_P107295	0.307443	Detected	-0.307443	Detected	0	0.87475	Detected	0.479385	Detected	0.677068	0.205164	120.405	338.096	168.688	540.3	LRRC37B	NM_052888	114659	Homo sapiens leucine rich repeat containing 37B (LRRC37B), mRNA [NM_052888]	ref|NM_052888|gb|AY386261|ens|ENST00000341671|ens|ENST00000355391	GACCTTGAAAATGGAATGTTCAGAAACACATGTGCAAGGGAGCTGTGCCAAGCTCATGTT	17	17q11.2		GO:0016020(membrane);GO:0016021(integral to membrane)	GO:0005515(protein binding)	GO:0005515|GO:0016020|GO:0016021	Hs.514071
GT_44k_23_P107307	0.0373871	Detected	-0.0373871	Detected	0	-0.316781	Detected	-0.551874	Detected	-0.434328	0.0720479	39.7776	162.414	29.4229	105.313	SLC13A2	NM_003984	9058	Homo sapiens solute carrier family 13 (sodium-dependent dicarboxylate transporter), member 2 (SLC13A2), mRNA [NM_003984]	ref|NM_003984|ens|ENST00000314669|ens|ENST00000379048|gb|BC096277	AGCACAGGCTGCTGGGCCCCATGACCTTTGCAGAAAAGGCCATCAGCATCCTATTCGTCA	17	17q11.2	GO:0006811(ion transport);GO:0006814(sodium ion transport)	GO:0005624(membrane fraction);GO:0005887(integral to plasma membrane);GO:0016020(membrane)	GO:0005215(transporter activity);GO:0015293(symporter activity);GO:0015361(low affinity sodium:dicarboxylate symporter activity);GO:0031402(sodium ion binding)	GO:0005887|GO:0015293|GO:0005215|GO:0016020|GO:0005624|GO:0006814|GO:0015361|GO:0006811|GO:0031402	Hs.102307
GT_44k_23_P107313	0.00429988	Detected	-0.00429988	Detected	0	0.00998139	Detected	-0.153458	Detected	-0.0717385	0.473133	375.048	1603.22	356.009	1339.15	SDF2	NM_006923	6388	Homo sapiens stromal cell-derived factor 2 (SDF2), mRNA [NM_006923]	ref|NM_006923|ens|ENST00000247020|gb|BT006709|gb|CR456708	TGTAACCTCTGTGGATGACAGCAACAGTTACTGGAGGATACGGGGGAAGAGTGCCACAGT	17	17q11.2	GO:0006486(protein amino acid glycosylation)	GO:0005615(extracellular space);GO:0016020(membrane)	GO:0004169(dolichyl-phosphate-mannose-protein mannosyltransferase activity)	GO:0004169|GO:0016020|GO:0005615|GO:0006486	Hs.514036
GT_44k_23_P107322	0.716949	Detected	-0.716949	Detected	0	0.952265	Detected	0.246182	Detected	0.599224	0.531567	89.5769	142.575	99.7002	257.461	CORO6	NM_032854	84940	Homo sapiens coronin 6 (CORO6), mRNA [NM_032854]	ref|NM_032854|gb|AL833952|gb|BC064514|ens|ENST00000337761	ACTGGCATGAGGAGTTAGGTTCATCACAAATACACACACACTGCCCCCAACCCTCTGCCG	17	17q11.2					Hs.143046
GT_44k_23_P107336	1.0785	Compromised	-1.0785	Compromised	0	1.47384	Compromised	1.17103	Compromised	1.32243	0.348562	3.56362	3.4361	4.43163	15.1348	CENTB1	NM_014716	9744	Homo sapiens cDNA FLJ44545 fis, clone UTERU3005970. [AK126509]	ref|NM_014716|ens|ENST00000158762|gb|BT009788|gb|DQ891719	GTTCACTTCTCCAAAGTCCGGTCTCTGACCCTTGACTCATGGGAGCCAGAACTAGTGAAG	17	17p13.1	GO:0007242(intracellular signaling cascade);GO:0043087(regulation of GTPase activity)		GO:0004629(phospholipase C activity);GO:0005096(GTPase activator activity);GO:0008270(zinc ion binding);GO:0046872(metal ion binding)	GO:0046872|GO:0004629|GO:0043087|GO:0008270|GO:0005096|GO:0007242	Hs.337242
GT_44k_23_P107350	0.50063	Compromised	-0.50063	Compromised	2.5e-07	1.01922	Compromised	0.830721	Detected	0.92497	0.211067	5.94977	12.7816	8.05886	29.7919	SLC2A4	NM_001042	6517	Homo sapiens solute carrier family 2 (facilitated glucose transporter), member 4 (SLC2A4), mRNA [NM_001042]	ref|NM_001042|ens|ENST00000317370|ens|ENST00000380786|gb|BC113592	GCAGCCATGGCTGTGGCTGGTTTCTCCAACTGGACGAGCAACTTCATCATTGGCATGGGT	17	17p13.1	GO:0005975(carbohydrate metabolic process);GO:0008643(carbohydrate transport);GO:0015758(glucose transport);GO:0042593(glucose homeostasis)	GO:0000299(integral to membrane of membrane fraction);GO:0005768(endosome);GO:0005792(microsome);GO:0005886(plasma membrane);GO:0005887(integral to plasma membrane);GO:0009897(external side of plasma membrane);GO:0012506(vesicle membrane);GO:0048471(perin	GO:0005215(transporter activity);GO:0005351(sugar porter activity);GO:0005355(glucose transporter activity);GO:0005515(protein binding)	GO:0005792|GO:0005515|GO:0005215|GO:0005886|GO:0005975|GO:0005768|GO:0005355|GO:0005887|GO:0005351|GO:0042593|GO:0000299|GO:0012506|GO:0048471|GO:0009897|GO:0015758|GO:0008643	Hs.380691
GT_44k_23_P107351	-0.126368	Detected	0.126368	Detected	0	-0.229639	Detected	1.40626	Detected	0.588311	0.550912	178.171	912.877	156.824	2053.22	NLRP1	BC051787	22861	Homo sapiens NLR family, pyrin domain containing 1 (NLRP1), transcript variant 2, mRNA [NM_014922]	gb|BC051787|gb|BC016965|ens|ENST00000307229|gb|AK057464	TGTCTGTAATCTGTAATTGTGATGCCTCTGATGGAATAAATTATCTTTTTCAGTCTCCTC	17	17p13.2	GO:0006917(induction of apoptosis);GO:0006919(caspase activation);GO:0006952(defense response);GO:0042981(regulation of apoptosis);GO:0051402(neuron apoptosis)	GO:0005622(intracellular);GO:0005634(nucleus)	GO:0000166(nucleotide binding);GO:0005524(ATP binding);GO:0008656(caspase activator activity);GO:0019899(enzyme binding)	GO:0006952|GO:0005634|GO:0005524|GO:0006919|GO:0008656|GO:0051402|GO:0042981|GO:0006917|GO:0000166|GO:0005622|GO:0019899	Hs.652273
GT_44k_23_P107369	0.27436	Detected	-0.274361	Detected	-2.4e-07	-0.478424	Detected	-0.89525	Detected	-0.686837	0.184394	11799.5	34687.8	6620.88	20893.3	KIF1C	U91329	10749	Kinesin-like protein KIF1C. [Source:Uniprot/SWISSPROT;Acc:O43896] [ENST00000354271]	gb|U91329	CCAGCCCTGTCCGTCTGTCTGTCTGTCTGTGGTGGTTTCTGTTTCTTGGGAGGCTAGGTA	17	17p13.2	GO:0006890(retrograde vesicle-mediated transport, Golgi to ER);GO:0007018(microtubule-based movement)	GO:0005783(endoplasmic reticulum);GO:0005794(Golgi apparatus);GO:0005856(cytoskeleton);GO:0005874(microtubule);GO:0005875(microtubule associated complex)	GO:0000166(nucleotide binding);GO:0003777(microtubule motor activity);GO:0005524(ATP binding)	GO:0005875|GO:0005524|GO:0005874|GO:0005856|GO:0007018|GO:0000166|GO:0006890|GO:0005783|GO:0003777|GO:0005794	Hs.634167
GT_44k_23_P107373	0.179017	Detected	-0.179017	Detected	0	0.501905	Detected	-0.0435884	Detected	0.229158	0.55517	1321.86	4435.08	1563.32	4512.38	NMT1	NM_021079	4836	Homo sapiens N-myristoyltransferase 1 (NMT1), mRNA [NM_021079]	ref|NM_021079|gb|BC006538|ens|ENST00000258960|ens|ENST00000376966	TGGATAAAGCCACTGAAAATTCGAACCAGGAAATGGAACCCCACCACTGTTGGTCCAATT	17	17q21.31	GO:0006499(N-terminal protein myristoylation);GO:0009249(protein-lipoylation)	GO:0005575(cellular_component)	GO:0004379(glycylpeptide N-tetradecanoyltransferase activity);GO:0008415(acyltransferase activity);GO:0016740(transferase activity)	GO:0008415|GO:0016740|GO:0006499|GO:0004379|GO:0005575|GO:0009249	Hs.532790
GT_44k_23_P107394	0.470173	Detected	-0.470174	Detected	-4.8e-07	0.572832	Detected	-0.606519	Detected	-0.0168433	0.98421	56860.1	127418	57726.3	107380	HES7	NM_032580	84667	Homo sapiens hairy and enhancer of split 7 (Drosophila) (HES7), mRNA [NM_032580]	ref|NM_032580|ens|ENST00000317814|gb|AB049064|gb|BC039887	CCAGCGCCGCGCCCATCCCTGGACCCCGCCGCACCGGCCCTTGGCCCTGCGCTGCACCAG	17	17p13.1	GO:0000122(negative regulation of transcription from RNA polymerase II promoter);GO:0001501(skeletal development);GO:0001756(somitogenesis);GO:0006355(regulation of transcription, DNA-dependent);GO:0007219(Notch signaling pathway);GO:0007275(multicellular	GO:0005634(nucleus)	GO:0003677(DNA binding);GO:0016564(transcriptional repressor activity)	GO:0001501|GO:0005634|GO:0035121|GO:0003677|GO:0007275|GO:0048511|GO:0007498|GO:0007219|GO:0006355|GO:0001756|GO:0000122|GO:0016564	Hs.434828
GT_44k_23_P107401	0.418463	Detected	-0.418463	Detected	2.4e-07	0.220891	Detected	-0.723934	Detected	-0.251522	0.728751	4118.06	9913.96	3395.31	7430.66	TIMP2	NM_003255	7077	Homo sapiens cDNA FLJ32655 fis, clone TESTI1000025, weakly similar to M.musculus mRNA for testis-specific protein, DDC8. [AK057217]	ref|NM_003255|ens|ENST00000262768|gb|M32304|gb|J05593	AAAGCCTCCAAGGGTTTCGACTGGTCCAGCTCTGACATCCCTTCCTGGAAACAGCATGAA	17	17q25.3	GO:0008152(metabolic process);GO:0008285(negative regulation of cell proliferation);GO:0030814(regulation of cAMP metabolic process);GO:0043408(regulation of MAPKKK cascade);GO:0045664(regulation of neuron differentiation)	GO:0005578(proteinaceous extracellular matrix);GO:0005604(basement membrane);GO:0009986(cell surface)	GO:0004857(enzyme inhibitor activity);GO:0005178(integrin binding);GO:0005515(protein binding);GO:0008047(enzyme activator activity);GO:0008191(metalloendopeptidase inhibitor activity)	GO:0008191|GO:0005515|GO:0004857|GO:0005604|GO:0009986|GO:0005578|GO:0008152|GO:0008047|GO:0043408|GO:0005178|GO:0030814|GO:0045664|GO:0008285
GT_44k_23_P107412	0.288808	Detected	-0.288809	Detected	-2.35e-07	-0.110588	Detected	-0.33199	Detected	-0.221289	0.548577	7802.09	22481.5	5592.98	20209.8	P4HB	NM_000918	5034	Homo sapiens mRNA for OK/SW-CL.24, complete cds. [AB062434]	ref|NM_000918|gb|BC029617|ens|ENST00000331483|gb|X05130	CTGAAACCATGATGTACTTTTTCATACATGAGTCTGTCCAGAGTGCTTGCTACCGTGTTC	17	17q25.3	GO:0006457(protein folding);GO:0018401(peptidyl-proline hydroxylation to 4-hydroxy-L-proline);GO:0045454(cell redox homeostasis)	GO:0005576(extracellular region);GO:0005783(endoplasmic reticulum);GO:0005792(microsome);GO:0005793(ER-Golgi intermediate compartment);GO:0009986(cell surface);GO:0016020(membrane)	GO:0003756(protein disulfide isomerase activity);GO:0004656(procollagen-proline 4-dioxygenase activity);GO:0005515(protein binding);GO:0016853(isomerase activity)	GO:0005792|GO:0003756|GO:0005515|GO:0005576|GO:0004656|GO:0005793|GO:0009986|GO:0016853|GO:0018401|GO:0016020|GO:0006457|GO:0045454|GO:0005783	Hs.464336
GT_44k_23_P107421	0.251235	Detected	-0.251236	Detected	-2.35e-07	0.44858	Detected	-0.582039	Detected	-0.0667295	0.917972	37032.6	112414	40147.1	82789.4	TK1	NM_003258	7083	Homo sapiens thymidine kinase 1, soluble (TK1), mRNA [NM_003258]	ref|NM_003258|ens|ENST00000301634|gb|K02581|gb|BC072024	AGGGGCTTATCTCTTCAAGTGTGGAGAGGGCAGGGTCCACGCCTCTGCTGTAGCTTATGA	17	17q25.3	GO:0006139(nucleobase, nucleoside, nucleotide and nucleic acid metabolic process);GO:0006260(DNA replication)	GO:0005737(cytoplasm)	GO:0000166(nucleotide binding);GO:0004797(thymidine kinase activity);GO:0005524(ATP binding);GO:0016301(kinase activity);GO:0016740(transferase activity)	GO:0005524|GO:0016740|GO:0004797|GO:0016301|GO:0005737|GO:0006260|GO:0000166|GO:0006139	Hs.515122
GT_44k_23_P10743	0.726491	Compromised	-0.726491	Detected	0	0.667619	Compromised	-0.330173	Detected	0.168723	0.865849	11.8401	18.5977	10.7472	22.6725	PDE6B	NM_000283	5158	Homo sapiens phosphodiesterase 6B, cGMP-specific, rod, beta (congenital stationary night blindness 3, autosomal dominant), mRNA (cDNA clone IMAGE:4157950). [BC020343]	ref|NM_000283|gb|BC000249|gb|S41458|thc|THC2740163	TCTTCAACCTGCTGTATCCTGTGAGCACTGGTCCCATGGGGACCCTATGGCTCCCTCAAT	4	4p16.3	GO:0007165(signal transduction);GO:0007601(visual perception);GO:0007603(phototransduction, visible light);GO:0009583(detection of light stimulus);GO:0050896(response to stimulus)	GO:0016020(membrane)	GO:0016787(hydrolase activity);GO:0047555(3',5'-cyclic-GMP phosphodiesterase activity)	GO:0016787|GO:0016020|GO:0007603|GO:0047555|GO:0009583|GO:0007601|GO:0050896|GO:0007165	Hs.59872
GT_44k_23_P107432	0.993968	Detected	-0.993968	Detected	0	-0.811227	Detected	-1.18745	Detected	-0.999341	0.427347	81.797	88.6755	22.1301	71.8282	FLJ35934	AK093253	400579	Homo sapiens cDNA FLJ35934 fis, clone TESTI2011315. [AK093253]	gb|AK093253|gb|AX748015|gb|AL136790|thc|THC2482491	TTACCTGAAAGCCTCTCAAAGAAATCAATCATACTCACACCTCCTTTTTGAATTTCTGGC	17	17p11.2					Hs.375092
GT_44k_23_P107443	1.18529	Compromised	-1.18529	Compromised	-2.5e-07	1.11104	Compromised	-1.00533	Compromised	0.0528545	0.976485	3.71285	3.08736	3.33441	3.23963	KRTAP9-8	AJ406950	83901	Homo sapiens mRNA for keratin associated protein 9.8 (KRTAP9.8 gene). [AJ406950]	gb|AJ406950|thc|THC2487644	GTTCTCAATTTGGAATCATGATCTCAACTTTGACTCAAAAGTCAAGAGGTTCATTCTCTG	17	17q21.2		GO:0045095(keratin filament)		GO:0045095	Hs.307011
GT_44k_23_P107454	0.574993	Detected	-0.574993	Detected	0	0.175448	Detected	-1.16215	Detected	-0.493353	0.632197	25.2024	48.8379	18.0647	30.112	KRTAP3-1	NM_031958	83896	Homo sapiens keratin associated protein 3-1 (KRTAP3-1), mRNA [NM_031958]	ref|NM_031958|gb|AJ406931|gb|BG182681|thc|THC2488283	AATCTTCTTAATTATTTGCACATTTGGGTACCATTGGAGACCTCCCTTCTGTCTTTTAGG	17	17q21.2		GO:0045095(keratin filament)	GO:0005198(structural molecule activity)	GO:0045095|GO:0005198	Hs.307027
GT_44k_23_P107465	1.08832	Detected	-1.08832	Detected	0	1.02815	Detected	-1.18665	Detected	-0.0792472	0.963933	135.203	128.602	122.613	111.272	KRT31	NM_002277	3881	Homo sapiens keratin 31 (KRT31), mRNA [NM_002277]	ref|NM_002277|ens|ENST00000251645|gb|X86570|thc|THC2475978	CTGTTCCTTCCTATGCTCACCCAGAGAACTCTCTGATGTGCCAGTGGCCCTCCCTTTTAA	17	17q21.2	GO:0008544(epidermis development)	GO:0005882(intermediate filament)	GO:0005200(structural constituent of cytoskeleton);GO:0005515(protein binding)	GO:0005515|GO:0005882|GO:0005200|GO:0008544	Hs.41696
GT_44k_23_P107483	0.226891	Detected	-0.226891	Detected	0	0.728569	Detected	-0.323347	Detected	0.202611	0.75736	20.554	64.5341	27.5156	55.91	OR3A3	NM_012373	8392	Homo sapiens olfactory receptor, family 3, subfamily A, member 3 (OR3A3), mRNA [NM_012373]	ref|NM_012373|gb|BC108921|ens|ENST00000291231|gb|BC069415	TGTGGCACCCTTGGTCTTCATCAGTGTGTCCTATGCCCATGTGGTAGCTGCTGTGCTGCA	17	17p13.3	GO:0007165(signal transduction);GO:0007186(G-protein coupled receptor protein signaling pathway);GO:0007608(sensory perception of smell);GO:0050896(response to stimulus)	GO:0005887(integral to plasma membrane);GO:0016020(membrane)	GO:0004872(receptor activity);GO:0004984(olfactory receptor activity)	GO:0005887|GO:0004872|GO:0004984|GO:0016020|GO:0007608|GO:0007186|GO:0050896|GO:0007165	Hs.532689
GT_44k_23_P107507	-0.323164	Detected	0.323164	Detected	0	0.740212	Detected	0.573189	Detected	0.6567	0.188004	140.668	946.792	277.95	1042.93	CBX1	NM_006807	10951	Homo sapiens chromobox homolog 1 (HP1 beta homolog Drosophila ) (CBX1), mRNA [NM_006807]	ref|NM_006807|ens|ENST00000225603|gb|CR456766|gb|U35451	CAAGCGCAAAGCTGATTCTGATTCTGAAGATAAGGGAGAGGAGAGCAAACCAAAGAAGAA	17	17q21.32	GO:0006333(chromatin assembly or disassembly)	GO:0000785(chromatin);GO:0001939(female pronucleus);GO:0001940(male pronucleus);GO:0005634(nucleus);GO:0005654(nucleoplasm);GO:0005701(polytene chromosome chromocenter);GO:0005720(nuclear heterochromatin);GO:0005721(centric heterochromatin)	GO:0003682(chromatin binding);GO:0042802(identical protein binding)	GO:0005721|GO:0005654|GO:0005634|GO:0005720|GO:0006333|GO:0000785|GO:0042802|GO:0003682|GO:0005701|GO:0001939|GO:0001940	Hs.77254
GT_44k_23_P107513	-0.50346	Detected	0.50346	Detected	0	-0.468	Detected	0.302345	Detected	-0.0828276	0.907999	89.2342	771.151	86.4707	621.346	CEP76	NM_024899	79959	Homo sapiens centrosomal protein 76kDa (CEP76), mRNA [NM_024899]	ref|NM_024899|ens|ENST00000262127|gb|BC033026|gb|AK022604	ATGTCTTCGATCTCCTTTCTGTGAAGAAATAATCTGTTGCCGTGGAGACCAAGTGCGACT	18	18p11.21					Hs.236940
GT_44k_23_P10753	-0.0399394	Compromised	0.0399394	Compromised	0	-0.107183	Compromised	-2.12571	Compromised	-1.11645	0.38419	3.32977	15.1341	3.00494	3.12439	BX093444	BX093444		BX093444 NCI_CGAP_Kid5 Homo sapiens cDNA clone IMAGp998I213986 ; IMAGE:1572956, mRNA sequence [BX093444]	gb|BX093444|thc|THC2565745	GAAATTTAAAGTCTCCAGCTGAGTGACAGAAAACACCTTAAAAAGCTCAAGAGAGAGGAA	17	17p13.3					Hs.461807
[truncated: 49,642 more rows]

## Sheet: Up_shpkp3-2
ProbeName	Fold_vec1	Flags_vec1	Fold_vec2	Flags_vec2	Fold geomean_vec	Fold_shpkp3-2-1	Flags_shpkp3-2-1	Fold_shpkp3-2_2	Flags_shpkp3-2_2	Fold geomean_shpkp3-2	p-value	vec1_gProcesed signal	vec2_gProcesed signal	shpkp3-2-1_gProcesed signal	shpkp3-2-2_gProcesed signal	GeneSymbol	SyatematicName	EntrezGene	Description	Accessions	Sequence	Chromosome	Cytoband	GO biological process	GO cellular component	GO molecular function	GO_Avadis_	UniGene
[truncated: 2,226 more rows]

[truncated: 7 more sheets: Down_shpkp3-2, TWO FOLD UP BIOL. PROCESS, TWO FOLD UP MOL. FUNCTION, TWO FOLD UP PATHWAY, TWO FOLD DOWN BIOL. PROCESS, TWO FOLD DOWN MOL. FUNCTION, TWO FOLD DOWN PATHWAY]
