# Supplementary material for: MMP7 Is Required to Mediate Cell Invasion and Tumor Formation upon Plakophilin3 Loss
Source: PLoS One. 2015 Apr 13;10(4):e0123979. doi: 10.1371/journal.pone.0123979 (PMC4395386; doi:10.1371/journal.pone.0123979)
Supplement: S3 Table — Compiled data with complete dataset, differentially expressed genes and functional classification of altered genes observed upon PKP3 knockdown in HCT116 cell line. (XLSX) [file pone.0123979.s003.xlsx]

## Sheet: Read me
Genotypic Technology/(SO_1655) QF/LAB/19							Cut off used to filter up and down regulated genes
Dr. Srikant Basu							Upregulated
							For filtering upregulation we consider flag sholud be Detected in the treated sample and can be compromised or Detected in the control sample and fold >=1 in the individual treated samples.
Differentially_Regulated Genes Set2
This file contains the fold change for all the spots in the array
							Downregulated
							For filtering downregulation we consider flag sholud be Detected in the control sample and can be compromised or Detected in the treated sample and fold <=-1 in the individual treated samples.
Experiments Details
Slide Barcode	Samples hybridized	Group	Analysis Plan
252711410071_2_3	vec-1	vec	Control
252711410071_2_4	vec-2		Control
252711410071_2_1	shpkp3.2-1	shpkp3.2	Treated
252711410071_2_2	shpkp3.2-2		Treated				Expression fold values are provided in terms of log base 2 (Formating of color)
NOTE:	Detected-If the gProcessed signal intensity is above background Signal intensity
	Compromised-If the gProcessed signal intensity is below background Signal intensity
	The fold values are provided in terms of logbase2.
Summary of Differentially Regulated Genes
Samples hybridized	Up	Down
shpkp3.2	598	384
Column header
Column header	Description
ProbeName	Probe Name
Fold_vec-1	Fold change calculated is log base 2
Flag_vec-1	Detected or compromised
Fold_vec-2	Fold change calculated is log base 2
Flag_vec-2	Detected or compromised
GeomeanFold_vec	Average fold value for the replicates
Fold_shpkp3.2-1	Fold change calculated is log base 2
Flag_shpkp3.2-1	Detected or compromised
Fold_shpkp3.2-2	Fold change calculated is log base 2
Flag_shpkp3.2-2	Detected or compromised
GeomeanFold_shpkp3.2	Average fold value for the replicates
p-value_Set2	Volcano Plot P-value
gProcessedSignal_vec-1	Dye normalized background substracted signal intensity for green channel
gProcessedSignal_vec-2	Dye normalized background substracted signal intensity for green channel
gProcessedSignal_shpkp3.2-1	Dye normalized background substracted signal intensity for green channel
gProcessedSignal_shpkp3.2-2	Dye normalized background substracted signal intensity for green channel
GeneSymbol	GeneSymbol
EntrezGene	EntrezGene ID
Description	Description of the gene
GO biological process	Biological process of the gene product as described by Gene Ontology
GO cellular component	Cellular component of the gene product as described by Gene Ontology
GO molecular function	Molecular function of the gene product as described by Gene Ontology
Sequence	Probe Sequence
Accessions	Accession
Chromosome	Chromosome Number
Cytoband	Chromosome location
GO ID	GO IDS
GO_Avadis_
SyatematicName	SystematicName
UniGene	NCBI Unigene ID

## Sheet: Complete data set
ProbeName	Fold_vec-1	Flag_vec-1	Fold_vec-2	Flag_vec-2	GeomeanFold_pt	Fold_shpkp3.2-1	Flag_shpkp3.2-1	Fold_shpkp3.2-2	Flag_shpkp3.2-2	GeomeanFold_S 10	p-value_Set2	gProcessedSignal_vec-1	gProcessedSignal_vec-2	gProcessedSignal_shpkp3.2-1	gProcessedSignal_shpkp3.2-2	GeneSymbol	EntrezGene	Description	GO biological process	GO cellular component	GO molecular function	Sequence	Accessions	Chromosome	Cytoband	GO ID	GO_Avadis_	SyatematicName	UniGene
GT_44k_23_P100001	-0.161108	Detected	0.161108	Detected	0	0.0543027	Detected	-0.041111	Detected	0.00659585	0.972253	16.5009	15.6767	14.5104	13.5062	LOC400451	400451	Homo sapiens hypothetical gene supported by AK075564; BC060873 (LOC400451), mRNA [NM_207446]				ATCTCATGGAAAAGCTGGATTCCTCTGCCTTACGCAGAAACACCCGGGCTCCATCTGCCA	ref|NM_207446|ens|ENST00000327355|gb|AK075564|gb|BC060873	15	15q26.1			NM_207446	Hs.27373
GT_44k_23_P100011	0.0875425	Detected	-0.0875425	Detected	0	0.0276933	Detected	-0.618737	Detected	-0.295522	0.470589	35.1298	23.6439	25.5261	16.2169	AP3S2	10239	Homo sapiens adaptor-related protein complex 3, sigma 2 subunit (AP3S2), mRNA [NM_005829]	GO:0006810(transport);GO:0006886(intracellular protein transport)	GO:0005794(Golgi apparatus);GO:0030662(coated vesicle membrane)		TCAAGTATTGGCCTGACATAGAGTCCTTAAGACAAGCAAAGACAAGCAAGGCAAGCACGT	ref|NM_005829|ens|ENST00000336418|ens|ENST00000357484|ens|ENST00000379137	15	15q26.1	GO:0006886|GO:0030662|GO:0006810|GO:0005794	GO:0005794|GO:0030662|GO:0006810|GO:0006886	NM_005829	Hs.632161
GT_44k_23_P100022	0.0984502	Detected	-0.0984502	Detected	0	1.1247	Detected	0.888609	Detected	1.00665	0.0225305	19.6423	13.0217	30.3004	25.5834	SV2B	9899	Homo sapiens synaptic vesicle glycoprotein 2B (SV2B), mRNA [NM_014848]	GO:0006836(neurotransmitter transport)	GO:0008021(synaptic vesicle);GO:0016020(membrane);GO:0016021(integral to membrane);GO:0045202(synapse)	GO:0005215(transporter activity)	ATGTCGGCTGTGGAGGGTTAAAGGGATGAGGCTTTCCTTTGTTTAGCAAATCTGTTCACA	ref|NM_014848|ens|ENST00000330276|gb|AB018278|gb|BC030011	15	15q26.1	GO:0005215|GO:0016020|GO:0006836|GO:0045202|GO:0016021|GO:0008021	GO:0005215|GO:0016020|GO:0006836|GO:0045202|GO:0016021|GO:0008021	NM_014848	Hs.592018
GT_44k_23_P100056	0.181301	Detected	-0.181301	Detected	0	-0.650329	Detected	-0.591629	Detected	-0.620979	0.0774491	272.374	160.976	115.917	120.059	RBPMS2	348093	Homo sapiens RNA binding protein with multiple splicing 2 (RBPMS2), mRNA [NM_194272]			GO:0000166(nucleotide binding);GO:0003676(nucleic acid binding)	CCCTGTCAGATAAGTTTAATGTTTAGTTTGAGGCATGAAGAAGAAAAGGGTTTCCATTCT	ref|NM_194272|ens|ENST00000300069|gb|AK127873|gb|AK124123	15	15q22.31	GO:0003676|GO:0000166	GO:0000166|GO:0003676	NM_194272	Hs.436518
GT_44k_23_P100074	-0.206006	Detected	0.206006	Detected	0	0.217605	Detected	-0.027884	Detected	0.0948606	0.730622	977.253	988.064	992.779	832.781	AVEN	57099	Homo sapiens apoptosis, caspase activation inhibitor (AVEN), mRNA [NM_020371]	GO:0006915(apoptosis);GO:0006916(anti-apoptosis)	GO:0005622(intracellular);GO:0005624(membrane fraction)	GO:0005515(protein binding)	GACCAGCCAGTTTACAAGCATGTCTCAAGCTAGTGTGTTCCATTATGCTCACAGCAGTAA	ref|NM_020371|ens|ENST00000306730|gb|AF283508|gb|BC010488	15	15q14	GO:0005515|GO:0006916|GO:0005624|GO:0006915|GO:0005622	GO:0005622|GO:0005515|GO:0006915|GO:0005624|GO:0006916	NM_020371	Hs.555966
GT_44k_23_P100092	-0.0836256	Detected	0.0836256	Detected	0	0.194087	Detected	0.0623887	Detected	0.128238	0.351504	158.893	135.582	145.892	132.423	ZSCAN29	146050	Homo sapiens zinc finger and SCAN domain containing 29 (ZSCAN29), mRNA [NM_152455]	GO:0006350(transcription);GO:0006355(regulation of transcription, DNA-dependent)	GO:0005622(intracellular);GO:0005634(nucleus)	GO:0003676(nucleic acid binding);GO:0003700(transcription factor activity);GO:0008270(zinc ion binding);GO:0046872(metal ion binding)	AGAGAAACCCTATGGGTGTCATGACTGTGGTAAGTGCTTCAGTAAAAGCTCTGCCCTTAA	ref|NM_152455|gb|BC109270|gb|AK122788|gb|AK093377	15	15q15.3	GO:0003676|GO:0005634|GO:0003700|GO:0046872|GO:0006350|GO:0008270|GO:0006355|GO:0005622	GO:0005622|GO:0006355|GO:0003700|GO:0008270|GO:0005634|GO:0003676|GO:0046872|GO:0006350	NM_152455	Hs.418287
GT_44k_23_P100103	-0.0146971	Detected	0.0146971	Detected	0	-0.100414	Detected	-0.412166	Detected	-0.25629	0.243291	63.6305	49.3474	45.4138	36.3847	VPS39	23339	Homo sapiens vacuolar protein sorting 39 homolog (S. cerevisiae) (VPS39), mRNA [NM_015289]	GO:0015031(protein transport)		GO:0005083(small GTPase regulator activity);GO:0005515(protein binding)	TGCATTTGCAAGATACCCCAATGGAGTGGTCGTCCATTACTTCTGTTCCAAAGAGGTAAA	ref|NM_015289|ens|ENST00000318006|ens|ENST00000348544|gb|AF280814	15	15q15.1	GO:0005515|GO:0005083|GO:0015031	GO:0005515|GO:0005083|GO:0015031	NM_015289	Hs.88025
GT_44k_23_P100111	0.0903149	Detected	-0.0903149	Detected	0	0.0621834	Detected	0.112774	Detected	0.0874786	0.449436	52.5077	35.2045	39.0015	40.1687	CHP	11261	Homo sapiens calcium binding protein P22 (CHP), mRNA [NM_007236]	GO:0006813(potassium ion transport);GO:0007264(small GTPase mediated signal transduction)		GO:0005509(calcium ion binding);GO:0015459(potassium channel regulator activity)	TAGAACAGAAAATGAGCATCCGATTTCTTCACTAAAGGAGACCAAACTGTTCCTTGCGGT	ref|NM_007236|ens|ENST00000334660|gb|BC051815|gb|BC031293	15	15q15.1	GO:0015459|GO:0007264|GO:0006813|GO:0005509	GO:0007264|GO:0005509|GO:0015459|GO:0006813	NM_007236	Hs.406234
GT_44k_23_P100127	-0.209103	Detected	0.209103	Detected	0	-0.518491	Detected	-0.231852	Detected	-0.375171	0.277021	438.601	445.361	268.077	325.181	CASC5	57082	Homo sapiens cancer susceptibility candidate 5 (CASC5), transcript variant 1, mRNA [NM_170589]	GO:0001675(acrosome formation)	GO:0001669(acrosome);GO:0005634(nucleus)	GO:0005515(protein binding)	CGGTCTCTAGCAAAGATTCAGGCATTGGATCTGTTGCAGGTAAACTGAACCTAAGTCCTT	ref|NM_170589|ref|NM_144508|gb|AF248041|ens|ENST00000346991	15	15q15.1	GO:0005634|GO:0005515|GO:0001669|GO:0001675	GO:0005515|GO:0001675|GO:0001669|GO:0005634	NM_170589	Hs.181855
GT_44k_23_P100133	0.0837061	Detected	-0.0837061	Detected	0	-0.322309	Detected	-0.513097	Detected	-0.417703	0.0812264	210.314	142.306	120.219	104.741	ASCIZ	23300	Homo sapiens ATM/ATR-Substrate Chk2-Interacting Zn2+-finger protein (ASCIZ), mRNA [NM_015251]		GO:0005622(intracellular)	GO:0003676(nucleic acid binding);GO:0008270(zinc ion binding)	TGGACCTTCGTCAGCTTTGACACCTCTTTTCTGATTTAAAGACACCAAGGAAAACTACAA	ref|NM_015251|ens|ENST00000299575|gb|AB007891|gb|CR749457	16	16q23.2	GO:0003676|GO:0008270|GO:0005622	GO:0005622|GO:0008270|GO:0003676	NM_015251	Hs.16349
GT_44k_23_P100141	0.158389	Detected	-0.158389	Detected	0	-0.421529	Detected	-0.370883	Detected	-0.396206	0.13217	50.9482	31.0827	25.8156	26.5892	C16orf28	65259	Homo sapiens chromosome 16 open reading frame 28 (C16orf28), mRNA [NM_023076]			GO:0005515(protein binding);GO:0008270(zinc ion binding);GO:0046872(metal ion binding)	AGCAGAGGGGATCCAACGTCAGAGCTTTTAGAATTACTTTTTTAAGCAGCTGTCTTCTGG	ref|NM_023076|gb|AK022685|gb|AK027013|ens|ENST00000248104	16	16p13.3	GO:0005515|GO:0046872|GO:0008270	GO:0005515|GO:0008270|GO:0046872	NM_023076	Hs.643536
GT_44k_23_P100156	-0.0837624	Detected	0.0837624	Detected	0	0.121691	Detected	-0.144159	Detected	-0.011234	0.949505	88.4634	75.4995	77.2569	63.8979	TMEM127	55654	Homo sapiens transmembrane protein 127 (TMEM127), mRNA [NM_017849]		GO:0016020(membrane);GO:0016021(integral to membrane)		ACCTTCAGTGTAGATCCAGATGGCCAACCTGTCCTTGTTAAGTTACTTGCTTCTTGGGAA	ref|NM_017849|gb|BC028575|ens|ENST00000258439|gb|AK025910	2	2q11.2	GO:0016020|GO:0016021	GO:0016020|GO:0016021	NM_017849	Hs.355708
GT_44k_23_P100177	0.197348	Detected	-0.197348	Detected	0	-0.550855	Detected	-0.426736	Detected	-0.488796	0.141957	72.1407	41.698	32.5293	35.2546	MMP15	4324	Homo sapiens matrix metallopeptidase 15 (membrane-inserted) (MMP15), mRNA [NM_002428]	GO:0000270(peptidoglycan metabolic process);GO:0006464(protein modification process);GO:0006508(proteolysis)	GO:0005578(proteinaceous extracellular matrix);GO:0005887(integral to plasma membrane);GO:0016020(membrane)	GO:0004222(metalloendopeptidase activity);GO:0005509(calcium ion binding);GO:0008047(enzyme activator activity);GO:0008270(zinc ion binding)	GACCATTTGTTTCTGTTTCCCCGACTGGGGCAGGGTGTTTAGAATTTTCTAAATGTAGTT	ref|NM_002428|gb|BC036495|ens|ENST00000219271|gb|D85510	16	16q13	GO:0006508|GO:0005887|GO:0006464|GO:0016020|GO:0008047|GO:0004222|GO:0008270|GO:0005578|GO:0000270|GO:0005509	GO:0016020|GO:0005887|GO:0005509|GO:0005578|GO:0006508|GO:0008270|GO:0000270|GO:0004222|GO:0008047|GO:0006464	NM_002428	Hs.80343
GT_44k_23_P100189	-0.133902	Detected	0.133902	Detected	2.38419e-07	0.0870185	Detected	0.296236	Detected	0.191627	0.376526	12.1811	11.1443	10.7526	12.3616	PRM1	5619	Homo sapiens protamine 1 (PRM1), mRNA [NM_002761]	GO:0006323(DNA packaging);GO:0006997(nuclear organization and biogenesis);GO:0007001(chromosome organization and biogenesis (sensu Eukaryota));GO:0007076(mitotic chromosome condensation);GO:0007275(multicellular organismal development);GO:0007283(spermato	GO:0000786(nucleosome);GO:0005634(nucleus);GO:0005654(nucleoplasm);GO:0005694(chromosome)	GO:0003677(DNA binding)	GTAGAAGACACTAATTGCACAAAATAGCACATCCACCAAACTCCTGCCTGAGAATGTTAC	ref|NM_002761|ens|ENST00000312511|gb|Y00443|gb|AY651260	16	16p13.13	GO:0005654|GO:0007275|GO:0007286|GO:0030154|GO:0007001|GO:0005694|GO:0007283|GO:0006997|GO:0005634|GO:0007076|GO:0003677|GO:0000786|GO:0006323	GO:0007076|GO:0006997|GO:0005694|GO:0007286|GO:0007275|GO:0005634|GO:0006323|GO:0007283|GO:0003677|GO:0030154|GO:0005654|GO:0000786|GO:0007001	NM_002761	Hs.2909
GT_44k_23_P100196	0.381409	Detected	-0.381409	Detected	0	-0.402932	Detected	-0.533327	Detected	-0.468129	0.349941	2974.59	1332.13	1308.11	1188.42	USP10	9100	Homo sapiens ubiquitin specific peptidase 10 (USP10), mRNA [NM_005153]	GO:0006511(ubiquitin-dependent protein catabolic process);GO:0006512(ubiquitin cycle)		GO:0004221(ubiquitin thiolesterase activity);GO:0008234(cysteine-type peptidase activity)	TTGGGGTTCGTGCACAACACAGCTTCTGTTGACTCTAACTTCCAAATCAAAATCATTTGG	ref|NM_005153|gb|CR749515|ens|ENST00000219473|ens|ENST00000378510	16	16q24.1	GO:0004221|GO:0006511|GO:0008234|GO:0006512	GO:0006511|GO:0006512|GO:0008234|GO:0004221	NM_005153	Hs.136778
GT_44k_23_P100203	0.148045	Detected	-0.148045	Detected	0	-0.189989	Detected	-0.222763	Detected	-0.206376	0.300171	5387.06	3334.04	3227.9	3137.85	HSBP1	3281	Homo sapiens heat shock factor binding protein 1 (HSBP1), mRNA [NM_001537]	GO:0000122(negative regulation of transcription from RNA polymerase II promoter)	GO:0005634(nucleus)	GO:0003714(transcription corepressor activity)	ACAAATTACATGGGGAACATAAAGGAGTGAGATCCTTCTGTGATAAAATGAATTCACCAC	ref|NM_001537|gb|AK172732|gb|BX537440|gb|BX648972	16	16q23.3	GO:0005634|GO:0003714|GO:0000122	GO:0003714|GO:0005634|GO:0000122	NM_001537	Hs.250899
GT_44k_23_P100220	-0.157894	Detected	0.157894	Detected	0	0.546573	Detected	0.35711	Detected	0.451842	0.133585	3190.39	3017.55	3937.63	3433.83	RBM35B	80004	Homo sapiens RNA binding motif protein 35B (RBM35B), mRNA [NM_024939]			GO:0000166(nucleotide binding);GO:0003723(RNA binding)	CTCAACTGCTGGCTCTTCTTCCCTTTGTATTTGTGTAAGGAGCACTGCACTCCCATAAAA	ref|NM_024939|gb|BC030146|gb|AK025571|ens|ENST00000251366	16	16q22.1	GO:0003723|GO:0000166	GO:0000166|GO:0003723	NM_024939	Hs.592053
GT_44k_23_P100240	0.547051	Detected	-0.547051	Compromised	0	1.30557	Detected	1.00082	Detected	1.1532	0.179386	11.6508	4.14713	14.9286	12.0187	CDH16	1014	Homo sapiens cadherin 16, KSP-cadherin (CDH16), mRNA [NM_004062]	GO:0007155(cell adhesion);GO:0007156(homophilic cell adhesion)	GO:0016020(membrane);GO:0016021(integral to membrane)	GO:0005509(calcium ion binding);GO:0005515(protein binding)	GGGAGTGCTCCAAATGTCAGGGTGTTTGCCCAATAATAAAGCCCCAGAGAACTGGGCTGG	ref|NM_004062|gb|AY358911|ens|ENST00000299752|gb|AK075243	16	16q22.1	GO:0005515|GO:0007156|GO:0016020|GO:0007155|GO:0016021|GO:0005509	GO:0005515|GO:0016020|GO:0005509|GO:0016021|GO:0007155|GO:0007156	NM_004062	Hs.513660
GT_44k_23_P10025	-0.36033	Detected	0.360331	Detected	2.38419e-07	0.125459	Detected	-1.14621	Compromised	-0.510376	0.557237	12.0003	15.0273	12.7278	5.24229	NELL2	4753	Homo sapiens NEL-like 2 (chicken) (NELL2), mRNA [NM_006159]	GO:0007155(cell adhesion)	GO:0005576(extracellular region)	GO:0005198(structural molecule activity);GO:0005509(calcium ion binding);GO:0005515(protein binding)	ACATCACCATGTAGAAGAATGGGCGTACAGTATATACCGTGACATCCTGAACCCTGGATA	ref|NM_006159|ens|ENST00000333837|gb|D83018|gb|AK095637	12	12q12	GO:0005576|GO:0005515|GO:0007155|GO:0005198|GO:0005509	GO:0005515|GO:0005198|GO:0005509|GO:0005576|GO:0007155	NM_006159	Hs.505326
GT_44k_23_P100263	-0.573146	Detected	0.573146	Detected	0	-0.65486	Detected	-0.0450153	Detected	-0.349937	0.643848	6253.97	10519	4475.93	6792.7	CMIP	80790	Homo sapiens c-Maf-inducing protein (CMIP), transcript variant C-mip, mRNA [NM_198390]				CCCCCGCCGAATTCTTTTAGCTTCGTAATTGGAACCTTTGACCTGATCTAAAGTGGACTT	ref|NM_198390|ref|NM_030629|gb|BC038113|gb|AB051481	16	16q23.2			NM_198390	Hs.594095
GT_44k_23_P100278	-2.1886	Compromised	2.1886	Detected	0	-1.88597	Compromised	2.79366	Detected	0.453847	0.900332	3.06167	48.3475	2.86012	72.8906	GRIN2A	2903	Homo sapiens glutamate receptor, ionotropic, N-methyl D-aspartate 2A (GRIN2A), mRNA [NM_000833]	GO:0006811(ion transport);GO:0007215(glutamate signaling pathway);GO:0007268(synaptic transmission);GO:0007611(learning and/or memory);GO:0048167(regulation of synaptic plasticity)	GO:0005887(integral to plasma membrane);GO:0016020(membrane);GO:0042734(presynaptic membrane);GO:0045202(synapse);GO:0045211(postsynaptic membrane)	GO:0000287(magnesium ion binding);GO:0004872(receptor activity);GO:0004970(ionotropic glutamate receptor activity);GO:0004972(N-methyl-D-aspartate selective glutamate receptor activity);GO:0005216(ion channel activity);GO:0005234(glutamate-gated ion chann	TATGCCTTATGCTGCAAATAAGAATAATATGTACTCTACCCCCAGGGTTTTAAATTCCTG	ref|NM_000833|ens|ENST00000330684|gb|BC117131|gb|AB209695	16	16p13.2	GO:0045211|GO:0004872|GO:0005515|GO:0000287|GO:0004970|GO:0007215|GO:0005216|GO:0005234|GO:0005509|GO:0005887|GO:0007268|GO:0007611|GO:0016020|GO:0048167|GO:0006811|GO:0042734|GO:0045202|GO:0004972	GO:0005515|GO:0000287|GO:0005234|GO:0005509|GO:0045202|GO:0007268|GO:0007215|GO:0042734|GO:0016020|GO:0004972|GO:0048167|GO:0005887|GO:0045211|GO:0004970|GO:0007611|GO:0004872|GO:0005216|GO:0006811	NM_000833	Hs.567280
GT_44k_23_P100292	-0.137757	Detected	0.137757	Detected	0	0.45428	Detected	0.150403	Detected	0.302341	0.278368	12017.8	11053.9	13720.6	11052.8	ZNF598	90850	Homo sapiens zinc finger protein 598 (ZNF598), mRNA [NM_178167]		GO:0005622(intracellular)	GO:0003676(nucleic acid binding);GO:0005515(protein binding);GO:0008270(zinc ion binding);GO:0046872(metal ion binding)	TGAATCTTTTTATGAGACAAGCTGAATCTGGGATCTCAAATTGCCTCTGACCTTTTATAA	gb|AK024487|gb|BC010243|gb|BC029270|gb|BC041015	16	16p13.3	GO:0003676|GO:0005515|GO:0046872|GO:0008270|GO:0005622	GO:0005622|GO:0005515|GO:0008270|GO:0003676|GO:0046872	AK024487	Hs.343828
GT_44k_23_P100315	-0.075027	Detected	0.075027	Detected	0	-0.222058	Detected	-0.356637	Detected	-0.289347	0.102926	1576.24	1329.06	1078.17	976.682	DECR2	26063	Homo sapiens 2,4-dienoyl CoA reductase 2, peroxisomal (DECR2), mRNA [NM_020664]	GO:0008152(metabolic process)	GO:0005777(peroxisome)	GO:0008670(2,4-dienoyl-CoA reductase (NADPH) activity);GO:0016491(oxidoreductase activity)	CATGGATCCCGAGACTTGTGTTCTCTTGGCTGAAAACACTGAGGTGCTCCCATCTGTGCG	ref|NM_020664|gb|AK128012|gb|BC010740|ens|ENST00000219481	16	16p13.3	GO:0005777|GO:0008152|GO:0016491|GO:0008670	GO:0008670|GO:0008152|GO:0016491|GO:0005777	NM_020664	Hs.655999
GT_44k_23_P100326	-0.163701	Detected	0.163701	Detected	0	0.17887	Detected	-0.0793261	Detected	0.0497718	0.833543	4111.58	3920.27	3948.74	3283.31	C16orf35	8131	Homo sapiens chromosome 16 open reading frame 35 (C16orf35), transcript variant 2, mRNA [NM_001039476]	GO:0006284(base-excision repair);GO:0008150(biological_process)	GO:0005575(cellular_component)	GO:0003674(molecular_function);GO:0003905(alkylbase DNA N-glycosylase activity)	AGCTAGCTCCAGACATGGGTTGATCACCTAGAGGAGCTCTGGCTAAGGCACAGTTTTCTA	ref|NM_001039476|ref|NM_001077350|ens|ENST00000262313|gb|AK090717	16	16p13.3	GO:0006284|GO:0003674|GO:0008150|GO:0003905|GO:0005575	GO:0008150|GO:0003674|GO:0003905|GO:0006284|GO:0005575	NM_001039476	Hs.19699
GT_44k_23_P100341	-0.284955	Detected	0.284955	Detected	0	-0.0427117	Detected	-0.347115	Detected	-0.194913	0.607591	3861.89	4356.23	3459.78	2786.07	ORC6L	23594	Homo sapiens origin recognition complex, subunit 6 like (yeast) (ORC6L), mRNA [NM_014321]	GO:0006260(DNA replication)	GO:0005634(nucleus);GO:0005664(nuclear origin of replication recognition complex)	GO:0003677(DNA binding);GO:0005515(protein binding)	GTGACAGAGCGAGACTTATCTCATAAATAAATAGATAGATACTCCAGCCTGGGTGACAGA	ref|NM_014321|ens|ENST00000219097|gb|AK021946|gb|BC039032	16	16q11.2	GO:0005634|GO:0005515|GO:0003677|GO:0005664|GO:0006260	GO:0006260|GO:0005515|GO:0005634|GO:0005664|GO:0003677	NM_014321	Hs.49760
GT_44k_23_P100344	-0.384728	Detected	0.384728	Detected	0	-0.0219254	Detected	-0.526591	Detected	-0.274258	0.611593	1082.86	1402.66	1054.66	739.216	ORC6L	23594	Homo sapiens origin recognition complex, subunit 6 like (yeast) (ORC6L), mRNA [NM_014321]	GO:0006260(DNA replication)	GO:0005634(nucleus);GO:0005664(nuclear origin of replication recognition complex)	GO:0003677(DNA binding);GO:0005515(protein binding)	ACATTCCAAACTGATAGTACATTGCCATCTCCAGGAAGACTTGACGGCTTTGGGATTTTG	ref|NM_014321|ens|ENST00000219097|gb|BC050725|gb|AK021946	16	16q11.2	GO:0005634|GO:0005515|GO:0003677|GO:0005664|GO:0006260	GO:0006260|GO:0005515|GO:0005634|GO:0005664|GO:0003677	NM_014321	Hs.49760
GT_44k_23_P100355	0.302024	Detected	-0.302024	Detected	0	-0.0968571	Detected	0.0936546	Detected	-0.00160122	0.996425	1620.45	810.118	930.862	1056.36	PPP4C	5531	Homo sapiens protein phosphatase 4 (formerly X), catalytic subunit (PPP4C), mRNA [NM_002720]	GO:0000226(microtubule cytoskeleton organization and biogenesis)	GO:0005634(nucleus);GO:0005813(centrosome)	GO:0004704(NF-kappaB-inducing kinase activity);GO:0004722(protein serine/threonine phosphatase activity);GO:0005506(iron ion binding);GO:0005515(protein binding);GO:0016787(hydrolase activity);GO:0030145(manganese ion binding);GO:0046872(metal ion binding	TGGCCCAGTTCAACGCAGCCAATGACATTGACATGATCTGCCGTGCCCACCAACTGGTGA	ref|NM_002720|ens|ENST00000279387|gb|BT019746|gb|DQ891947	16	16p11.2	GO:0030145|GO:0005506|GO:0004722|GO:0005634|GO:0005515|GO:0016787|GO:0046872|GO:0004704|GO:0000226|GO:0005813	GO:0005515|GO:0005813|GO:0004704|GO:0030145|GO:0016787|GO:0005506|GO:0000226|GO:0005634|GO:0004722|GO:0046872	NM_002720	Hs.534338
GT_44k_23_P100386	-0.312261	Detected	0.312261	Detected	2.38419e-07	1.01783	Detected	0.370285	Detected	0.694056	0.262803	11.1506	13.0632	21.2335	13.4794	C16orf77	146433	Homo sapiens chromosome 16 open reading frame 77 (C16orf77), mRNA [NM_152456]				ACTTCAGTACATGAAACACTACTTCCCCATCAACTACAAGATCAGTGTGCCTTACGAGGG	ref|NM_152456|ens|ENST00000288098|gb|AK172744|gb|BC029804	16	16q22.1			NM_152456	Hs.461214
GT_44k_23_P100392	-0.147847	Detected	0.147847	Detected	0	0.327452	Detected	0.129019	Detected	0.228236	0.328418	2091.09	1950.46	2201.8	1908.19	TCEB2	6923	Homo sapiens transcription elongation factor B (SIII), polypeptide 2 (18kDa, elongin B) (TCEB2), transcript variant 2, mRNA [NM_207013]	GO:0006350(transcription);GO:0006355(regulation of transcription, DNA-dependent);GO:0006368(RNA elongation from RNA polymerase II promoter);GO:0006461(protein complex assembly);GO:0006464(protein modification process);GO:0006512(ubiquitin cycle)	GO:0005634(nucleus)	GO:0005515(protein binding)	CAGACGATGGCCAAGAGCAGAAACACAAGCTGGAGCCAGTGTCCTGGTTTGACAGCATGT	ref|NM_007108|ref|NM_207013|ens|ENST00000262306|gb|BC013306	16	16p13.3	GO:0005634|GO:0005515|GO:0006464|GO:0006350|GO:0006368|GO:0006355|GO:0006461|GO:0006512	GO:0005515|GO:0006512|GO:0006355|GO:0006368|GO:0006461|GO:0005634|GO:0006464|GO:0006350	NM_007108	Hs.172772
GT_44k_23_P100408	-0.204783	Detected	0.204783	Detected	0	0.129963	Detected	0.205539	Detected	0.167751	0.505047	34.597	34.9205	33.0471	34.6307	NTN2L	4917	Homo sapiens netrin 2-like (chicken) (NTN2L), mRNA [NM_006181]	GO:0007411(axon guidance)	GO:0005576(extracellular region);GO:0005578(proteinaceous extracellular matrix);GO:0005794(Golgi apparatus)	GO:0003674(molecular_function);GO:0005102(receptor binding)	CACTGCCACTACTGCCGGGAGGGCTTCTATCGAGACCCTGGCCGTGCCCTGAGTGACCGT	ref|NM_006181|ens|ENST00000293973|gb|U86759|thc|THC2485448	16	16p13.3	GO:0005576|GO:0003674|GO:0007411|GO:0005578|GO:0005102|GO:0005794	GO:0003674|GO:0005794|GO:0007411|GO:0005102|GO:0005578|GO:0005576	NM_006181	Hs.158336
GT_44k_23_P100413	-0.252134	Detected	0.252134	Detected	0	-0.0381002	Detected	0.249149	Detected	0.105525	0.750954	94.9578	102.348	83.4233	101.236	EXOSC6	118460	Homo sapiens cDNA FLJ38223 fis, clone FCBBF2003297. [AK095542]	GO:0006396(RNA processing)		GO:0000175(3'-5'-exoribonuclease activity);GO:0003723(RNA binding)	CGCGCGCAGCTCGAGGTGTCGGCGCTGCTGCTGGAGGACGGTGGCTCGGCCCTGGCCGCC	ref|NM_058219|ens|ENST00000288063|gb|BC039194|gb|BC052252	16	16q22.1	GO:0006396|GO:0003723|GO:0000175	GO:0006396|GO:0000175|GO:0003723	NM_058219	Hs.461187
GT_44k_23_P100420	0.0599308	Detected	-0.0599308	Detected	0	-0.0440817	Detected	-0.100511	Detected	-0.0722961	0.389035	3522.57	2463.36	2482.42	2373.92	ZCCHC14	23174	Homo sapiens zinc finger, CCHC domain containing 14 (ZCCHC14), mRNA [NM_015144]			GO:0003676(nucleic acid binding);GO:0008270(zinc ion binding);GO:0046872(metal ion binding)	GCTTTGGTACTGAAACTGGACACCTTGTGTACTCGATACCTTCACAGCTTCTATTGGACA	ref|NM_015144|gb|BC028304|ens|ENST00000268616|gb|AB030243	16	16q24.2	GO:0003676|GO:0046872|GO:0008270	GO:0008270|GO:0003676|GO:0046872	NM_015144	Hs.156231
GT_44k_23_P100441	-0.0880971	Detected	0.0880971	Detected	0	0.0179963	Detected	-0.210153	Detected	-0.0960784	0.573634	511.918	439.532	417.315	354.293	NIP30	80011	Homo sapiens NEFA-interacting nuclear protein NIP30 (NIP30), mRNA [NM_024946]		GO:0005634(nucleus)		GTCATCATCTTTATGTGGCATGACTCTTAAGAGGCCATTACTGTATCTCATGGCCTCTTG	ref|NM_024946|gb|AK023291|gb|BG195172|thc|THC2472563	16	16q13	GO:0005634	GO:0005634	NM_024946	Hs.396740
GT_44k_23_P100455	0.0161917	Detected	-0.0161917	Detected	0	0.132777	Detected	-0.103915	Detected	0.014431	0.914882	139.375	103.558	114.447	96.5898	MTHFSD	64779	Homo sapiens cDNA FLJ43025 fis, clone BRTHA2018707. [AK125015]	GO:0009396(folic acid and derivative biosynthetic process)	GO:0005634(nucleus)	GO:0000166(nucleotide binding);GO:0003676(nucleic acid binding);GO:0005524(ATP binding);GO:0030272(5-formyltetrahydrofolate cyclo-ligase activity)	TTTTTAGCCAGAGGGTTTTACCAAGTGTTCTTTGAAGCACATTACGATGCCTCGAGAGGG	ref|NM_022764|ens|ENST00000360900|gb|AK023060|gb|AK096836	16	16q24.1	GO:0003676|GO:0005634|GO:0030272|GO:0009396|GO:0005524|GO:0000166	GO:0000166|GO:0030272|GO:0005634|GO:0009396|GO:0003676|GO:0005524	NM_022764
GT_44k_23_P100469	-0.123568	Detected	0.123568	Detected	0	0.323309	Detected	0.0280819	Detected	0.175695	0.457757	130.943	118.094	135.186	109.556	TXNL4B	54957	Homo sapiens thioredoxin-like 4B (TXNL4B), mRNA [NM_017853]	GO:0006397(mRNA processing);GO:0007049(cell cycle);GO:0007067(mitosis);GO:0008380(RNA splicing)	GO:0005634(nucleus);GO:0005681(spliceosome)		CTTAAGTAAAATGGCTGCTATATACCTGGTAGATGTGGACCAAACTGCAGTTTATACACA	ref|NM_017853|ens|ENST00000268483|gb|CR457240|gb|AY566808	16	16q22.3	GO:0005634|GO:0007067|GO:0005681|GO:0008380|GO:0007049|GO:0006397	GO:0006397|GO:0008380|GO:0007049|GO:0007067|GO:0005681|GO:0005634	NM_017853	Hs.134406
GT_44k_23_P100478	-0.0330911	Detected	0.0330911	Detected	0	-0.276271	Detected	-0.146004	Detected	-0.211138	0.101777	1218.31	969.236	779.611	848.535	MYST1	84148	Homo sapiens MYST histone acetyltransferase 1 (MYST1), mRNA [NM_032188]	GO:0006333(chromatin assembly or disassembly);GO:0006350(transcription);GO:0006355(regulation of transcription, DNA-dependent);GO:0016481(negative regulation of transcription);GO:0016568(chromatin modification);GO:0016573(histone acetylation);GO:0030099(m	GO:0000785(chromatin);GO:0005634(nucleus)	GO:0003682(chromatin binding);GO:0004402(histone acetyltransferase activity);GO:0008134(transcription factor binding);GO:0008270(zinc ion binding);GO:0016407(acetyltransferase activity);GO:0016740(transferase activity);GO:0046872(metal ion binding)	GATCTACCGCAAGAGCAACATCTCCGTGCACGAAGTTGATGGCAAAGACCATAAGATTTA	ref|NM_032188|gb|AK021872|gb|BC037773|ens|ENST00000219797	16	16p11.2	GO:0016407|GO:0006350|GO:0016740|GO:0006333|GO:0030099|GO:0016573|GO:0006355|GO:0005634|GO:0008134|GO:0046872|GO:0016568|GO:0016481|GO:0004402|GO:0045941|GO:0000785|GO:0003682|GO:0008270	GO:0006355|GO:0016573|GO:0005634|GO:0046872|GO:0006350|GO:0006333|GO:0045941|GO:0003682|GO:0030099|GO:0016481|GO:0008270|GO:0016407|GO:0000785|GO:0016740|GO:0004402|GO:0008134|GO:0016568	NM_032188	Hs.533803
GT_44k_23_P100486	-0.129866	Detected	0.129866	Detected	0	0.0999389	Detected	0.165937	Detected	0.132938	0.425693	10871.8	9890.96	9656.17	10052	VKORC1	79001	Homo sapiens vitamin K epoxide reductase complex, subunit 1 (VKORC1), transcript variant 2, mRNA [NM_206824]	GO:0006508(proteolysis)	GO:0005783(endoplasmic reticulum);GO:0016020(membrane);GO:0016021(integral to membrane)	GO:0004252(serine-type endopeptidase activity);GO:0016491(oxidoreductase activity);GO:0047057(vitamin-K-epoxide reductase (warfarin-sensitive) activity)	GACCTCATCTGCTTTGCTTTGGCATGTGAGCCTTGCCTAAGGGGGCATATCTGGGTCCCT	ref|NM_206824|ref|NM_024006|gb|AF176924|gb|AK129513	16	16p11.2	GO:0006508|GO:0004252|GO:0016020|GO:0016491|GO:0016021|GO:0047057|GO:0005783	GO:0016020|GO:0004252|GO:0005783|GO:0016491|GO:0006508|GO:0016021|GO:0047057	NM_206824	Hs.324844
GT_44k_23_P100499	-0.146887	Detected	0.146887	Detected	0	0.259796	Detected	0.322304	Detected	0.29105	0.192197	116.76	108.762	117.231	121.741	ROGDI	79641	Homo sapiens rogdi homolog (Drosophila) (ROGDI), mRNA [NM_024589]				CAGCAGATCCAGGATGCCAGAAACCATGTGAGCCAAGCCATTTACCTGCTTACCAGCCGG	ref|NM_024589|ens|ENST00000322048|gb|CR457355|gb|AM393155	16	16p13.3			NM_024589	Hs.459795
GT_44k_23_P100501	-0.0909271	Detected	0.0909271	Detected	0	0.0815516	Detected	-0.0145426	Detected	0.0335045	0.775512	7663.81	6606.01	6541.72	6086.15	HMOX2	3163	Homo sapiens heme oxygenase (decycling) 2 (HMOX2), mRNA [NM_002134]	GO:0006788(heme oxidation)	GO:0005783(endoplasmic reticulum);GO:0005792(microsome)	GO:0004392(heme oxygenase (decyclizing) activity);GO:0005506(iron ion binding);GO:0009055(electron carrier activity);GO:0046872(metal ion binding)	CTAGCTGCTGGACTCTTGGCCTGGTACTACATGTGAAGCACCCATCATGCCACACCGGTA	ref|NM_002134|ens|ENST00000219700|gb|D21243|gb|AK093388	16	16p13.3	GO:0005792|GO:0006788|GO:0005506|GO:0009055|GO:0046872|GO:0004392|GO:0005783	GO:0005792|GO:0005506|GO:0005783|GO:0004392|GO:0009055|GO:0006788|GO:0046872	NM_002134	Hs.284279
GT_44k_23_P100517	-0.0575953	Detected	0.0575953	Detected	0	0.176367	Detected	-0.111201	Detected	0.0325828	0.852872	994.096	818.191	885.491	721.432	TMEM170	124491	Homo sapiens mRNA; cDNA DKFZp686O1555 (from clone DKFZp686O1555). [BX648484]		GO:0016021(integral to membrane)		AGACATTTTGCGTCTTGGTGGTCTCCTTTTTACGGATTTTAGCTACTCTATAGCATACAT	ref|NM_145254|ens|ENST00000357613|gb|BC018082|gb|BQ189798	16	16q23.1	GO:0016021	GO:0016021	NM_145254	Hs.487510
GT_44k_23_P100522	-0.0344419	Detected	0.0344419	Detected	0	-0.0899296	Detected	0.0898294	Detected	-5.00679e-05	0.999632	1253.04	998.738	913.246	1028.68	AK027211		Homo sapiens cDNA: FLJ23558 fis, clone LNG09703. [AK027211]				ATCAGTTTGGGCAATATGGCGAGACCTCATCTCTACAAAATTAAATTAGCTGGGGTGGTG	gb|AK027211	16	16p12.2			AK027211	Hs.526500
GT_44k_23_P100539	-0.139183	Detected	0.139183	Detected	0	0.547375	Detected	0.453974	Detected	0.500675	0.076272	42.7013	39.3538	52.0524	48.518	ABCC6	368	Homo sapiens ATP-binding cassette, sub-family C (CFTR/MRP), member 6 (ABCC6), transcript variant 1, mRNA [NM_001171]	GO:0006810(transport);GO:0007601(visual perception);GO:0042493(response to drug);GO:0050896(response to stimulus)	GO:0005886(plasma membrane);GO:0016021(integral to membrane)	GO:0000166(nucleotide binding);GO:0005215(transporter activity);GO:0005524(ATP binding);GO:0016887(ATPase activity);GO:0042626(ATPase activity, coupled to transmembrane movement of substances)	TCATCGATAGCTCCACACGATATTGAGTCTAGACCTGTGTTTGCTCTCTGGGAGGAAAAT	ref|NM_001171|thc|THC2480873|thc|THC2662835	16	16p13.11	GO:0042493|GO:0005215|GO:0005886|GO:0042626|GO:0005524|GO:0016887|GO:0007601|GO:0000166|GO:0016021|GO:0050896|GO:0006810	GO:0005215|GO:0000166|GO:0005886|GO:0042493|GO:0006810|GO:0042626|GO:0016021|GO:0007601|GO:0016887|GO:0005524|GO:0050896	NM_001171	Hs.643018
GT_44k_23_P100556	-0.00064373	Detected	0.00064373	Detected	0	0.245182	Detected	0.413929	Detected	0.329556	0.0597376	321.337	244.398	288.594	322.599	EXOC7	23265	Homo sapiens exocyst complex component 7 (EXOC7), transcript variant 1, mRNA [NM_001013839]	GO:0006887(exocytosis);GO:0015031(protein transport)	GO:0000145(exocyst)		GCAGCTGGTTAAAGGTGACTGATTACATCGCAGAGAAGAATCTACCTGTGTTCCAGCCGG	ref|NM_001013839|ref|NM_015219|gb|BC018466|gb|BX647763	17	17q25.1	GO:0015031|GO:0000145|GO:0006887	GO:0000145|GO:0006887|GO:0015031	NM_001013839	Hs.533985
GT_44k_23_P100576	0.285935	Detected	-0.285935	Detected	0	-0.112812	Detected	0.112636	Detected	-8.82149e-05	0.999797	13150.4	6722.62	7554.92	8783.63	PSMB3	5691	Homo sapiens proteasome (prosome, macropain) subunit, beta type, 3 (PSMB3), mRNA [NM_002795]	GO:0006511(ubiquitin-dependent protein catabolic process)	GO:0005634(nucleus);GO:0005829(cytosol);GO:0005839(proteasome core complex (sensu Eukaryota))	GO:0004298(threonine endopeptidase activity);GO:0005515(protein binding)	AGATCAAACCTTATACCCTCATGAGCATGGTGGCCAACCTCTTGTATGAGAAACGGTTTG	ref|NM_002795|ens|ENST00000225426|gb|D26598|gb|BC013008	17	17q12	GO:0005634|GO:0005515|GO:0005829|GO:0006511|GO:0005839|GO:0004298	GO:0005515|GO:0006511|GO:0005839|GO:0005634|GO:0004298|GO:0005829	NM_002795	Hs.82793
GT_44k_23_P100583	-0.151216	Detected	0.151217	Detected	2.38419e-07	0.254225	Detected	0.090622	Detected	0.172424	0.421533	13.8372	12.967	13.8811	12.324	LPO	4025	Homo sapiens lactoperoxidase (LPO), mRNA [NM_006151]	GO:0006979(response to oxidative stress);GO:0042744(hydrogen peroxide catabolic process)	GO:0005575(cellular_component)	GO:0004601(peroxidase activity);GO:0005506(iron ion binding);GO:0005509(calcium ion binding);GO:0016491(oxidoreductase activity);GO:0046872(metal ion binding)	CGCTGCACAGGAAAGTTCCCTTTGGTCCACAGGGCCATTTCAAGCAAGTTCAATGACCTG	ref|NM_006151|gb|BC107166|gb|BC107167|gb|M58151	17	17q22	GO:0005506|GO:0004601|GO:0006979|GO:0046872|GO:0042744|GO:0016491|GO:0005575|GO:0005509	GO:0004601|GO:0005506|GO:0005509|GO:0016491|GO:0005575|GO:0042744|GO:0006979|GO:0046872	NM_006151	Hs.234742
GT_44k_23_P100595	-0.237501	Compromised	0.237502	Compromised	2.38419e-07	0.228616	Compromised	0.0263724	Compromised	0.127494	0.670284	1.90656	2.01368	1.99476	1.7242	MGC13008	84772	Homo sapiens hypothetical protein MGC13008, mRNA (cDNA clone MGC:13008 IMAGE:3532504), complete cds. [BC005072]				CTATGTGGGTTCTGGAAAGCTTGTTGGAAACAGACTCGTGAGACACACTCAAACCAGTTT	gb|BC005072|ens|ENST00000330153|thc|THC2485019	17	17p11.2			BC005072	Hs.579262
GT_44k_23_P100602	-0.255094	Detected	0.255094	Detected	0	0.102652	Detected	0.0882797	Detected	0.0954657	0.744274	1622.36	1755.82	1574.58	1550.3	TBCD	6904	Homo sapiens tubulin folding cofactor D (TBCD), mRNA [NM_005993]	GO:0006457(protein folding);GO:0007025(beta-tubulin folding)	GO:0005874(microtubule)	GO:0051087(chaperone binding)	AAGTTGCTTGCGCTCTGTAAGAAAGAAATCAAGAATTCAAAAGATATCCAGAAGCTCCTG	ref|NM_005993|gb|BC003094|gb|BC006364|ens|ENST00000334614	17	17q25.3	GO:0051087|GO:0005874|GO:0007025|GO:0006457	GO:0006457|GO:0005874|GO:0051087|GO:0007025	NM_005993	Hs.464391
GT_44k_23_P10062	-0.234131	Compromised	0.234131	Compromised	0	0.213489	Compromised	-0.00288486	Compromised	0.105302	0.722632	2.11904	2.22767	2.18884	1.87351	MGAT4C	25834	Homo sapiens mannosyl (alpha-1,3-)-glycoprotein beta-1,4-N-acetylglucosaminyltransferase, isozyme C (putative) (MGAT4C), mRNA [NM_013244]	GO:0005975(carbohydrate metabolic process)	GO:0016020(membrane)	GO:0008454(alpha-1,3-mannosylglycoprotein 4-beta-N-acetylglucosaminyltransferase activity);GO:0016758(transferase activity, transferring hexosyl groups)	TAGATGTTGGGGAAAACGTTATGCCTAGCAAACAAAGGAGACAATGTTCTAGTTACTTAA	ref|NM_013244|ens|ENST00000332156|gb|BC064141|gb|AB024729	12	12q21.31	GO:0016020|GO:0005975|GO:0008454|GO:0016758	GO:0016758|GO:0016020|GO:0005975|GO:0008454	NM_013244	Hs.662231
GT_44k_23_P100632	-0.142414	Detected	0.142414	Detected	0	0.0949297	Detected	0.0382538	Detected	0.0665917	0.691533	199489	184677	178112	170298	HN1	51155	Homo sapiens hematological and neurological expressed 1 (HN1), transcript variant 3, mRNA [NM_001002033]		GO:0005634(nucleus)		TTCCTCCATGCTTGTGAACTGCACAACTTGAGCCTGACTGTACATCTCTTGGATTTGTTT	ref|NM_001002033|ref|NM_016185|ref|NM_001002032|ens|ENST00000356033	17	17q25.1	GO:0005634	GO:0005634	NM_001002033	Hs.532803
GT_44k_23_P100642	0.398678	Detected	-0.398678	Compromised	0	-0.773987	Compromised	-0.848061	Compromised	-0.811024	0.180069	9.78708	4.27932	3.2883	3.10635	PNMT	5409	Homo sapiens phenylethanolamine N-methyltransferase (PNMT), mRNA [NM_002686]	GO:0042423(catecholamine biosynthetic process)		GO:0004603(phenylethanolamine N-methyltransferase activity);GO:0008168(methyltransferase activity);GO:0016740(transferase activity)	CACCTTCAGACAGGCGTAGATGATGTCAAGGGCGTCTTCTTCGCCTGGGCTCAGAAGGTT	ref|NM_002686|ens|ENST00000269582|gb|E01985|gb|E01986	17	17q12	GO:0004603|GO:0016740|GO:0008168|GO:0042423	GO:0004603|GO:0008168|GO:0042423|GO:0016740	NM_002686	Hs.1892
GT_44k_23_P100654	-0.0411062	Detected	0.0411062	Detected	0	0.023736	Detected	-0.0524855	Detected	-0.0143747	0.821579	992.227	798.196	786.061	741.463	ZBTB4	57659	Homo sapiens zinc finger and BTB domain containing 4 (ZBTB4), mRNA [NM_020899]				GTATTTGAGCTGGGGAATTTGAATATTGTGAGTTTCAGATGTTGGAAATTTGGGATTTTG	ref|NM_020899|ens|ENST00000311403|ens|ENST00000380599|gb|AB040971	17	17p13.1			NM_020899	Hs.35096
GT_44k_23_P100660	-0.01371	Detected	0.01371	Detected	0	-0.431391	Detected	-0.10547	Detected	-0.268431	0.242408	65.014	50.3513	36.8636	45.9502	SERPINF1	5176	Homo sapiens serpin peptidase inhibitor, clade F (alpha-2 antiplasmin, pigment epithelium derived factor), member 1 (SERPINF1), mRNA [NM_002615]	GO:0007275(multicellular organismal development);GO:0008283(cell proliferation);GO:0016525(negative regulation of angiogenesis);GO:0050769(positive regulation of neurogenesis)	GO:0005576(extracellular region)	GO:0004867(serine-type endopeptidase inhibitor activity)	CTTCGTACTGAGGGACACAGACACAGGGGCCCTTCTCTTCATTGGCAAGATTCTGGACCC	ref|NM_002615|ens|ENST00000382042|ens|ENST00000254722|gb|BT007222	17	17p13.3	GO:0005576|GO:0008283|GO:0007275|GO:0016525|GO:0004867|GO:0050769	GO:0050769|GO:0004867|GO:0008283|GO:0016525|GO:0007275|GO:0005576	NM_002615	Hs.532768
GT_44k_23_P100676	-0.166492	Detected	0.166492	Detected	0	-0.0214124	Detected	-0.0969834	Detected	-0.0591979	0.761869	271.681	260.044	227.54	214.727	SMG6	23293	Homo sapiens cDNA FLJ14069 fis, clone HEMBB1001562, weakly similar to CYLICIN II. [AK024131]	GO:0000184(mRNA catabolic process, nonsense-mediated decay);GO:0000723(telomere maintenance);GO:0006406(mRNA export from nucleus);GO:0035303(regulation of dephosphorylation)	GO:0000781(chromosome, telomeric region);GO:0005634(nucleus);GO:0005694(chromosome);GO:0005697(telomerase holoenzyme complex);GO:0005737(cytoplasm)	GO:0003677(DNA binding);GO:0004519(endonuclease activity);GO:0005515(protein binding);GO:0016787(hydrolase activity);GO:0030145(manganese ion binding);GO:0042162(telomeric DNA binding);GO:0046872(metal ion binding)	AGCTGGTACCTCAGTGGGGAGGCTTCCTTACCAAGAATGAGTTCCTGAAACCCAGGGCCA	ref|NM_017575|ens|ENST00000263073|ens|ENST00000354901|gb|AB018275	17	17p13.3	GO:0042162|GO:0005515|GO:0035303|GO:0000723|GO:0005694|GO:0005697|GO:0006406|GO:0004519|GO:0030145|GO:0005634|GO:0000184|GO:0016787|GO:0046872|GO:0003677|GO:0005737|GO:0000781	GO:0005515|GO:0000781|GO:0035303|GO:0005697|GO:0030145|GO:0005694|GO:0042162|GO:0005634|GO:0003677|GO:0046872|GO:0005737|GO:0006406|GO:0004519|GO:0000723|GO:0000184|GO:0016787	NM_017575
GT_44k_23_P100693	0.200906	Detected	-0.200906	Detected	0	-0.676095	Detected	-0.280956	Detected	-0.478525	0.231557	520.708	299.493	214.742	280.83	HELZ	9931	Homo sapiens helicase with zinc finger (HELZ), mRNA [NM_014877]		GO:0005634(nucleus)	GO:0000166(nucleotide binding);GO:0003676(nucleic acid binding);GO:0004386(helicase activity);GO:0005524(ATP binding);GO:0008270(zinc ion binding);GO:0016787(hydrolase activity);GO:0046872(metal ion binding)	ATTTCTGTTTGTATCAGTAGAATTAAGGTAGTTGGACTTCATCTATAGATGCACAGTTCC	ref|NM_014877|gb|BC094881|ens|ENST00000358691|gb|BC130582	17	17q24.2	GO:0004386|GO:0003676|GO:0005634|GO:0016787|GO:0046872|GO:0005524|GO:0008270|GO:0000166	GO:0000166|GO:0016787|GO:0004386|GO:0008270|GO:0005634|GO:0003676|GO:0005524|GO:0046872	NM_014877	Hs.370140
GT_44k_23_P100704	0.00545168	Detected	-0.00545168	Detected	0	-0.182693	Detected	-0.330586	Detected	-0.256639	0.0742901	810.613	611.338	538.893	483.682	MAPK7	5598	Homo sapiens mitogen-activated protein kinase 7 (MAPK7), transcript variant 1, mRNA [NM_139033]	GO:0006468(protein amino acid phosphorylation);GO:0007049(cell cycle);GO:0007165(signal transduction)		GO:0000166(nucleotide binding);GO:0004674(protein serine/threonine kinase activity);GO:0004707(MAP kinase activity);GO:0005515(protein binding);GO:0005524(ATP binding);GO:0016740(transferase activity)	GTGAGGCTCGGCTTGGATTATTCTGCAGGTTCATCTCAGACCCACCTTTCAGCCTTAAGC	ref|NM_139033|ref|NM_139034|ref|NM_002749|ref|NM_139032	17	17p11.2	GO:0005515|GO:0004707|GO:0004674|GO:0005524|GO:0016740|GO:0006468|GO:0000166|GO:0007049|GO:0007165	GO:0005515|GO:0007165|GO:0007049|GO:0000166|GO:0004674|GO:0006468|GO:0005524|GO:0016740|GO:0004707	NM_139033	Hs.150136
GT_44k_23_P100711	0.00899935	Detected	-0.00899935	Detected	0	-0.372823	Detected	-0.481728	Detected	-0.427276	0.0162785	6903.48	5180.83	4012.86	3700.39	PMP22	5376	Homo sapiens peripheral myelin protein 22 (PMP22), transcript variant 1, mRNA [NM_000304]	GO:0007268(synaptic transmission);GO:0007422(peripheral nervous system development);GO:0007605(sensory perception of sound);GO:0007638(mechanosensory behavior);GO:0008285(negative regulation of cell proliferation)	GO:0005887(integral to plasma membrane);GO:0016020(membrane)		TGTGCCTCCAAGGACTGTCTGGCAATGACTTGTATTGGCCACCAACTGTAGATGTATATA	ref|NM_000304|ref|NM_153322|ref|NM_153321|ens|ENST00000312280	17	17p12	GO:0005887|GO:0007268|GO:0016020|GO:0007638|GO:0007605|GO:0007422|GO:0008285	GO:0008285|GO:0016020|GO:0005887|GO:0007605|GO:0007422|GO:0007268|GO:0007638	NM_000304	Hs.372031
GT_44k_23_P100730	-0.0472236	Detected	0.0472236	Detected	0	-0.147871	Detected	-0.101064	Detected	-0.124468	0.142067	1767.56	1434.02	1248.54	1282.54	SKAP1	8631	Homo sapiens src kinase associated phosphoprotein 1 (SKAP1), transcript variant 1, mRNA [NM_003726]	GO:0006955(immune response)	GO:0005634(nucleus);GO:0016020(membrane)		AGAAGGAAACCTTGGGAGGAGGACATTACTGGTTGTTCTGGCTGGTTTGAAAAGCACAAA	ref|NM_003726|ref|NM_001075099|gb|BC047870|ens|ENST00000336915	17	17q21.32	GO:0005634|GO:0016020|GO:0006955	GO:0006955|GO:0016020|GO:0005634	NM_003726	Hs.316931
GT_44k_23_P100754	0.264699	Detected	-0.264699	Detected	0	-0.0849099	Detected	0.0600305	Detected	-0.0124397	0.967965	681.262	358.674	404.947	445.253	SMURF2	64750	Homo sapiens cDNA FLJ11157 fis, clone PLACE1006961. [AK002019]	GO:0006464(protein modification process);GO:0006511(ubiquitin-dependent protein catabolic process);GO:0006512(ubiquitin cycle);GO:0016481(negative regulation of transcription);GO:0017015(regulation of transforming growth factor beta receptor signaling pat	GO:0000151(ubiquitin ligase complex);GO:0005622(intracellular);GO:0005634(nucleus)	GO:0004842(ubiquitin-protein ligase activity);GO:0005515(protein binding);GO:0016874(ligase activity)	TGGAAGGTAAACACCCGGTTAAAACACTGTACACCAGACAGCAACATTGTCAAATGGTTC	ref|NM_022739|ens|ENST00000262435|gb|AF310676|gb|AF301463	17	17q24.1	GO:0005634|GO:0005515|GO:0006464|GO:0006511|GO:0004842|GO:0016481|GO:0017015|GO:0000151|GO:0005622|GO:0016874|GO:0006512	GO:0005622|GO:0005515|GO:0006511|GO:0006512|GO:0004842|GO:0016874|GO:0000151|GO:0016481|GO:0005634|GO:0017015|GO:0006464	NM_022739	Hs.515011
GT_44k_23_P100764	-0.13421	Detected	0.13421	Detected	0	0.107597	Detected	0.079999	Detected	0.0937982	0.558827	6932.42	6345.08	6208.71	6057.2	SLC25A39	51629	Homo sapiens solute carrier family 25, member 39 (SLC25A39), mRNA [NM_016016]	GO:0006810(transport)	GO:0005739(mitochondrion);GO:0005743(mitochondrial inner membrane);GO:0016020(membrane);GO:0016021(integral to membrane)	GO:0005488(binding)	GATCAGCACCTATGAGTTCGGCAAAAGCTTCTTCCAGAGGCTGAACCAGGACCGGCTTCT	ref|NM_016016|gb|BC096819|ens|ENST00000225308|ens|ENST00000377095	17	17q21.31	GO:0016020|GO:0005739|GO:0005488|GO:0016021|GO:0005743|GO:0006810	GO:0005739|GO:0016020|GO:0005488|GO:0006810|GO:0005743|GO:0016021	NM_016016	Hs.514216
GT_44k_23_P10077	0.436346	Detected	-0.436346	Detected	0	-0.569106	Detected	-0.153505	Detected	-0.361306	0.532659	457.315	189.784	172.532	228.853	PNPLA2	57104	Homo sapiens patatin-like phospholipase domain containing 2 (PNPLA2), mRNA [NM_020376]	GO:0006629(lipid metabolic process)			CGCCTCCATTACCACTGCGCAGTGAGATGAGGGGACTCACAGTTGCCAAGAGGGGTCTTT	ref|NM_020376|ens|ENST00000336615|ens|ENST00000382336|gb|AJ278476	11	11p15.5	GO:0006629	GO:0006629	NM_020376	Hs.654697
GT_44k_23_P100779	-0.287516	Detected	0.287516	Detected	0	-0.0182264	Detected	-0.358517	Detected	-0.188372	0.629656	167.21	189.284	152.634	119.893	UBTF	7343	Homo sapiens upstream binding transcription factor, RNA polymerase I (UBTF), transcript variant 2, mRNA [NM_001076683]	GO:0006350(transcription);GO:0006355(regulation of transcription, DNA-dependent);GO:0006356(regulation of transcription from RNA polymerase I promoter)	GO:0005634(nucleus);GO:0005730(nucleolus)	GO:0003677(DNA binding);GO:0003701(RNA polymerase I transcription factor activity);GO:0005515(protein binding)	CAGGACCGTGCAGCATATAAAGAGTACATCTCCAATAAACGTAAGAGCATGACCAAGCTG	ref|NM_014233|ref|NM_001076683|ref|NM_001076684|gb|BC042297	17	17q21.31	GO:0005634|GO:0005515|GO:0006350|GO:0003677|GO:0006356|GO:0003701|GO:0005730|GO:0006355	GO:0005515|GO:0006355|GO:0003701|GO:0006356|GO:0005730|GO:0005634|GO:0003677|GO:0006350	NM_014233	Hs.89781
GT_44k_23_P100788	0.58173	Detected	-0.58173	Compromised	0	-1.18171	Compromised	-1.30811	Compromised	-1.24491	0.167207	15.0752	5.1142	3.36312	3.06387	STAT5B	6777	Homo sapiens signal transducer and activator of transcription 5B, mRNA (cDNA clone IMAGE:4605440), complete cds. [BC020868]	GO:0001553(luteinization);GO:0001779(natural killer cell differentiation);GO:0006350(transcription);GO:0007242(intracellular signaling cascade);GO:0007259(JAK-STAT cascade);GO:0007565(pregnancy);GO:0007595(lactation);GO:0008284(positive regulation of cell	GO:0005634(nucleus);GO:0005737(cytoplasm)	GO:0003700(transcription factor activity);GO:0004871(signal transducer activity);GO:0005509(calcium ion binding);GO:0005515(protein binding)	TTCCTCCTGAGATTCAGTGACTCAGAAATTGGCGGCATCACCATTGCTTGGAAGTTTGAT	ref|NM_012448|ens|ENST00000293328|gb|U47686|gb|U48730	17	17q21.2	GO:0040018|GO:0001779|GO:0042448|GO:0030856|GO:0006350|GO:0019218|GO:0043066|GO:0007565|GO:0042104|GO:0007242|GO:0019221|GO:0019915|GO:0043029|GO:0001553|GO:0030155|GO:0045579|GO:0045086|GO:0045885|GO:0045647|GO:0007595|GO:0007259|GO:0045931|GO:0008284	GO:0045885|GO:0007242|GO:0008284|GO:0043066|GO:0007565|GO:0019915|GO:0045579|GO:0019221|GO:0001553|GO:0007259|GO:0030155|GO:0019218|GO:0006350|GO:0045086|GO:0042104|GO:0045931|GO:0007595|GO:0045647|GO:0030856|GO:0042448|GO:0001779|GO:0040018|GO:0043029	NM_012448	Hs.632256
GT_44k_23_P100795	0.524249	Detected	-0.524249	Detected	0	-0.395446	Detected	-0.129868	Detected	-0.262657	0.675194	218.805	80.3854	87.6046	104.725	STAT3	6774	Homo sapiens signal transducer and activator of transcription 3 (acute-phase response factor), mRNA (cDNA clone IMAGE:5193339), partial cds. [BC029783]	GO:0000122(negative regulation of transcription from RNA polymerase II promoter);GO:0006928(cell motility);GO:0006953(acute-phase response);GO:0007242(intracellular signaling cascade);GO:0007259(JAK-STAT cascade);GO:0007399(nervous system development);GO:	GO:0005634(nucleus);GO:0005737(cytoplasm)	GO:0003700(transcription factor activity);GO:0004871(signal transducer activity);GO:0005062(hematopoietin/interferon-class (D200-domain) cytokine receptor signal transducer activity);GO:0005509(calcium ion binding);GO:0008134(transcription factor binding)	AGTTTCTGTGGAATTCTGTTTGTTAAATCAAATTAGCTGGTCTCTGAATTAAGGGGGAGA	ref|NM_213662|ref|NM_139276|ref|NM_003150|ens|ENST00000264657	17	17q21.2	GO:0007399|GO:0003700|GO:0006953|GO:0006928|GO:0007242|GO:0019221|GO:0005509|GO:0008134|GO:0005634|GO:0005062|GO:0005737|GO:0004871|GO:0007259|GO:0000122	GO:0007242|GO:0003700|GO:0019221|GO:0005509|GO:0006928|GO:0005634|GO:0000122|GO:0006953|GO:0007259|GO:0007399|GO:0005737|GO:0005062|GO:0004871|GO:0008134	NM_213662	Hs.463059
GT_44k_23_P100802	-0.288666	Detected	0.288666	Detected	0	0.526719	Detected	0.2083	Detected	0.367509	0.380928	10153.6	11512.4	13533.2	10792.6	CCDC56	28958	Homo sapiens coiled-coil domain containing 56 (CCDC56), mRNA [NM_001040431]		GO:0005739(mitochondrion);GO:0016020(membrane);GO:0016021(integral to membrane)		TGGCAGCTCTGTGCAGTGTTTGAGCCTACAGTGGGATACATAGGGTCAAATTGAGAATAA	ref|NM_001040431|gb|BC002698|ens|ENST00000328434|gb|AF070665	17	17q21.31	GO:0016020|GO:0005739|GO:0016021	GO:0005739|GO:0016020|GO:0016021	NM_001040431	Hs.16059
GT_44k_23_P10081	0.330509	Detected	-0.330509	Detected	0	-0.330707	Detected	-0.503472	Detected	-0.41709	0.346508	158.148	76.0026	75.7434	66.8213	ARL13B	200894	Homo sapiens ADP-ribosylation factor-like 13B (ARL13B), transcript variant 1, mRNA [NM_182896]			GO:0000166(nucleotide binding);GO:0005525(GTP binding)	TGCACTTAAGAATGGCATCCATAAGATTCTGTATTTGGCATTTAGACTAACTTCTAGATG	ref|NM_182896|ref|NM_144996|ens|ENST00000335438|ens|ENST00000303097	3	3q11.2	GO:0005525|GO:0000166	GO:0000166|GO:0005525	NM_182896	Hs.533086
GT_44k_23_P100868	-0.277887	Detected	0.277887	Detected	0	0.460628	Detected	0.31511	Detected	0.387869	0.309435	1274.87	1424.03	1611.04	1448.37	MYOHD1	80179	Homo sapiens myosin head domain containing 1 (MYOHD1), transcript variant 1, mRNA [NM_025109]		GO:0016459(myosin complex)	GO:0003774(motor activity);GO:0005524(ATP binding)	AAGGTACCGCATGATCAGAAGAGAGAACTAGTGCTACCGCCTTGCTTGTCTAGTACATTA	ref|NM_001033580|gb|AK026518|thc|THC2475732	17	17q12	GO:0005524|GO:0016459|GO:0003774	GO:0003774|GO:0016459|GO:0005524	NM_001033580	Hs.302051
GT_44k_23_P100872	-0.164064	Detected	0.164064	Detected	0	0.235601	Detected	0.245592	Detected	0.240597	0.280344	12.1594	11.5995	12.1493	12.1656	HOXB3	3213	Homo sapiens homeobox B3 (HOXB3), mRNA [NM_002146]	GO:0006355(regulation of transcription, DNA-dependent);GO:0007275(multicellular organismal development);GO:0030878(thyroid gland development)	GO:0005634(nucleus)	GO:0003700(transcription factor activity)	AGTGCCGCACCTACCAGTGCCACTAGCAACAGCAGTAATGGGGGCGGGCCCAGCAAAAGT	ref|NM_002146|ens|ENST00000311626|gb|X16667|gb|U59298	17	17q21.32	GO:0005634|GO:0003700|GO:0030878|GO:0007275|GO:0006355	GO:0006355|GO:0003700|GO:0007275|GO:0005634|GO:0030878	NM_002146	Hs.654560
GT_44k_23_P100883	-0.217428	Detected	0.217428	Detected	0	0.0677581	Detected	-0.161398	Detected	-0.0468202	0.866499	3911.27	4017.65	3609.88	3062.58	SUZ12	23512	Homo sapiens suppressor of zeste 12 homolog (Drosophila) (SUZ12), mRNA [NM_015355]	GO:0000122(negative regulation of transcription from RNA polymerase II promoter);GO:0006350(transcription);GO:0006355(regulation of transcription, DNA-dependent);GO:0008284(positive regulation of cell proliferation);GO:0016568(chromatin modification);GO:0	GO:0001739(sex chromatin);GO:0005622(intracellular);GO:0005634(nucleus);GO:0035098(ESC/E(Z) complex)	GO:0003676(nucleic acid binding);GO:0003682(chromatin binding);GO:0008270(zinc ion binding);GO:0042054(histone methyltransferase activity);GO:0046872(metal ion binding)	CTTGATTGGTAAGCTCTCCAAATGATGAGTTCTAGTAAACTCTGATTTTTGCCTCTGGAT	ref|NM_015355|ens|ENST00000322652|gb|BC015704|gb|BC018583	17	17q11.2	GO:0003676|GO:0006350|GO:0001739|GO:0035098|GO:0006355|GO:0042054|GO:0016574|GO:0005634|GO:0046872|GO:0016568|GO:0016571|GO:0003682|GO:0008270|GO:0000122|GO:0005622|GO:0008284	GO:0008284|GO:0006355|GO:0016574|GO:0016571|GO:0005634|GO:0000122|GO:0003676|GO:0001739|GO:0046872|GO:0006350|GO:0042054|GO:0005622|GO:0035098|GO:0003682|GO:0008270|GO:0016568	NM_015355	Hs.462732
GT_44k_23_P100912	-0.418962	Detected	0.418962	Detected	0	0.14229	Detected	0.192366	Detected	0.167328	0.728669	128.996	175.213	144.164	148.426	GIT1	28964	Homo sapiens G protein-coupled receptor kinase interactor 1 (GIT1), mRNA [NM_014030]	GO:0008277(regulation of G-protein coupled receptor protein signaling pathway);GO:0043087(regulation of GTPase activity)		GO:0004872(receptor activity);GO:0005096(GTPase activator activity);GO:0005515(protein binding);GO:0008270(zinc ion binding);GO:0016301(kinase activity);GO:0046872(metal ion binding)	CACAGGCCCCAACCTGTGTGCTGGGGTCCCCAGCAGCAAACACTGGAAAGTCTGTTTTTT	ref|NM_014030|gb|BX648097|ens|ENST00000225394|gb|AK000863	17	17q11.2	GO:0008277|GO:0005515|GO:0004872|GO:0046872|GO:0016301|GO:0043087|GO:0008270|GO:0005096	GO:0005515|GO:0008277|GO:0016301|GO:0008270|GO:0004872|GO:0043087|GO:0046872|GO:0005096	NM_014030	Hs.514051
GT_44k_23_P100931	-0.254659	Compromised	0.254658	Compromised	-2.38419e-07	0.206188	Compromised	-0.0189095	Compromised	0.0936391	0.768636	2.09505	2.26602	2.18398	1.85809	AIPL1	23746	Homo sapiens aryl hydrocarbon receptor interacting protein-like 1 (AIPL1), transcript variant 1, mRNA [NM_014336]	GO:0006457(protein folding);GO:0007601(visual perception);GO:0018343(protein farnesylation);GO:0050896(response to stimulus)	GO:0005634(nucleus);GO:0005737(cytoplasm)	GO:0001918(farnesylated protein binding);GO:0004872(receptor activity);GO:0005488(binding);GO:0051082(unfolded protein binding)	CATCTCGGTGATTTTTGTAACTTTACGCAGGACACTTAGAGCTCTCTAGAATCCCACTGA	ref|NM_014336|ref|NM_001033055|ref|NM_001033054|gb|BX537907	17	17p13.2	GO:0005634|GO:0004872|GO:0051082|GO:0001918|GO:0005737|GO:0005488|GO:0006457|GO:0007601|GO:0050896|GO:0018343	GO:0018343|GO:0001918|GO:0005737|GO:0006457|GO:0005488|GO:0004872|GO:0005634|GO:0051082|GO:0007601|GO:0050896	NM_014336	Hs.279887
GT_44k_23_P100935	-0.2693	Compromised	0.269301	Compromised	2.38419e-07	0.19213	Compromised	-0.0240555	Compromised	0.0840373	0.799386	2.14271	2.3651	2.23457	1.91291	AIPL1	23746	Homo sapiens aryl hydrocarbon receptor interacting protein-like 1 (AIPL1), transcript variant 1, mRNA [NM_014336]	GO:0006457(protein folding);GO:0007601(visual perception);GO:0018343(protein farnesylation);GO:0050896(response to stimulus)	GO:0005634(nucleus);GO:0005737(cytoplasm)	GO:0001918(farnesylated protein binding);GO:0004872(receptor activity);GO:0005488(binding);GO:0051082(unfolded protein binding)	CAGTTTCTAGATTTTACCCCATGTCAATGACAAATGAGGATTTGATGCTCTGATCCTTTC	ref|NM_014336|ref|NM_001033055|ref|NM_001033054|gb|BX537907	17	17p13.2	GO:0005634|GO:0004872|GO:0051082|GO:0001918|GO:0005737|GO:0005488|GO:0006457|GO:0007601|GO:0050896|GO:0018343	GO:0018343|GO:0001918|GO:0005737|GO:0006457|GO:0005488|GO:0004872|GO:0005634|GO:0051082|GO:0007601|GO:0050896	NM_014336	Hs.279887
GT_44k_23_P100959	0.477325	Compromised	-0.477326	Compromised	-2.38419e-07	-0.433229	Compromised	0.58853	Compromised	0.0776501	0.921709	5.20551	2.04096	2.09742	4.2349	ZFP3	124961	Homo sapiens zinc finger protein 3 homolog (mouse) (ZFP3), mRNA [NM_153018]	GO:0006350(transcription);GO:0006355(regulation of transcription, DNA-dependent)	GO:0005622(intracellular);GO:0005634(nucleus)	GO:0003677(DNA binding);GO:0008270(zinc ion binding);GO:0046872(metal ion binding)	GAAGAAAGATACCATGAATGCAATGAGTGTGGCAAAGCCTTCAAGCATAGCTCAGGCCTT	ref|NM_153018|gb|BX647638|ens|ENST00000318833|gb|AK055288	17	17p13.2	GO:0005634|GO:0046872|GO:0006350|GO:0003677|GO:0008270|GO:0006355|GO:0005622	GO:0005622|GO:0006355|GO:0008270|GO:0005634|GO:0003677|GO:0046872|GO:0006350	NM_153018	Hs.48832
GT_44k_23_P100963	-0.105095	Detected	0.105095	Detected	0	0.242305	Detected	0.412294	Detected	0.3273	0.136479	395.494	347.667	381.104	426.376	SPNS3	201305	Homo sapiens hypothetical protein MGC29671 (MGC29671), mRNA [NM_182538]	GO:0006810(transport)	GO:0016020(membrane);GO:0016021(integral to membrane)	GO:0005215(transporter activity)	TGCCTCGGTTCCTCTTTGGCTGTCCTCGGGGACTCCGGCTGAGGCACATCTGCCACTTTT	ref|NM_182538|gb|BC023646|ens|ENST00000355530|ens|ENST00000333476	17	17p13.2	GO:0005215|GO:0016020|GO:0016021|GO:0006810	GO:0005215|GO:0016020|GO:0006810|GO:0016021	NM_182538	Hs.657543
GT_44k_23_P100990	-0.177502	Detected	0.177502	Detected	0	0.590276	Detected	-0.593554	Compromised	-0.00163889	0.998125	14.0185	13.6245	18.0781	7.91339	KRT38	8687	Homo sapiens keratin 38 (KRT38), mRNA [NM_006771]		GO:0005882(intermediate filament)	GO:0005198(structural molecule activity)	ATGGGTAGAGATTTGCTAAGTATGATGTGCTTCCACCTCTTCTCTTCATACTCTCTACCT	ref|NM_006771|ens|ENST00000246646|gb|BC131715|thc|THC2488984	17	17q21.2	GO:0005882|GO:0005198	GO:0005882|GO:0005198	NM_006771	Hs.248188
GT_44k_23_P100991	-0.199323	Compromised	0.199323	Compromised	0	0.270656	Compromised	0.036222	Compromised	0.153439	0.575225	2.30082	2.30482	2.41372	2.04029	KRT38	8687	Homo sapiens keratin 38 (KRT38), mRNA [NM_006771]		GO:0005882(intermediate filament)	GO:0005198(structural molecule activity)	TCTAGTACTTTCTCCTGAAGTATTGAAACCTATTGATTCAATGGGTAGAGATTTGCTAAG	ref|NM_006771|ens|ENST00000246646|gb|BC131715|thc|THC2488984	17	17q21.2	GO:0005882|GO:0005198	GO:0005882|GO:0005198	NM_006771	Hs.248188
GT_44k_23_P101007	0.0515439	Detected	-0.0515439	Detected	0	-0.202953	Detected	-0.318012	Detected	-0.260483	0.0778095	162.518	114.979	103.185	94.7452	NOTUM	147111	Homo sapiens notum pectinacetylesterase homolog (Drosophila) (NOTUM), mRNA [NM_178493]				CTGCCCTGTGTTCGTGGTGCAGTGGCTGTTTGACGAGGCACAGCTGACGGTGGACAACGT	ref|NM_178493|gb|BC060882|ens|ENST00000330917|gb|AB062438	17	17q25.3			NM_178493	Hs.106137
GT_44k_23_P101013	-0.11761	Detected	0.11761	Detected	0	0.175536	Detected	0.413966	Detected	0.294751	0.220461	1642.31	1468.98	1524.15	1788.05	TMC6	11322	Homo sapiens cDNA FLJ11676 fis, clone HEMBA1004752, highly similar to Homo sapiens mRNA for LAK-4p. [AK021738]		GO:0005783(endoplasmic reticulum);GO:0016020(membrane);GO:0016021(integral to membrane)		CAGATCAGCAATGAGGGTGAGGACAAAATCTTCTTAATCAACAAGCTTCACTCCATCTAC	ref|NM_007267|gb|BC035648|ens|ENST00000322914|ens|ENST00000322933	17	17q25.3	GO:0016020|GO:0016021|GO:0005783	GO:0016020|GO:0005783|GO:0016021	NM_007267	Hs.632227
GT_44k_23_P101025	-0.42164	Detected	0.42164	Detected	0	0.363197	Detected	0.0162652	Detected	0.189731	0.717711	23.7715	32.4086	31.0201	24.254	LOC654346	654346	Homo sapiens similar to galectin 9 short isoform (LOC654346), mRNA [NM_001040078]			GO:0005529(sugar binding)	CCCAGCCTTTCCAACCGTGCCTGGGATCTGGGCTTTAATGCAGAGGCCATGTCCTTATCT	ref|NM_001040078|gb|BC073889|ens|ENST00000328114|gb|CV573511	17	17p11.2	GO:0005529	GO:0005529	NM_001040078	Hs.656100
GT_44k_23_P101038	-0.258942	Compromised	0.258942	Compromised	0	0.201735	Compromised	-0.0217962	Compromised	0.0899692	0.779959	2.19287	2.38595	2.28568	1.94673	KRTAP9-3	83900	Homo sapiens keratin associated protein 9-3 (KRTAP9-3), mRNA [NM_031962]		GO:0045095(keratin filament)	GO:0005515(protein binding)	GAGTCATGATCTCAGCTTTGTCTCAAAAATCAAGAGCTTCATTCTTTGCTTCTAAGGAAT	ref|NM_031962|ens|ENST00000377719|gb|AJ406947|thc|THC2486541	17	17q21.2	GO:0045095|GO:0005515	GO:0005515|GO:0045095	NM_031962	Hs.307012
GT_44k_23_P101048	-0.249873	Compromised	0.249873	Compromised	0	0.211153	Compromised	-0.00987911	Compromised	0.100637	0.747957	2.02709	2.17802	2.1134	1.80311	KRTAP3-2	83897	Homo sapiens keratin associated protein 3-2 (KRTAP3-2), mRNA [NM_031959]		GO:0045095(keratin filament)	GO:0005198(structural molecule activity)	TGTCCCTTCAGTATTCACTTGCCTCAGTAGTTTGCCAGATGTTAAGGTAGACCAGATGAC	ref|NM_031959|gb|BC034582|gb|AJ406932|thc|THC2481121	17	17q21.2	GO:0045095|GO:0005198	GO:0005198|GO:0045095	NM_031959	Hs.307026
GT_44k_23_P101054	-0.385209	Compromised	0.385208	Compromised	-2.38419e-07	-0.0710177	Compromised	1.44965	Detected	0.689316	0.50358	3.44168	4.46108	3.24099	9.24745	KRT34	3885	Homo sapiens keratin 34 (KRT34), mRNA [NM_021013]	GO:0008544(epidermis development)	GO:0005882(intermediate filament)	GO:0005198(structural molecule activity);GO:0005515(protein binding)	GATGTTCAGCTCCCTGTAATCTGAGCTCCAGTTACTACTTAAGGTGTTTCCTGAACGTAC	ref|NM_021013|gb|BC041070|ens|ENST00000251648|gb|BC033252	17	17q21.2	GO:0005515|GO:0005882|GO:0005198|GO:0008544	GO:0005882|GO:0005515|GO:0008544|GO:0005198	NM_021013	Hs.296942
GT_44k_23_P101073	-0.756564	Compromised	0.756564	Compromised	0	0.641591	Compromised	0.561653	Compromised	0.601622	0.510394	3.55123	7.70238	7.08909	6.66968	OR1E1	8387	Homo sapiens olfactory receptor, family 1, subfamily E, member 1 (OR1E1), mRNA [NM_003553]	GO:0007165(signal transduction);GO:0007186(G-protein coupled receptor protein signaling pathway);GO:0007608(sensory perception of smell);GO:0050896(response to stimulus)	GO:0016020(membrane);GO:0016021(integral to membrane)	GO:0004872(receptor activity);GO:0004984(olfactory receptor activity)	TGCTCTGCTGAAGCTGGCCTTCTCTGACACTCGAGTTAATGAATGGGTGATATTTATCAT	ref|NM_003553|ref|NM_003554|ens|ENST00000322608|ens|ENST00000248384	17	17p13.3	GO:0004872|GO:0004984|GO:0016020|GO:0007608|GO:0007186|GO:0016021|GO:0050896|GO:0007165	GO:0007165|GO:0007608|GO:0004984|GO:0007186|GO:0016020|GO:0004872|GO:0016021|GO:0050896	NM_003553	Hs.278485
GT_44k_23_P101084	-0.217355	Compromised	0.217355	Compromised	0	0.223855	Compromised	0.136304	Compromised	0.18008	0.501978	1.97941	2.03304	2.03554	1.90503	SPATA22	84690	Homo sapiens spermatogenesis associated 22 (SPATA22), mRNA [NM_032598]				TTCAGCTGTTACACCTGGCCCATATTATTCGAAGACTTTTCTTATGAGGGATGGGAAAAA	ref|NM_032598|gb|AY032684|ens|ENST00000268981|ens|ENST00000355380	17	17p13.3			NM_032598	Hs.351068
GT_44k_23_P101093	-0.125126	Compromised	0.125126	Compromised	2.38419e-07	-0.128511	Compromised	-0.332907	Compromised	-0.230709	0.289464	3.09485	2.7972	2.33855	2.01834	COPZ2	51226	Homo sapiens coatomer protein complex, subunit zeta 2 (COPZ2), mRNA [NM_016429]	GO:0006886(intracellular protein transport);GO:0006888(ER to Golgi vesicle-mediated transport)	GO:0005783(endoplasmic reticulum);GO:0005801(cis-Golgi network);GO:0016020(membrane);GO:0030126(COPI vesicle coat);GO:0030662(coated vesicle membrane)		GGTTCTTCAGTCTGCCAAGGAACAAATTAAATGGTCGTTATTGAAATGAAGGCTGTGGAT	ref|NM_016429|ens|ENST00000006101|gb|AB037938|gb|BC015924	17	17q21.32	GO:0006888|GO:0006886|GO:0016020|GO:0005801|GO:0030126|GO:0030662|GO:0005783	GO:0006888|GO:0005801|GO:0030126|GO:0030662|GO:0016020|GO:0005783|GO:0006886	NM_016429	Hs.408434
GT_44k_23_P101111	-0.245642	Detected	0.245642	Detected	0	0.017817	Detected	0.0671239	Detected	0.0424705	0.879246	1709.98	1826.55	1554.62	1599.73	CTDP1	9150	Homo sapiens CTD (carboxy-terminal domain, RNA polymerase II, polypeptide A) phosphatase, subunit 1 (CTDP1), transcript variant FCP1b, mRNA [NM_048368]	GO:0006366(transcription from RNA polymerase II promoter);GO:0006470(protein amino acid dephosphorylation)	GO:0005622(intracellular);GO:0005634(nucleus)	GO:0003899(DNA-directed RNA polymerase activity);GO:0004721(phosphoprotein phosphatase activity);GO:0016787(hydrolase activity)	TTGTGTACCAGAGCACATTCCTTAGGGGACGGCTTTGGGGGTCCCACGAGACATGGACTA	ref|NM_004715|ref|NM_048368|gb|BC047999|ens|ENST00000299543	18	18q23	GO:0005634|GO:0016787|GO:0004721|GO:0003899|GO:0006470|GO:0006366|GO:0005622	GO:0005622|GO:0006470|GO:0006366|GO:0016787|GO:0003899|GO:0004721|GO:0005634	NM_004715	Hs.465490
GT_44k_23_P101121	0.0700633	Detected	-0.0700633	Detected	0	-0.140303	Detected	0.256503	Detected	0.0581	0.808368	86.183	59.4278	56.4184	73.8668	THC2656479		KTNA1_MOUSE (Q9WV86) Katanin p60 ATPase-containing subunit A1 (Katanin p60 subunit A1) (p60 katanin) (Lipotransin) , partial (29%) [THC2656479]				TCAGAAGATCTCGTATTTGTCTTAGCAGCTTCTAACCTGCCGTGGTAAGAGACCAAGAGA	thc|THC2656479	18	18q21.1			THC2656479
GT_44k_23_P101131	0.267465	Detected	-0.267465	Detected	0	0.157772	Detected	0.596475	Detected	0.377123	0.389451	102.503	53.7597	71.9517	96.98	GRP	2922	Homo sapiens gastrin-releasing peptide (GRP), transcript variant 1, mRNA [NM_002091]	GO:0007165(signal transduction);GO:0007218(neuropeptide signaling pathway)	GO:0005615(extracellular space);GO:0005625(soluble fraction)	GO:0005184(neuropeptide hormone activity);GO:0008083(growth factor activity)	TTTTTTATATCTAGGCTACCTGTTGGTTAGATTCAAGGCCCCGAGCTGTTACCATTCACA	ref|NM_002091|ref|NM_001012513|ref|NM_001012512|ens|ENST00000256857	18	18q21.32	GO:0005184|GO:0007218|GO:0005615|GO:0008083|GO:0007165|GO:0005625	GO:0007165|GO:0007218|GO:0005625|GO:0005184|GO:0008083|GO:0005615	NM_002091	Hs.153444
GT_44k_23_P101141	-0.164046	Detected	0.164046	Detected	0	0.816019	Detected	0.782038	Detected	0.799028	0.0400603	60.34	57.56	90.1489	87.5606	RNF125	54941	Homo sapiens cDNA: FLJ23481 fis, clone KAIA03003. [AK027134]	GO:0006512(ubiquitin cycle);GO:0006955(immune response)	GO:0005622(intracellular)	GO:0003676(nucleic acid binding);GO:0005515(protein binding);GO:0008270(zinc ion binding);GO:0016874(ligase activity);GO:0046872(metal ion binding)	ATCTGCTCCAATGCTCTTGTTCTAATCTCTAATAGGTTAACGTTAATAATCTTGTATGGG	ref|NM_017831|ens|ENST00000217740|gb|AK000463|gb|AK225518	6	6p21.1	GO:0003676|GO:0005515|GO:0046872|GO:0006955|GO:0008270|GO:0005622|GO:0016874|GO:0006512	GO:0005622|GO:0005515|GO:0006512|GO:0006955|GO:0016874|GO:0008270|GO:0003676|GO:0046872	NM_017831	Hs.633703
GT_44k_23_P101185	0.232356	Detected	-0.232356	Detected	0	0.106647	Detected	0.00875902	Detected	0.057703	0.83065	4881.91	2688.12	3389.02	3149.09	NARS	4677	Homo sapiens asparaginyl-tRNA synthetase (NARS), mRNA [NM_004539]	GO:0006421(asparaginyl-tRNA aminoacylation);GO:0006422(aspartyl-tRNA aminoacylation)	GO:0005625(soluble fraction);GO:0005737(cytoplasm)	GO:0000166(nucleotide binding);GO:0003676(nucleic acid binding);GO:0004815(aspartate-tRNA ligase activity);GO:0004816(asparagine-tRNA ligase activity);GO:0005515(protein binding);GO:0005524(ATP binding);GO:0016874(ligase activity)	AGGATTTGAAGTAAGAACATAATTTTGGGGAGAGTTTTTTAGTGATTCACAGTATCCCTC	ref|NM_004539|ens|ENST00000256854|gb|AK129897|gb|D84273	18	18q21.31	GO:0003676|GO:0005515|GO:0004815|GO:0006422|GO:0005524|GO:0005737|GO:0006421|GO:0000166|GO:0005625|GO:0004816|GO:0016874	GO:0005515|GO:0006422|GO:0005737|GO:0000166|GO:0016874|GO:0006421|GO:0004816|GO:0005625|GO:0004815|GO:0003676|GO:0005524	NM_004539	Hs.465224
GT_44k_23_P101193	0.0159068	Detected	-0.0159068	Detected	0	0.0665927	Detected	0.121462	Detected	0.0940275	0.0974137	3569.18	2653.03	2799.96	2892.33	MYO5B	4645	Homo sapiens myosin VB (MYO5B), mRNA [NM_001080467]		GO:0016459(myosin complex)	GO:0000166(nucleotide binding);GO:0003774(motor activity);GO:0003779(actin binding);GO:0005516(calmodulin binding);GO:0005524(ATP binding)	ACATCCCAGCGTGTCTCAATCTGGAATTCCTCAATGAAGTCTGAAGATGCATGTTTCCAG	ref|NM_001080467|gb|AK025336|gb|AY274809|gb|AB032945	18	18q21.1	GO:0005524|GO:0016459|GO:0005516|GO:0003779|GO:0003774|GO:0000166	GO:0005516|GO:0003774|GO:0000166|GO:0003779|GO:0016459|GO:0005524	NM_001080467	Hs.200136
GT_44k_23_P101208	0.0316744	Detected	-0.0316744	Detected	0	-0.180379	Detected	-0.259379	Detected	-0.219879	0.0491477	7695.36	5596.41	5031.77	4737.15	CYB5A	1528	Homo sapiens cytochrome b5 type A (microsomal) (CYB5A), transcript variant 2, mRNA [NM_001914]	GO:0006118(electron transport);GO:0006810(transport)	GO:0005739(mitochondrion);GO:0005783(endoplasmic reticulum);GO:0005792(microsome);GO:0016020(membrane);GO:0016021(integral to membrane)	GO:0004129(cytochrome-c oxidase activity);GO:0005506(iron ion binding);GO:0020037(heme binding)	CACGGGAGAAAAGAAGCCATTGCTAACTACTTCAACTGACAGAAACCTTCACTTGAAAAC	ref|NM_001914|ref|NM_148923|gb|M60174|ens|ENST00000299438	18	18q22.3	GO:0005792|GO:0005506|GO:0006118|GO:0016020|GO:0005739|GO:0020037|GO:0016021|GO:0005783|GO:0006810|GO:0004129	GO:0005739|GO:0005792|GO:0016020|GO:0005506|GO:0005783|GO:0004129|GO:0006810|GO:0016021|GO:0006118|GO:0020037	NM_001914	Hs.465413
GT_44k_23_P10121	0.298746	Compromised	-0.298746	Compromised	0	0.251446	Compromised	1.68463	Compromised	0.968036	0.338665	4.42231	2.22094	3.24143	8.70452	SFRP1	6422	Homo sapiens secreted frizzled-related protein 1 (SFRP1), mRNA [NM_003012]	GO:0006916(anti-apoptosis);GO:0007165(signal transduction);GO:0007275(multicellular organismal development);GO:0009653(anatomical structure morphogenesis);GO:0016055(Wnt receptor signaling pathway);GO:0030154(cell differentiation)	GO:0005615(extracellular space)		AGAGAGGAGGTTTGCCTGTGATTTCCTAATTATCGCTAGGGCCAAGGTGGGATTTGTAAA	ref|NM_003012|gb|AK127331|ens|ENST00000220772|ens|ENST00000379845	8	8p11.21	GO:0006916|GO:0005615|GO:0007275|GO:0030154|GO:0009653|GO:0016055|GO:0007165	GO:0007165|GO:0007275|GO:0006916|GO:0016055|GO:0009653|GO:0005615|GO:0030154	NM_003012	Hs.213424
GT_44k_23_P101237	0.04599	Detected	-0.04599	Detected	0	0.131396	Detected	-0.000885963	Detected	0.0652552	0.502978	3086.4	2200.46	2480.21	2250.32	C18orf21	83608	Homo sapiens chromosome 18 open reading frame 21 (C18orf21), mRNA [NM_031446]				ACTCCTACAAGTAAACTCAGCCTGAAGACACCAGAGAGAAGGACTGCAAACCCAAATCAT	ref|NM_031446|gb|BC025950|ens|ENST00000333234|ens|ENST00000269194	18	18q12.2			NM_031446	Hs.37883
GT_44k_23_P101240	-0.280179	Detected	0.280179	Detected	0	0.562655	Detected	0.636957	Detected	0.599806	0.167841	12717.9	14251.1	17276.6	18088.6	AF086436		Homo sapiens full length insert cDNA clone ZD80E03. [AF086436]				GCTTGCTGCTGCTGTCTTCAGCGTAAGTCTTGCTTTTTCAGCTGGGTTTCTAATTGAGAA	gb|AF086436|gb|BC032383|gb|XM_085831|gb|BQ187753	19	19q13.33			AF086436	Hs.293236
GT_44k_23_P101246	-0.0627184	Detected	0.0627184	Detected	0	-0.270845	Detected	-0.316535	Detected	-0.29369	0.0479691	523.52	433.954	343.247	330.697	LOC147645	147645	Homo sapiens, clone IMAGE:4401841, mRNA. [BC016993]				ACATCATTAACTCAGCACTTAACCCAGAGCCTCACACACAGCAGGCAATCAATAAATATT	gb|BC016993|gb|AF086436|gb|BC032383|gb|XM_085831	19	19q13.33			BC016993	Hs.293236
GT_44k_23_P101253	0.173703	Detected	-0.173703	Detected	0	-0.220069	Detected	0.0292466	Detected	-0.0954113	0.699076	104.031	62.1344	59.9722	70.8891	ZNF614	80110	Homo sapiens zinc finger protein 614 (ZNF614), mRNA [NM_025040]	GO:0006350(transcription);GO:0006355(regulation of transcription, DNA-dependent)	GO:0005622(intracellular);GO:0005634(nucleus)	GO:0003676(nucleic acid binding);GO:0003677(DNA binding);GO:0008270(zinc ion binding);GO:0046872(metal ion binding)	GAAAACCCTACTAGTGCCGTGACTATGGAAATGCCTTTTGTGGCAACTCAGACTTCATTA	ref|NM_025040|gb|AK025594|ens|ENST00000270649|gb|BC022246	19	19q13.33	GO:0003676|GO:0005634|GO:0046872|GO:0006350|GO:0003677|GO:0008270|GO:0006355|GO:0005622	GO:0005622|GO:0006355|GO:0008270|GO:0005634|GO:0003676|GO:0003677|GO:0046872|GO:0006350	NM_025040	Hs.292336
GT_44k_23_P101258	0.065702	Detected	-0.065702	Detected	0	-0.142369	Detected	-0.396286	Detected	-0.269327	0.200241	62.0893	43.0735	40.7106	33.9507	ZNF614	80110	Homo sapiens zinc finger protein 614 (ZNF614), mRNA [NM_025040]	GO:0006350(transcription);GO:0006355(regulation of transcription, DNA-dependent)	GO:0005622(intracellular);GO:0005634(nucleus)	GO:0003676(nucleic acid binding);GO:0003677(DNA binding);GO:0008270(zinc ion binding);GO:0046872(metal ion binding)	CACACAAATATGGCCTCATTACCCATCAGAGAATTCACACAGGAGAGAAACCTTATGAGT	ref|NM_025040|gb|AK025594|ens|ENST00000270649|gb|BC022246	19	19q13.33	GO:0003676|GO:0005634|GO:0046872|GO:0006350|GO:0003677|GO:0008270|GO:0006355|GO:0005622	GO:0005622|GO:0006355|GO:0008270|GO:0005634|GO:0003676|GO:0003677|GO:0046872|GO:0006350	NM_025040	Hs.292336
GT_44k_23_P10127	-0.266683	Compromised	0.266683	Compromised	0	0.1989	Compromised	1.11951	Compromised	0.659206	0.340977	2.10608	2.31624	2.2027	4.14633	SFRP1	6422	Homo sapiens secreted frizzled-related protein 1 (SFRP1), mRNA [NM_003012]	GO:0006916(anti-apoptosis);GO:0007165(signal transduction);GO:0007275(multicellular organismal development);GO:0009653(anatomical structure morphogenesis);GO:0016055(Wnt receptor signaling pathway);GO:0030154(cell differentiation)	GO:0005615(extracellular space)		CGTTTCCTCTAGTTTCTTCCTGTAGTACTCCTCTTTTAGATCCTAAGTCTCTTACAAAAG	ref|NM_003012|gb|AK127331|ens|ENST00000220772|ens|ENST00000379845	8	8p11.21	GO:0006916|GO:0005615|GO:0007275|GO:0030154|GO:0009653|GO:0016055|GO:0007165	GO:0007165|GO:0007275|GO:0006916|GO:0016055|GO:0009653|GO:0005615|GO:0030154	NM_003012	Hs.213424
GT_44k_23_P101272	0.189339	Detected	-0.189339	Detected	0	-0.140378	Detected	0.117706	Detected	-0.0113363	0.965037	992.838	580.277	598.342	711.572	ZNF446	55663	Homo sapiens zinc finger protein 446 (ZNF446), mRNA [NM_017908]	GO:0006350(transcription);GO:0006355(regulation of transcription, DNA-dependent)	GO:0005622(intracellular);GO:0005634(nucleus)	GO:0003676(nucleic acid binding);GO:0003700(transcription factor activity);GO:0008270(zinc ion binding);GO:0046872(metal ion binding)	TCGTCTGTGCAGAGGCTGGGCCTGAGGTCTCAGTGTGGAGAGCAGCAGAAGACCCAGGAA	ref|NM_017908|gb|AK026153|gb|AY279351|gb|BC017206	19	19q13.43	GO:0003676|GO:0005634|GO:0003700|GO:0046872|GO:0006350|GO:0008270|GO:0006355|GO:0005622	GO:0005622|GO:0006355|GO:0003700|GO:0008270|GO:0005634|GO:0003676|GO:0046872|GO:0006350	NM_017908	Hs.653109
GT_44k_23_P101281	-0.109482	Detected	0.109482	Detected	0	0.236334	Detected	0.48076	Detected	0.358547	0.160477	216.028	191.062	207.939	244.96	ZNF587	84914	Homo sapiens zinc finger protein 587 (ZNF587), mRNA [NM_032828]	GO:0006350(transcription);GO:0006355(regulation of transcription, DNA-dependent);GO:0006464(protein modification process);GO:0006512(ubiquitin cycle)	GO:0005622(intracellular);GO:0005634(nucleus)	GO:0003676(nucleic acid binding);GO:0003677(DNA binding);GO:0008270(zinc ion binding);GO:0019787(small conjugating protein ligase activity);GO:0046872(metal ion binding)	ACACAAAACCTTTGTAATCAGGGGGAATTAAAGAGCCTTCCTGGAAAATGGAGGTTGCAA	ref|NM_032828|gb|AK000820|gb|BC017219|gb|BC095898	19	19q13.43	GO:0003676|GO:0005634|GO:0006464|GO:0046872|GO:0006350|GO:0003677|GO:0019787|GO:0008270|GO:0006355|GO:0005622|GO:0006512	GO:0005622|GO:0006512|GO:0006355|GO:0019787|GO:0008270|GO:0005634|GO:0003676|GO:0003677|GO:0046872|GO:0006464|GO:0006350	NM_032828	Hs.288995
GT_44k_23_P101297	-1.36687	Detected	1.36687	Detected	0	1.39019	Detected	1.86598	Detected	1.62809	0.361436	111.743	564.812	572.14	791.236	EML2	24139	Homo sapiens echinoderm microtubule associated protein like 2 (EML2), mRNA [NM_012155]	GO:0007601(visual perception);GO:0007605(sensory perception of sound)	GO:0005874(microtubule);GO:0005875(microtubule associated complex)	GO:0005515(protein binding)	ACATGGAATGGGCCACAGCTACTTGTGTCCTAGGGTTTGGGGTGTTTGGGATCTGGTCTG	ref|NM_012155|gb|BC032630|ens|ENST00000245925|gb|AB209773	19	19q13.32	GO:0005515|GO:0005875|GO:0005874|GO:0007605|GO:0007601	GO:0005515|GO:0007605|GO:0005875|GO:0005874|GO:0007601	NM_012155	Hs.24178
GT_44k_23_P101303	0.019855	Detected	-0.019855	Detected	0	0.199908	Detected	0.32762	Detected	0.263764	0.0586765	1803.01	1332.89	1547.12	1680.92	ENST00000221462		Homo sapiens hypothetical protein LOC284352, mRNA (cDNA clone IMAGE:4779950), with apparent retained intron. [BC039061]			GO:0005515(protein binding)	GGGAGCAGAGGATCAGAGCTTTCTTTTTCTCAAGTGCAATAAATCTATCAGGGAGCTGGG	ens|ENST00000221462|gb|BC039061|gb|AB075866|thc|NP435281	19	19q13.32	GO:0005515	GO:0005515	ENST00000221462	Hs.651971
GT_44k_23_P101308	-0.0422635	Detected	0.0422635	Detected	0	0.451888	Detected	0.697262	Detected	0.574575	0.0474068	300.409	242.052	320.475	377.778	ENST00000221462		Homo sapiens hypothetical protein LOC284352, mRNA (cDNA clone IMAGE:4779950), with apparent retained intron. [BC039061]			GO:0005515(protein binding)	TAGTTCCCTTTTTCCGGTCGGTCTGCGATGAGCTGAGGCCAGAGCCATGAGAATCTGCTC	ens|ENST00000221462|gb|BC039061|gb|BQ940559|thc|THC2474718	19	19q13.32	GO:0005515	GO:0005515	ENST00000221462	Hs.651971
GT_44k_23_P101319	-0.207407	Compromised	0.207407	Compromised	0	0.232538	Compromised	0.0246859	Compromised	0.128612	0.635027	1.9341	1.9593	1.9872	1.711	ZNF285A	26974	Homo sapiens zinc finger protein 285A (ZNF285A), mRNA [NM_152354]	GO:0006355(regulation of transcription, DNA-dependent)	GO:0005622(intracellular)	GO:0003676(nucleic acid binding);GO:0008270(zinc ion binding)	TCAACTGCTGTATGCTACAATGGCAAAGAGGTTACTTTTGACAAATGGGTGGTTTGTGGT	ref|NM_152354|gb|BC069384|gb|BC117300|gb|BC117302	19	19q13.31	GO:0003676|GO:0008270|GO:0006355|GO:0005622	GO:0005622|GO:0006355|GO:0008270|GO:0003676	NM_152354	Hs.48589
GT_44k_23_P101321	0.10774	Detected	-0.10774	Detected	0	0.0588663	Detected	-0.0467212	Detected	0.00607252	0.964234	318.148	208.216	232.939	215.296	ARHGEF1	9138	Homo sapiens Rho guanine nucleotide exchange factor (GEF) 1 (ARHGEF1), transcript variant 1, mRNA [NM_199002]	GO:0000074(regulation of progression through cell cycle);GO:0008283(cell proliferation);GO:0035023(regulation of Rho protein signal transduction)	GO:0005622(intracellular);GO:0005737(cytoplasm);GO:0005886(plasma membrane)	GO:0005085(guanyl-nucleotide exchange factor activity);GO:0005089(Rho guanyl-nucleotide exchange factor activity);GO:0005096(GTPase activator activity);GO:0005515(protein binding)	CAGGAAGGCCTTTTGCAAGAAGGAGAGGAATGGGGGAGAGGACGTGAGGGACCACCCCCA	ref|NM_199002|ref|NM_004706|ref|NM_198977|gb|BC035127	19	19q13.2	GO:0000074|GO:0005515|GO:0005886|GO:0008283|GO:0005089|GO:0005737|GO:0005085|GO:0035023|GO:0005096|GO:0005622	GO:0005622|GO:0005085|GO:0005515|GO:0005737|GO:0005886|GO:0035023|GO:0008283|GO:0005089|GO:0000074|GO:0005096	NM_199002	Hs.631550
GT_44k_23_P101332	-0.175269	Detected	0.175269	Detected	0	0.0545502	Detected	0.047967	Detected	0.0512586	0.797521	5083.85	4925.68	4515.45	4469.9	FLJ12949	65095	Homo sapiens hypothetical protein FLJ12949 (FLJ12949), transcript variant 1, mRNA [NM_023008]				ACAGGTCTCGCACCCACAAGTACTATCTGCTGCAGAGATCCTCTCATCTGTGGCCAGGCA	ref|NM_023008|ref|NM_178159|gb|AK093879|gb|AK025907	19	19p13.2			NM_023008	Hs.693832
GT_44k_23_P101342	-0.284171	Detected	0.284171	Detected	0	0.21318	Detected	0.0454259	Detected	0.129303	0.705135	559.16	630.049	597.833	529.247	ATG4D	84971	Homo sapiens ATG4 autophagy related 4 homolog D (S. cerevisiae) (ATG4D), mRNA [NM_032885]	GO:0000045(autophagic vacuole formation);GO:0006508(proteolysis);GO:0006512(ubiquitin cycle);GO:0006612(protein targeting to membrane);GO:0006623(protein targeting to vacuole);GO:0006914(autophagy);GO:0015031(protein transport)	GO:0005737(cytoplasm);GO:0005829(cytosol);GO:0005875(microtubule associated complex)	GO:0004197(cysteine-type endopeptidase activity);GO:0005515(protein binding);GO:0008017(microtubule binding)	GGACTTTGTGTTTTTATAAAGGGAGGGGATGAGGGGAAAGATACAACACTATTTATTTTT	ref|NM_032885|gb|AK056210|gb|BC068992|ens|ENST00000309469	19	19p13.2	GO:0005515|GO:0006914|GO:0005875|GO:0006612|GO:0006623|GO:0015031|GO:0000045|GO:0004197|GO:0006508|GO:0008017|GO:0005829|GO:0005737|GO:0006512	GO:0005515|GO:0008017|GO:0006512|GO:0005875|GO:0006914|GO:0015031|GO:0005829|GO:0004197|GO:0005737|GO:0006612|GO:0006508|GO:0006623|GO:0000045	NM_032885	Hs.512799
GT_44k_23_P10135	0.0162587	Detected	-0.0162587	Detected	0	-0.168179	Detected	-0.274163	Detected	-0.221171	0.0574512	813.363	604.291	542.112	500.914	NKIRAS2	28511	Homo sapiens NFKB inhibitor interacting Ras-like 2 (NKIRAS2), transcript variant 1, mRNA [NM_001001349]	GO:0007249(I-kappaB kinase/NF-kappaB cascade);GO:0007264(small GTPase mediated signal transduction)	GO:0005575(cellular_component);GO:0005622(intracellular)	GO:0000166(nucleotide binding);GO:0003924(GTPase activity);GO:0005525(GTP binding)	CCCAGACAGGAAGCAGAGTCACCACGCAGCAGTGTCCCTTCTTGGGTCTGAGTTCCTATT	ref|NM_001001349|ref|NM_017595|gb|AK027265|gb|AK054571	17	17q21.2	GO:0007249|GO:0007264|GO:0005525|GO:0000166|GO:0005575|GO:0003924|GO:0005622	GO:0005622|GO:0000166|GO:0007264|GO:0003924|GO:0007249|GO:0005575|GO:0005525	NM_001001349	Hs.632252
GT_44k_23_P101351	0.224386	Detected	-0.224386	Detected	0	0.11856	Detected	-0.180482	Detected	-0.030961	0.919074	179.503	99.9376	126.34	102.117	ZNF426	79088	Homo sapiens zinc finger protein 426 (ZNF426), mRNA [NM_024106]	GO:0006350(transcription);GO:0006355(regulation of transcription, DNA-dependent)	GO:0005622(intracellular);GO:0005634(nucleus)	GO:0003677(DNA binding);GO:0008270(zinc ion binding);GO:0046872(metal ion binding)	AATAAATGTGGGAAAGCTCTCATTTGTTCCAGTTCACTTTAAAGACATGAATGAACTCAC	ref|NM_024106|ens|ENST00000253115|gb|AB209837|gb|AK095759	19	19p13.2	GO:0005634|GO:0046872|GO:0006350|GO:0003677|GO:0008270|GO:0006355|GO:0005622	GO:0005622|GO:0006355|GO:0008270|GO:0005634|GO:0003677|GO:0046872|GO:0006350	NM_024106	Hs.594011
GT_44k_23_P101374	0.194907	Detected	-0.194907	Detected	0	-0.392409	Detected	-0.247326	Detected	-0.319867	0.26388	387.261	224.599	195.222	214.675	CYP2S1	29785	Homo sapiens cytochrome P450, family 2, subfamily S, polypeptide 1 (CYP2S1), mRNA [NM_030622]	GO:0006118(electron transport)	GO:0005783(endoplasmic reticulum);GO:0005792(microsome);GO:0016020(membrane)	GO:0005506(iron ion binding);GO:0020037(heme binding);GO:0046872(metal ion binding);GO:0050381(unspecific monooxygenase activity)	AGTCACCCCTTTTTAAGCACCCTGATTCTACCAAATGCAAACACATCTGGGTCTGCGATT	ref|NM_030622|gb|AK027605|ens|ENST00000310054|gb|AY358603	19	19q13.2	GO:0005792|GO:0005506|GO:0006118|GO:0050381|GO:0016020|GO:0046872|GO:0020037|GO:0005783	GO:0005792|GO:0016020|GO:0005506|GO:0005783|GO:0046872|GO:0050381|GO:0006118|GO:0020037	NM_030622	Hs.98370
GT_44k_23_P101380	-0.229267	Detected	0.229267	Detected	0	0.0305314	Detected	-0.289065	Detected	-0.129267	0.689129	46.5189	48.5749	42.1854	33.6149	B3GNT8	374907	Homo sapiens UDP-GlcNAc:betaGal beta-1,3-N-acetylglucosaminyltransferase 8 (B3GNT8), mRNA [NM_198540]	GO:0006486(protein amino acid glycosylation);GO:0030311(poly-N-acetyllactosamine biosynthetic process)	GO:0016020(membrane)	GO:0008378(galactosyltransferase activity);GO:0016262(protein N-acetylglucosaminyltransferase activity);GO:0016757(transferase activity, transferring glycosyl groups)	GGCCTGGGCAGGAAAGATGGGGTGGTGGACTGTTTTTGCCTACTTTTTGTTTTTGAAAAA	ref|NM_198540|ens|ENST00000321702|gb|AY277592|thc|THC2480452	19	19q13.2	GO:0016757|GO:0030311|GO:0016262|GO:0016020|GO:0006486|GO:0008378	GO:0016020|GO:0016262|GO:0030311|GO:0016757|GO:0006486|GO:0008378	NM_198540	Hs.441681
GT_44k_23_P101392	-0.241765	Detected	0.241765	Detected	0	0.168771	Detected	0.115977	Detected	0.142374	0.617523	1206.82	1282.18	1214.93	1164.76	TMEM38A	79041	Homo sapiens transmembrane protein 38A (TMEM38A), mRNA [NM_024074]		GO:0016020(membrane);GO:0016021(integral to membrane)		TTCACAGAATCCTGGCAGCAGCTCCAGTCAAGAATGTCACTGGTTGGCATGATATTCTTA	ref|NM_024074|ens|ENST00000187762|gb|AK025981|gb|BC001195	19	19p13.11	GO:0016020|GO:0016021	GO:0016020|GO:0016021	NM_024074	Hs.436068
GT_44k_23_P1014	-0.00150681	Detected	0.00150681	Detected	0	0.527451	Detected	0.509299	Detected	0.518375	0.000314826	3145.16	2394.97	3437.17	3375.31	ENST00000367003		Putative uncharacterized protein C1orf97. [Source:Uniprot/SWISSPROT;Acc:Q9BRT7] [ENST00000367003]				CCAGCACTGTGAAGCCTACAAAAACATTGATGCGCTGGCTTGGGGATTTGAATTTGAACA	ens|ENST00000367003|gb|AK130858|gb|AK130857|gb|BC005997	1	1q32.3			ENST00000367003
GT_44k_23_P101407	0.344404	Detected	-0.344404	Detected	0	-0.541037	Detected	-0.489017	Detected	-0.515027	0.274418	58.0254	27.3537	23.7903	24.5266	C3	718	Homo sapiens complement component 3 (C3), mRNA [NM_000064]	GO:0001798(positive regulation of type IIa hypersensitivity);GO:0006954(inflammatory response);GO:0006957(complement activation, alternative pathway);GO:0006958(complement activation, classical pathway);GO:0007165(signal transduction);GO:0007186(G-protein	GO:0005576(extracellular region)	GO:0004866(endopeptidase inhibitor activity);GO:0005102(receptor binding)	GTGCCGCTGTGCTGAGGAGAATTGCTTCATACAAAAGTCGGATGACAAGGTCACCCTGGA	ref|NM_000064|ens|ENST00000389151|ens|ENST00000389152|ens|ENST00000245907	19	19p13.3	GO:0001798|GO:0005576|GO:0006958|GO:0050766|GO:0006954|GO:0004866|GO:0006957|GO:0007186|GO:0005102|GO:0007165	GO:0006957|GO:0007165|GO:0050766|GO:0006954|GO:0007186|GO:0004866|GO:0006958|GO:0005102|GO:0005576|GO:0001798	NM_000064	Hs.529053
GT_44k_23_P101427	0.138698	Detected	-0.138698	Detected	0	-0.280429	Detected	0.0215938	Detected	-0.129418	0.592438	141.482	88.7044	80.1412	98.2543	EVI5L	115704	Homo sapiens ecotropic viral integration site 5-like (EVI5L), mRNA [NM_145245]		GO:0005622(intracellular)	GO:0005096(GTPase activator activity);GO:0005097(Rab GTPase activator activity)	AACACTCCTCGGGATGAAGTGACCCTTGACTAGCCCCTGGCCATCTCTAGGGGAGTCAGG	ref|NM_145245|ens|ENST00000270530|gb|BC014111|thc|NP1199496	19	19p13.2	GO:0005097|GO:0005096|GO:0005622	GO:0005622|GO:0005097|GO:0005096	NM_145245	Hs.26870
GT_44k_23_P101434	0.383929	Detected	-0.383929	Compromised	0	-0.872808	Compromised	-0.935139	Compromised	-0.903974	0.143495	19.3244	8.62396	6.12513	5.83351	NLRP12	91662	Homo sapiens NLR family, pyrin domain containing 12 (NLRP12), transcript variant 1, mRNA [NM_033297]	GO:0006919(caspase activation);GO:0007165(signal transduction);GO:0008588(release of cytoplasmic sequestered NF-kappaB);GO:0043124(negative regulation of I-kappaB kinase/NF-kappaB cascade);GO:0045381(regulation of interleukin-18 biosynthetic process);GO:0	GO:0005737(cytoplasm)	GO:0000166(nucleotide binding);GO:0005515(protein binding);GO:0005524(ATP binding);GO:0008656(caspase activator activity)	AAATGACCCACAGTAGGTTGGCAGCGCTTCGAGTAACAAAACCTTATTTGGACATTGGCT	ref|NM_033297|ref|NM_144687|gb|AK095460|gb|AY116204	19	19q13.41	GO:0005515|GO:0045381|GO:0005524|GO:0008656|GO:0050718|GO:0050729|GO:0000166|GO:0007165|GO:0045751|GO:0008588|GO:0045409|GO:0006919|GO:0043124|GO:0005737|GO:0050711	GO:0005515|GO:0045381|GO:0045751|GO:0006919|GO:0045409|GO:0005524|GO:0008656|GO:0050711|GO:0007165|GO:0005737|GO:0008588|GO:0000166|GO:0050718|GO:0050729|GO:0043124	NM_033297	Hs.631573
GT_44k_23_P101461	0.0640535	Detected	-0.0640535	Detected	0	0.321221	Detected	0.142645	Detected	0.231933	0.169245	7898.22	5491.81	7149.42	6281.91	CCDC130	81576	Homo sapiens coiled-coil domain containing 130 (CCDC130), mRNA [NM_030818]	GO:0009615(response to virus)	GO:0005575(cellular_component)		GTGGAGTTATTTATTTGGTCCTGGTGAGGGTGTTTGTGCCTTGTGAGACTCCGTACATTA	ref|NM_030818|gb|AK098262|gb|AF250306|gb|BC002905	19	19p13.13	GO:0005575|GO:0009615	GO:0005575|GO:0009615	NM_030818	Hs.24998
GT_44k_23_P101476	0.351978	Detected	-0.351978	Detected	0	-0.896839	Detected	-0.777532	Detected	-0.837186	0.143664	70.9607	33.1022	22.6158	24.429	ZNF442	79973	Homo sapiens zinc finger protein 442 (ZNF442), mRNA [NM_030824]	GO:0006350(transcription);GO:0006355(regulation of transcription, DNA-dependent)	GO:0005622(intracellular);GO:0005634(nucleus)	GO:0003677(DNA binding);GO:0008270(zinc ion binding);GO:0046872(metal ion binding)	CCTTGCATAGACATAAAAGGACTCACTGGAGAGATACTCTATAAATGTGGAAAAGCATTC	ref|NM_030824|gb|AK024418|thc|THC2481431	19	19p13.2	GO:0005634|GO:0046872|GO:0006350|GO:0003677|GO:0008270|GO:0006355|GO:0005622	GO:0005622|GO:0006355|GO:0008270|GO:0005634|GO:0003677|GO:0046872|GO:0006350	NM_030824	Hs.253193
GT_44k_23_P101480	0.0682416	Detected	-0.0682416	Detected	0	-0.339765	Detected	-0.0430026	Detected	-0.191384	0.361967	1078.25	745.393	615.495	751.859	MAST1	22983	Homo sapiens microtubule associated serine/threonine kinase 1 (MAST1), mRNA [NM_014975]	GO:0006468(protein amino acid phosphorylation);GO:0007010(cytoskeleton organization and biogenesis);GO:0007243(protein kinase cascade)	GO:0005856(cytoskeleton);GO:0016020(membrane)	GO:0000166(nucleotide binding);GO:0000287(magnesium ion binding);GO:0004674(protein serine/threonine kinase activity);GO:0005515(protein binding);GO:0005524(ATP binding);GO:0016740(transferase activity)	GGCCCCGCGCTGTACAGCCTCCGTATACATATGTACACATATAAATAAAGTGCGTCCGTG	ref|NM_014975|ens|ENST00000251472|gb|AB023190|gb|BC027985	19	19p13.13	GO:0005515|GO:0000287|GO:0016020|GO:0004674|GO:0007243|GO:0005524|GO:0007010|GO:0016740|GO:0006468|GO:0005856|GO:0000166	GO:0005515|GO:0000287|GO:0000166|GO:0016020|GO:0004674|GO:0007010|GO:0006468|GO:0005856|GO:0005524|GO:0016740|GO:0007243	NM_014975	Hs.227489
GT_44k_23_P101505	-0.0226889	Detected	0.0226889	Detected	0	0.638342	Detected	0.860737	Detected	0.74954	0.0221658	162.036	127.063	194.056	225.14	KLK11	11012	Homo sapiens kallikrein-related peptidase 11 (KLK11), transcript variant 2, mRNA [NM_144947]	GO:0006508(proteolysis)	GO:0005576(extracellular region)	GO:0004252(serine-type endopeptidase activity);GO:0008233(peptidase activity)	TCCTGGACTACAGGAGATGCTGTCACTTAATAATCAACCTGGGGTTCGAAATCAGTGAGA	ref|NM_144947|ref|NM_006853|ens|ENST00000319756|ens|ENST00000319720	19	19q13.33	GO:0006508|GO:0005576|GO:0004252|GO:0008233	GO:0004252|GO:0006508|GO:0008233|GO:0005576	NM_144947	Hs.57771
GT_44k_23_P101516	-0.330132	Detected	0.330132	Detected	0	-0.361597	Detected	-0.404428	Detected	-0.383013	0.366545	102.125	122.642	75.6805	73.0582	KCNC3	3748	Homo sapiens potassium voltage-gated channel, Shaw-related subfamily, member 3 (KCNC3), mRNA [NM_004977]	GO:0006811(ion transport);GO:0006813(potassium ion transport);GO:0008219(cell death)	GO:0005624(membrane fraction);GO:0008076(voltage-gated potassium channel complex);GO:0016020(membrane);GO:0016021(integral to membrane)	GO:0005249(voltage-gated potassium channel activity);GO:0005515(protein binding);GO:0030955(potassium ion binding)	GGGGGTGCTGACCATCGCCATGCCTGTGCCCGTCATTGTCAACAACTTTGGCATGTACTA	ref|NM_004977|ens|ENST00000305523|gb|AF055989|thc|THC2481537	19	19q13.33	GO:0005515|GO:0030955|GO:0005249|GO:0016020|GO:0005624|GO:0008219|GO:0006811|GO:0016021|GO:0008076|GO:0006813	GO:0005515|GO:0008219|GO:0016020|GO:0008076|GO:0005249|GO:0005624|GO:0016021|GO:0030955|GO:0006813|GO:0006811	NM_004977	Hs.467146
GT_44k_23_P101521	0.140542	Compromised	-0.140542	Compromised	2.38419e-07	1.02795	Compromised	-0.280925	Compromised	0.373511	0.632963	3.5874	2.24344	5.02621	2.01748	C19orf41	126123	Homo sapiens chromosome 19 open reading frame 41 (C19orf41), mRNA [NM_152358]				TGTCTTTGTCTTCGTGGTCATCGTGGTCTCGGCTTGTACATACAGACAAAACCGAAAACT	ref|NM_152358|gb|AK131024|ens|ENST00000293405|ens|ENST00000377002	19	19q13.33			NM_152358	Hs.414175
GT_44k_23_P101532	-0.119352	Detected	0.119352	Detected	0	0.125546	Detected	0.143242	Detected	0.134394	0.378153	201221	180418	180601	181813	RPS11	6205	Homo sapiens ribosomal protein S11 (RPS11), mRNA [NM_001015]	GO:0006412(translation)	GO:0005622(intracellular);GO:0005840(ribosome);GO:0005842(cytosolic large ribosomal subunit (sensu Eukaryota));GO:0005843(cytosolic small ribosomal subunit (sensu Eukaryota))	GO:0003735(structural constituent of ribosome);GO:0019843(rRNA binding)	CCACAAGAACATGTCTGTACACCTGTCCCCCTGCTTCAGGGACGTCCAGATCGGTGACAT	ref|NM_001015|ens|ENST00000270625|ens|ENST00000338815|gb|DQ893225	19	19q13.33	GO:0005840|GO:0003735|GO:0006412|GO:0005843|GO:0019843|GO:0005842|GO:0005622	GO:0005622|GO:0003735|GO:0005840|GO:0005842|GO:0019843|GO:0005843|GO:0006412	NM_001015	Hs.433529
GT_44k_23_P101551	0.368483	Detected	-0.368483	Detected	0	-0.399043	Detected	-0.361278	Detected	-0.38016	0.411148	3762.79	1715.58	1674.12	1708.97	BCAT2	587	Homo sapiens branched chain aminotransferase 2, mitochondrial (BCAT2), mRNA [NM_001190]	GO:0008152(metabolic process);GO:0009081(branched chain family amino acid metabolic process);GO:0009082(branched chain family amino acid biosynthetic process);GO:0009083(branched chain family amino acid catabolic process)	GO:0005739(mitochondrion)	GO:0004084(branched-chain-amino-acid transaminase activity);GO:0016740(transferase activity)	TCCCTACCAATGACTCACCTGAAGTGCAATACGAAATAAAAGGCCAGCGGGCGGCGTCTG	ref|NM_001190|ens|ENST00000316273|gb|AK093627|gb|U68418	19	19q13.33	GO:0009082|GO:0004084|GO:0008152|GO:0016740|GO:0005739|GO:0009083|GO:0009081	GO:0005739|GO:0009082|GO:0009081|GO:0004084|GO:0008152|GO:0009083|GO:0016740	NM_001190	Hs.512670
GT_44k_23_P10156	-0.206606	Detected	0.206606	Detected	0	-0.0562181	Detected	-0.202366	Detected	-0.129292	0.614984	427.415	432.503	359.292	322.872	CHMP6	79643	Homo sapiens chromatin modifying protein 6 (CHMP6), mRNA [NM_024591]	GO:0015031(protein transport)	GO:0016020(membrane)	GO:0005515(protein binding)	CCAGTTTGAAGGTGGCGGGCCAGGGGCTTTCTTGCTGAATTGACGACTCCGAGAGCCCTG	ref|NM_024591|ens|ENST00000325167|gb|AK021811|gb|AK223187	17	17q25.3	GO:0005515|GO:0016020|GO:0015031	GO:0005515|GO:0016020|GO:0015031	NM_024591	Hs.514560
GT_44k_23_P101564	0.8161	Detected	-0.8161	Compromised	2.38419e-07	-1.10789	Compromised	-1.40814	Compromised	-1.25801	0.268759	12.5204	3.06921	2.499	2.01818	FGF21	26291	Homo sapiens fibroblast growth factor 21 (FGF21), mRNA [NM_019113]	GO:0007165(signal transduction);GO:0007267(cell-cell signaling)	GO:0005576(extracellular region);GO:0005625(soluble fraction)	GO:0008083(growth factor activity)	TGAAGCCGGGAGTTATTCAAATCTTGGGAGTCAAGACATCCAGGTTCCTGTGCCAGCGGC	ref|NM_019113|ens|ENST00000222157|gb|AB021975|gb|DQ891786	19	19q13.33	GO:0005576|GO:0008083|GO:0007267|GO:0007165|GO:0005625	GO:0007165|GO:0007267|GO:0005625|GO:0005576|GO:0008083	NM_019113	Hs.283015
GT_44k_23_P101573	-0.173954	Compromised	0.173954	Compromised	0	0.20714	Compromised	1.62553	Compromised	0.916334	0.336286	2.06039	1.99265	2.03234	5.40196	SPACA4	171169	Homo sapiens sperm acrosome associated 4 (SPACA4), mRNA [NM_133498]	GO:0007155(cell adhesion)	GO:0016020(membrane)	GO:0005515(protein binding);GO:0048503(GPI anchor binding)	ACGTTTGCTGTGACCAACAGGGAGGACAGGGCCTGGGACTGTTCTCCCAGATCCGCCACT	ref|NM_133498|ens|ENST00000321762|gb|AF353721|gb|AY358387	19	19q13.33	GO:0005515|GO:0016020|GO:0007155|GO:0048503	GO:0005515|GO:0016020|GO:0048503|GO:0007155	NM_133498	Hs.122599
GT_44k_23_P101615	0.0367548	Detected	-0.0367548	Detected	0	-0.0374567	Detected	-0.388859	Detected	-0.213158	0.356954	180.513	130.356	129.866	101.226	ZNF565	147929	Homo sapiens zinc finger protein 565 (ZNF565), transcript variant 2, mRNA [NM_152477]	GO:0006350(transcription);GO:0006355(regulation of transcription, DNA-dependent)	GO:0005622(intracellular);GO:0005634(nucleus)	GO:0003677(DNA binding);GO:0008270(zinc ion binding);GO:0046872(metal ion binding)	GGAGTGTGGAATGGCCTTTATTCGTAGTTCACAACTTACCGAACATCAGAGAATTCATCC	ref|NM_152477|ref|NM_001042474|gb|AK057290|ens|ENST00000304116	19	19q13.12	GO:0005634|GO:0046872|GO:0006350|GO:0003677|GO:0008270|GO:0006355|GO:0005622	GO:0005622|GO:0006355|GO:0008270|GO:0005634|GO:0003677|GO:0046872|GO:0006350	NM_152477	Hs.651111
GT_44k_23_P101623	0.240756	Compromised	-0.240756	Compromised	0	-0.247587	Compromised	0.0767422	Compromised	-0.0854225	0.796277	4.1437	2.25522	2.23722	2.78561	ZNF667	63934	Homo sapiens zinc finger protein 667 (ZNF667), mRNA [NM_022103]	GO:0006350(transcription);GO:0006355(regulation of transcription, DNA-dependent)	GO:0005622(intracellular);GO:0005634(nucleus)	GO:0003676(nucleic acid binding);GO:0003677(DNA binding);GO:0008270(zinc ion binding);GO:0046872(metal ion binding)	ATTCTTCAGAGAAACCCTATGAATGTAGTAAATGTGGGAAGGCATATGGTCGGAGTTCAT	ref|NM_022103|gb|AK126957|ens|ENST00000292069|ens|ENST00000342634	19	19q13.43	GO:0003676|GO:0005634|GO:0046872|GO:0006350|GO:0003677|GO:0008270|GO:0006355|GO:0005622	GO:0005622|GO:0006355|GO:0008270|GO:0005634|GO:0003676|GO:0003677|GO:0046872|GO:0006350	NM_022103	Hs.433473
GT_44k_23_P101636	0.080636	Compromised	-0.080636	Compromised	0	-0.0956965	Compromised	-0.27541	Compromised	-0.185553	0.264134	3.35123	2.27723	2.2462	1.9721	KIR3DL2	3812	Homo sapiens killer cell immunoglobulin-like receptor, three domains, long cytoplasmic tail, 2 (KIR3DL2), mRNA [NM_006737]	GO:0006968(cellular defense response)	GO:0005887(integral to plasma membrane);GO:0016020(membrane)	GO:0004872(receptor activity)	CAGGTTGCCAGATCCAATGAACCAGCAGCTGGAATCTGAAGGCATCAGTCTGCATCTTAG	ref|NM_006737|gb|X93596|gb|AY366253|ens|ENST00000326321	19	19q13.42	GO:0005887|GO:0004872|GO:0016020|GO:0006968	GO:0006968|GO:0016020|GO:0005887|GO:0004872	NM_006737	Hs.645228
GT_44k_23_P101642	0.221272	Detected	-0.221272	Detected	0	0.17409	Detected	0.654195	Detected	0.414143	0.332278	889.279	497.244	651.87	904.201	PTPRH	5794	Homo sapiens protein tyrosine phosphatase, receptor type, H (PTPRH), mRNA [NM_002842]	GO:0006470(protein amino acid dephosphorylation)	GO:0005887(integral to plasma membrane)	GO:0004725(protein tyrosine phosphatase activity);GO:0004872(receptor activity);GO:0005001(transmembrane receptor protein tyrosine phosphatase activity);GO:0016787(hydrolase activity)	TCTGAGGCAGGAAGGAATTTGGGTCTGGAGTTCTGGCTACTTGAGGACCAAAGGCAGGAA	ref|NM_002842|ens|ENST00000376350|ens|ENST00000263434|gb|D15049	19	19q13.42	GO:0005887|GO:0004872|GO:0016787|GO:0005001|GO:0004725|GO:0006470	GO:0006470|GO:0016787|GO:0005001|GO:0005887|GO:0004872|GO:0004725	NM_002842	Hs.179770
GT_44k_23_P101655	0.530261	Detected	-0.530261	Detected	0	-0.669809	Detected	-0.113924	Detected	-0.391867	0.579975	2377.48	866.201	783.765	1145.78	ACTN4	81	Homo sapiens actinin, alpha 4 (ACTN4), mRNA [NM_004924]	GO:0000074(regulation of progression through cell cycle);GO:0042981(regulation of apoptosis);GO:0048549(positive regulation of pinocytosis);GO:0051017(actin filament bundle formation);GO:0051271(negative regulation of cell motility);GO:0051272(positive re	GO:0001725(stress fiber);GO:0005634(nucleus);GO:0005737(cytoplasm);GO:0030863(cortical cytoskeleton);GO:0031143(pseudopodium);GO:0043234(protein complex);GO:0048471(perinuclear region of cytoplasm)	GO:0001882(nucleoside binding);GO:0005178(integrin binding);GO:0005509(calcium ion binding);GO:0005515(protein binding);GO:0042803(protein homodimerization activity);GO:0051015(actin filament binding)	TAAATATGTATGATGTGTTGTGCTTTTTTAACCAAGGAGGGGCCAGTGGATTCCCACAGC	ref|NM_004924|ens|ENST00000252699|gb|U48734|gb|BC015620	19	19q13.2	GO:0048549|GO:0000074|GO:0005515|GO:0031143|GO:0030863|GO:0043234|GO:0042981|GO:0051015|GO:0001725|GO:0042803|GO:0005509|GO:0005634|GO:0051271|GO:0048471|GO:0051272|GO:0005737|GO:0005178|GO:0001882|GO:0051017	GO:0005515|GO:0048471|GO:0001725|GO:0005509|GO:0048549|GO:0042981|GO:0005634|GO:0042803|GO:0031143|GO:0043234|GO:0005737|GO:0005178|GO:0051015|GO:0001882|GO:0030863|GO:0051271|GO:0051017|GO:0051272|GO:0000074	NM_004924	Hs.270291
GT_44k_23_P101671	-0.216272	Compromised	0.216272	Compromised	0	0.249321	Compromised	0.050168	Compromised	0.149744	0.593652	2.17935	2.23505	2.27935	1.97441	ATCAY	85300	Homo sapiens ataxia, cerebellar, Cayman type (caytaxin) (ATCAY), mRNA [NM_033064]	GO:0006810(transport)			CAACGATGAGTTTTGCGGTTTTTCAGAACAGAAATGATCACTACGATTGACGACGGTCGT	ref|NM_033064|ens|ENST00000357694|gb|AB058775|gb|BC014884	19	19p13.3	GO:0006810	GO:0006810	NM_033064	Hs.418055
GT_44k_23_P101683	-0.373303	Compromised	0.373303	Compromised	0	0.693802	Compromised	1.43746	Compromised	1.06563	0.180477	2.18034	2.77988	3.46004	5.76135	CLC	1178	Homo sapiens Charcot-Leyden crystal protein (CLC), mRNA [NM_001828]	GO:0006644(phospholipid metabolic process);GO:0007275(multicellular organismal development);GO:0016042(lipid catabolic process)		GO:0004622(lysophospholipase activity);GO:0004759(serine esterase activity);GO:0005529(sugar binding);GO:0016787(hydrolase activity)	TCTCCCTGACCAAATTTAATGTCAGCTATTTAAAGAGATAACCAGACTTCATGTTGCCAA	ref|NM_001828|ens|ENST00000221804|gb|BC119711|gb|BC119712	19	19q13.2	GO:0016042|GO:0016787|GO:0005529|GO:0004759|GO:0007275|GO:0006644|GO:0004622	GO:0016042|GO:0004759|GO:0016787|GO:0004622|GO:0005529|GO:0007275|GO:0006644	NM_001828	Hs.889
GT_44k_23_P101699	-0.231642	Detected	0.231642	Detected	0	-0.464226	Detected	-0.436437	Detected	-0.450332	0.191833	1053.86	1104.07	679.351	688.712	HDGF2	84717	Homo sapiens hepatoma-derived growth factor-related protein 2 (HDGF2), transcript variant 2, mRNA [NM_032631]			GO:0005515(protein binding)	AGAAGAAAGAGCCCTCCGTGGAGGAGAAGCTGCAGAAGCTGCACAGTGAGATCAAGTTTG	ref|NM_032631|ref|NM_001001520|ens|ENST00000301284|gb|DQ892175	19	19p13.3	GO:0005515	GO:0005515	NM_032631	Hs.43071
GT_44k_23_P101707	0.0532799	Detected	-0.0532799	Detected	0	-0.0364084	Detected	0.322219	Detected	0.142905	0.524721	7089.04	5003.34	5045.62	6433.54	M6PRBP1	10226	Homo sapiens mannose-6-phosphate receptor binding protein 1 (M6PRBP1), mRNA [NM_005817]	GO:0016192(vesicle-mediated transport)	GO:0005737(cytoplasm);GO:0005768(endosome);GO:0005794(Golgi apparatus);GO:0016020(membrane)		TCTCTATAATGCAGCTGTGCTCTGGAGTCCTCAACCCGGGGCTCATTTCAAACTTATTTT	ref|NM_005817|gb|AK223054|gb|BC019278|ens|ENST00000221957	19	19p13.3	GO:0016020|GO:0016192|GO:0005737|GO:0005768|GO:0005794	GO:0005737|GO:0005794|GO:0016020|GO:0016192|GO:0005768	NM_005817	Hs.140452
GT_44k_23_P10172	0.321576	Compromised	-0.321576	Compromised	0	-0.307483	Compromised	-0.519633	Compromised	-0.413558	0.346399	4.13919	2.01399	2.02711	1.74016	TSP50	29122	Homo sapiens testes-specific protease 50 (TSP50), mRNA [NM_013270]	GO:0006508(proteolysis)		GO:0004252(serine-type endopeptidase activity);GO:0008233(peptidase activity)	GATGTGTGCGGAGGACACCCACAGGGAGAAGTTCTGCTATGAGCTAACTGGAGAGCCCTT	ref|NM_013270|ens|ENST00000315170|gb|AF100707|gb|AK092598	3	3p21.31	GO:0006508|GO:0004252|GO:0008233	GO:0004252|GO:0006508|GO:0008233	NM_013270	Hs.120365
GT_44k_23_P101737	-0.00453663	Detected	0.00453663	Detected	0	0.0280185	Detected	0.230337	Detected	0.129178	0.330194	265.912	203.338	205.998	235.692	BC032803		Homo sapiens, clone IMAGE:3865769, mRNA, partial cds. [BC032803]				CGGGCGGCGCCTGGGAGTGGCTCTTGCTCAGGAATTGATAGGAACCCTAAAAACTAGGAT	gb|BC032803|gb|AL080221|thc|THC2497776	19	19p13.3			BC032803	Hs.657171
GT_44k_23_P101742	-0.0509768	Detected	0.0509768	Detected	0	0.402279	Detected	0.250027	Detected	0.326153	0.0706474	3524.56	2874.39	3654.89	3270.54	MRPL54	116541	Homo sapiens mitochondrial ribosomal protein L54 (MRPL54), nuclear gene encoding mitochondrial protein, mRNA [NM_172251]		GO:0005739(mitochondrion);GO:0030529(ribonucleoprotein complex)		CTGAAACCGGATGCTGAGTACCCTGAATGGCTGTTCGAGATGAACTTGGGTCCCCCAAAG	ref|NM_172251|ens|ENST00000330133|gb|BC065273|gb|BM920672	19	19p13.3	GO:0005739|GO:0030529	GO:0005739|GO:0030529	NM_172251	Hs.356578
GT_44k_23_P101759	-0.223152	Detected	0.223152	Detected	0	0.665538	Detected	0.60974	Detected	0.637639	0.105137	98.4881	101.973	138.112	132.134	FUT5	2527	Homo sapiens fucosyltransferase 5 (alpha (1,3) fucosyltransferase) (FUT5), mRNA [NM_002034]	GO:0005975(carbohydrate metabolic process);GO:0006486(protein amino acid glycosylation);GO:0042355(L-fucose catabolic process)	GO:0005794(Golgi apparatus);GO:0016020(membrane);GO:0016021(integral to membrane)	GO:0016757(transferase activity, transferring glycosyl groups);GO:0017060(3-galactosyl-N-acetylglucosaminide 4-alpha-L-fucosyltransferase activity);GO:0046920(alpha(1,3)-fucosyltransferase activity)	CACCTACTGAGGATCTCGGCTGTTGGGGACTTTACCTGCTGGGACCTGCTCCCAGAGACC	ref|NM_002034|ref|NM_000149|ens|ENST00000303225|gb|U27329	19	19p13.3	GO:0016757|GO:0042355|GO:0016020|GO:0046920|GO:0006486|GO:0005975|GO:0017060|GO:0016021|GO:0005794	GO:0017060|GO:0046920|GO:0042355|GO:0005794|GO:0016020|GO:0005975|GO:0016757|GO:0006486|GO:0016021	NM_002034	Hs.631843
GT_44k_23_P101761	-0.800831	Detected	0.800831	Detected	0	-0.887257	Detected	-0.33179	Detected	-0.609523	0.546751	1001.41	2309.46	714.366	1044.03	KISS1R	84634	Homo sapiens KISS1 receptor (KISS1R), mRNA [NM_032551]	GO:0007165(signal transduction);GO:0007186(G-protein coupled receptor protein signaling pathway);GO:0007610(behavior);GO:0008285(negative regulation of cell proliferation);GO:0030336(negative regulation of cell migration)	GO:0009986(cell surface);GO:0016020(membrane);GO:0016021(integral to membrane)	GO:0004872(receptor activity);GO:0005515(protein binding);GO:0008188(neuropeptide receptor activity)	CGCAGCCCCACACGCGGAGCTGCTCCGCCTGGGGTCCCACCCGGCCCCCGCCAGGGCGCA	ref|NM_032551|ens|ENST00000234371|gb|AJ309020|gb|AY253982	19	19p13.3	GO:0005515|GO:0004872|GO:0030336|GO:0016020|GO:0009986|GO:0007186|GO:0007610|GO:0016021|GO:0008188|GO:0007165|GO:0008285	GO:0005515|GO:0007165|GO:0030336|GO:0008285|GO:0007186|GO:0009986|GO:0016020|GO:0007610|GO:0004872|GO:0016021|GO:0008188	NM_032551	Hs.208229
GT_44k_23_P101774	-0.0467648	Detected	0.0467653	Detected	2.38419e-07	-0.327886	Detected	-1.52648	Compromised	-0.927184	0.262923	16.572	13.4363	10.3294	4.47547	SLC5A5	6528	Homo sapiens solute carrier family 5 (sodium iodide symporter), member 5 (SLC5A5), mRNA [NM_000453]	GO:0006811(ion transport);GO:0006814(sodium ion transport)	GO:0016020(membrane);GO:0016021(integral to membrane)	GO:0005215(transporter activity);GO:0008507(sodium:iodide symporter activity);GO:0015111(iodide transporter activity);GO:0015293(symporter activity);GO:0031402(sodium ion binding)	GCAGACAGCATCAGTGGCCCCCAAGGAAGAAGTGGCCATCCTGGATGACAACTTGGTCAA	ref|NM_000453|ens|ENST00000222248|gb|BC105047|gb|BC105049	19	19p13.11	GO:0015111|GO:0015293|GO:0005215|GO:0016020|GO:0008507|GO:0006814|GO:0006811|GO:0016021|GO:0031402	GO:0005215|GO:0016020|GO:0008507|GO:0016021|GO:0031402|GO:0006814|GO:0015111|GO:0006811|GO:0015293	NM_000453	Hs.584804
GT_44k_23_P101783	-0.497087	Detected	0.497087	Detected	0	0.324049	Detected	0.135005	Detected	0.229527	0.694572	15.3962	23.3046	20.6028	17.972	IL12RB1	3594	Homo sapiens interleukin 12 receptor, beta 1 (IL12RB1), transcript variant 2, mRNA [NM_153701]	GO:0007166(cell surface receptor linked signal transduction);GO:0008284(positive regulation of cell proliferation)	GO:0005887(integral to plasma membrane);GO:0016020(membrane)	GO:0004872(receptor activity);GO:0004907(interleukin receptor activity)	GCTTCAGCATCGAAGTGCAGGTTTCTGATTGGCTCATCTTCTTCGCCTCCCTGGGGAGCT	ref|NM_005535|ens|ENST00000221270|gb|U03187|gb|BX647221	19	19p13.11	GO:0005887|GO:0004872|GO:0016020|GO:0007166|GO:0004907|GO:0008284	GO:0008284|GO:0016020|GO:0005887|GO:0004907|GO:0004872|GO:0007166	NM_005535	Hs.567294
GT_44k_23_P101796	-0.0567014	Detected	0.0567014	Detected	0	-0.290922	Detected	-0.489967	Detected	-0.390444	0.0763371	57.8875	47.5853	37.2738	32.2896	SYDE1	85360	Homo sapiens synapse defective 1, Rho GTPase, homolog 1 (C. elegans) (SYDE1), mRNA [NM_033025]	GO:0007165(signal transduction)	GO:0005622(intracellular)		GGGCTTCCCCTTTTGTTGCCAAAAAGGTAGTTCTCGCGCTTGCTAGGCTGGCCTCTCTTG	ref|NM_033025|gb|BC029926|ens|ENST00000342784|gb|AK023573	19	19p13.12	GO:0007165|GO:0005622	GO:0005622|GO:0007165	NM_033025	Hs.528701
GT_44k_23_P101806	0.260801	Detected	-0.260801	Detected	0	-0.787016	Compromised	-0.538426	Detected	-0.662721	0.148769	28.5497	15.1124	10.4593	12.357	HPN	3249	Homo sapiens hepsin (transmembrane protease, serine 1) (HPN), transcript variant 1, mRNA [NM_182983]	GO:0006508(proteolysis)	GO:0005886(plasma membrane);GO:0005887(integral to plasma membrane)	GO:0004252(serine-type endopeptidase activity);GO:0005044(scavenger receptor activity)	GAGGATGGGACGTTTTTCTTCTTGGGCCCGGTCCACAGGTCCAAGGACACCCTCCCTCCA	ref|NM_182983|ref|NM_002151|ens|ENST00000262626|gb|X07732	19	19q13.11	GO:0005044|GO:0006508|GO:0005887|GO:0004252|GO:0005886	GO:0005886|GO:0004252|GO:0005887|GO:0006508|GO:0005044	NM_182983	Hs.182385
GT_44k_23_P101811	0.0202558	Detected	-0.0202558	Detected	0	0.0529287	Detected	0.255934	Detected	0.154432	0.27422	330.709	244.344	256.217	293.289	ZNF14	7561	Homo sapiens zinc finger protein 14 (ZNF14), mRNA [NM_021030]	GO:0006350(transcription);GO:0006355(regulation of transcription, DNA-dependent)	GO:0005622(intracellular);GO:0005634(nucleus)	GO:0003677(DNA binding);GO:0008270(zinc ion binding);GO:0046872(metal ion binding)	TATGAAAGGAGTCAGAGTGGGGTGAAAGTCTATAAATGTAAGACATTTGGGAAAGCCTTC	ref|NM_021030|ens|ENST00000344099|gb|AB021644|gb|AK074832	19	19p13.11	GO:0005634|GO:0046872|GO:0006350|GO:0003677|GO:0008270|GO:0006355|GO:0005622	GO:0005622|GO:0006355|GO:0008270|GO:0005634|GO:0003677|GO:0046872|GO:0006350	NM_021030	Hs.659932
GT_44k_23_P10182	0.131087	Detected	-0.131087	Detected	0	1.38258	Detected	1.34982	Detected	1.3662	0.00922105	737.408	467.235	1329.75	1292.67	ACOX2	8309	Homo sapiens acyl-Coenzyme A oxidase 2, branched chain (ACOX2), mRNA [NM_003500]	GO:0006118(electron transport);GO:0006629(lipid metabolic process);GO:0006631(fatty acid metabolic process);GO:0006635(fatty acid beta-oxidation);GO:0008152(metabolic process);GO:0008206(bile acid metabolic process)	GO:0005777(peroxisome)	GO:0003995(acyl-CoA dehydrogenase activity);GO:0003997(acyl-CoA oxidase activity);GO:0050660(FAD binding)	GGAGATCCAAGCTATGAAATAACCAACAGTATTCAAGAAGCAACCAGCACCATCATGTGA	ref|NM_003500|ens|ENST00000302819|gb|X95190|gb|BC047700	3	3p14.3	GO:0003997|GO:0005777|GO:0006629|GO:0006118|GO:0008152|GO:0006631|GO:0008206|GO:0006635|GO:0050660|GO:0003995	GO:0006629|GO:0006635|GO:0050660|GO:0008152|GO:0006631|GO:0003997|GO:0003995|GO:0008206|GO:0006118|GO:0005777	NM_003500	Hs.444959
GT_44k_23_P101829	-0.554845	Detected	0.554845	Detected	0	0.194008	Detected	0.0239043	Detected	0.108956	0.864022	341.312	559.696	434.416	383.952	EDG4	9170	Homo sapiens endothelial differentiation, lysophosphatidic acid G-protein-coupled receptor, 4 (EDG4), mRNA [NM_004720]	GO:0007165(signal transduction);GO:0007186(G-protein coupled receptor protein signaling pathway);GO:0007202(phospholipase C activation);GO:0007204(elevation of cytosolic calcium ion concentration)	GO:0005886(plasma membrane);GO:0005887(integral to plasma membrane)	GO:0001619(lysosphingolipid and lysophosphatidic acid receptor activity);GO:0004872(receptor activity);GO:0005515(protein binding);GO:0008289(lipid binding);GO:0030274(LIM domain binding)	ATGGTTTAGGCTGTGAGTCCTGCAATGTCCTGGCTGTAGAAAAGTACTTCCTACTGTTGG	ref|NM_004720|ens|ENST00000358804|gb|AY322548|gb|AF233092	19	19p13.11	GO:0008289|GO:0005887|GO:0005515|GO:0004872|GO:0005886|GO:0030274|GO:0007186|GO:0007204|GO:0007202|GO:0007165|GO:0001619	GO:0005515|GO:0007165|GO:0001619|GO:0007186|GO:0005886|GO:0005887|GO:0030274|GO:0004872|GO:0007202|GO:0007204|GO:0008289	NM_004720	Hs.122575
GT_44k_23_P101871	-0.081924	Detected	0.081924	Detected	0	0.135225	Detected	0.0102019	Detected	0.0727134	0.553541	245.54	209.024	216.181	197.133	FBXO17	115290	Homo sapiens cDNA FLJ11798 fis, clone HEMBA1006198, weakly similar to PROLINE-RICH PROTEIN MP-2 PRECURSOR. [AK021860]	GO:0006512(ubiquitin cycle);GO:0030163(protein catabolic process)		GO:0005515(protein binding)	CCTGCAAATTTTCTTCTCCTGCAAGGATCTCGGTGGACTCAGTCACAAAACAAAGGCTAA	ref|NM_024907|ref|NM_148169|ens|ENST00000292852|gb|AF386743	19	19q13.2	GO:0005515|GO:0030163|GO:0006512	GO:0005515|GO:0030163|GO:0006512	NM_024907	Hs.531770
GT_44k_23_P101893	-0.0547535	Detected	0.0547535	Detected	0	0.222396	Detected	0.172758	Detected	0.197577	0.0814301	98.3647	80.6407	90.2808	86.7423	FBN3	84467	Homo sapiens fibrillin 3 (FBN3), mRNA [NM_032447]		GO:0005578(proteinaceous extracellular matrix)	GO:0005201(extracellular matrix structural constituent);GO:0005509(calcium ion binding);GO:0019838(growth factor binding)	GAGCTGCTCTCGTCTGAAGCCTGCTACGAATGCAAGATCAATGGCCTCTCCCCTCGGGAC	ref|NM_032447|gb|AK131282|gb|AY165863|ens|ENST00000270509	19	19p13.2	GO:0005201|GO:0019838|GO:0005578|GO:0005509	GO:0019838|GO:0005509|GO:0005578|GO:0005201	NM_032447	Hs.370362
GT_44k_23_P101905	-0.0678177	Detected	0.0678177	Detected	0	-0.427039	Detected	-0.307396	Detected	-0.367218	0.0556323	630.944	526.71	372.547	402.508	APC2	10297	Homo sapiens adenomatosis polyposis coli 2 (APC2), mRNA [NM_005883]	GO:0000074(regulation of progression through cell cycle);GO:0006461(protein complex assembly);GO:0007165(signal transduction);GO:0016055(Wnt receptor signaling pathway)	GO:0016342(catenin complex)	GO:0005515(protein binding);GO:0008013(beta-catenin binding);GO:0008017(microtubule binding)	TAAGGACGACACCGTCAGCTGTCCGACTCGCACACATTTAATAAACTGAGCTCTTGCATT	ref|NM_005883|ens|ENST00000233607|ens|ENST00000238483|gb|AB012162	19	19p13.3	GO:0000074|GO:0008017|GO:0005515|GO:0016342|GO:0008013|GO:0016055|GO:0007165|GO:0006461	GO:0005515|GO:0008017|GO:0007165|GO:0006461|GO:0008013|GO:0016342|GO:0016055|GO:0000074	NM_005883	Hs.446376
GT_44k_23_P101908	-0.110336	Detected	0.110336	Detected	0	-0.564748	Detected	-0.386581	Detected	-0.475665	0.0785508	251.315	222.535	138.916	156.302	APC2	10297	Homo sapiens adenomatosis polyposis coli 2 (APC2), mRNA [NM_005883]	GO:0000074(regulation of progression through cell cycle);GO:0006461(protein complex assembly);GO:0007165(signal transduction);GO:0016055(Wnt receptor signaling pathway)	GO:0016342(catenin complex)	GO:0005515(protein binding);GO:0008013(beta-catenin binding);GO:0008017(microtubule binding)	TAAATAGTGGTAAATAGTGAAAGCCTGTCCTTCCCTAAATGTAAAGCCATCTGTCCGGCG	ref|NM_005883|ens|ENST00000233607|ens|ENST00000238483|gb|AB012162	19	19p13.3	GO:0000074|GO:0008017|GO:0005515|GO:0016342|GO:0008013|GO:0016055|GO:0007165|GO:0006461	GO:0005515|GO:0008017|GO:0007165|GO:0006461|GO:0008013|GO:0016342|GO:0016055|GO:0000074	NM_005883	Hs.446376
GT_44k_23_P10194	0.129678	Detected	-0.129678	Detected	0	-0.0400577	Detected	0.210957	Detected	0.0854497	0.682514	6096.56	3870.44	4105.02	4857.98	SEZ6L2	26470	Homo sapiens seizure related 6 homolog (mouse)-like 2 (SEZ6L2), transcript variant 2, mRNA [NM_201575]		GO:0016021(integral to membrane)	GO:0004872(receptor activity)	CTGGCTGTGTAAATAGTCTCCCTATCCCACGAGGGGGCTTTGATGGCCCTGGAGATCCTA	ref|NM_201575|ref|NM_012410|gb|AJ245822|gb|BC000567	16	16p11.2	GO:0004872|GO:0016021	GO:0004872|GO:0016021	NM_201575	Hs.6314
GT_44k_23_P101943	0.343051	Detected	-0.343051	Detected	0	-0.132719	Detected	-0.258327	Detected	-0.195523	0.631473	1843.05	870.464	1003.79	914.975	ARL5A	26225	Homo sapiens ADP-ribosylation factor-like 5A (ARL5A), transcript variant 1, mRNA [NM_012097]	GO:0007264(small GTPase mediated signal transduction)	GO:0005622(intracellular)	GO:0000166(nucleotide binding);GO:0005525(GTP binding)	AACCCTCCCTAGTTGAATGTTATTTTCTTCTTGTTCCATTAAGTCAGAATACAAATCAGC	ref|NM_012097|ref|NM_001037174|ref|NM_177985|ens|ENST00000295087	2	2q23.3	GO:0007264|GO:0005525|GO:0000166|GO:0005622	GO:0005622|GO:0000166|GO:0007264|GO:0005525	NM_012097	Hs.470233
GT_44k_23_P101950	-0.0644126	Detected	0.0644126	Detected	0	0.220208	Detected	0.152013	Detected	0.186111	0.125193	69235.4	57525.2	63875.3	60587.4	MDH1	4190	Homo sapiens mRNA; cDNA DKFZp313K2018 (from clone DKFZp313K2018) [AL832067]	GO:0006096(glycolysis);GO:0006099(tricarboxylic acid cycle);GO:0006108(malate metabolic process)	GO:0005829(cytosol)	GO:0004459(L-lactate dehydrogenase activity);GO:0004470(malic enzyme activity);GO:0016491(oxidoreductase activity);GO:0030060(L-malate dehydrogenase activity)	TTAAAGATTACGTGCTTCTTGGTACAGGTTTGTGAATGACAGTTTATCGTCATGCTGTTA	ref|NM_005917|ens|ENST00000233114|gb|D55654|gb|U20352	2	2p15	GO:0004470|GO:0005829|GO:0004459|GO:0006108|GO:0006096|GO:0016491|GO:0006099|GO:0030060	GO:0006099|GO:0004459|GO:0004470|GO:0016491|GO:0030060|GO:0006108|GO:0006096|GO:0005829	NM_005917	Hs.526521
GT_44k_23_P101960	-0.077466	Detected	0.077466	Detected	0	1.1849	Detected	1.04689	Detected	1.11589	0.00853303	670.653	567.398	1218.53	1101.2	ZFP36L2	678	Homo sapiens zinc finger protein 36, C3H type-like 2 (ZFP36L2), mRNA [NM_006887]	GO:0008283(cell proliferation)	GO:0005634(nucleus);GO:0005737(cytoplasm)	GO:0003676(nucleic acid binding);GO:0003700(transcription factor activity);GO:0003723(RNA binding);GO:0008270(zinc ion binding);GO:0046872(metal ion binding)	AGCAAAAAAGTCGAACTTTTTCTGTTGAACAAAATATTCACAACAGGGCAGTTGTGATAC	ref|NM_006887|ens|ENST00000282388|gb|BC005010|thc|THC2485818	2	2p21	GO:0003676|GO:0005634|GO:0003700|GO:0046872|GO:0008283|GO:0005737|GO:0008270|GO:0003723	GO:0005737|GO:0003700|GO:0008283|GO:0003723|GO:0008270|GO:0005634|GO:0003676|GO:0046872	NM_006887	Hs.503093
GT_44k_23_P101972	0.0560021	Detected	-0.0560021	Detected	0	0.594849	Detected	0.892442	Detected	0.743645	0.0427947	92.1386	64.7851	101.386	123.919	CAPN13	92291	Homo sapiens calpain 13 (CAPN13), mRNA [NM_144575]	GO:0006508(proteolysis)	GO:0005622(intracellular)	GO:0004198(calpain activity);GO:0005509(calcium ion binding);GO:0008234(cysteine-type peptidase activity)	CTCTGAGTCCCCTGTCACCAGTTGGATTCATTTCTTGGAAGAGCCAGAATGAGCCACTTT	ref|NM_144575|ens|ENST00000295055|gb|BC117345|gb|BC117347	2	2p23.1	GO:0006508|GO:0004198|GO:0008234|GO:0005622|GO:0005509	GO:0005622|GO:0004198|GO:0005509|GO:0006508|GO:0008234	NM_144575	Hs.660911
GT_44k_23_P101992	-0.279008	Compromised	0.279008	Detected	0	0.834315	Detected	0.379779	Detected	0.607047	0.23367	9.65404	10.8004	15.819	11.4796	MARCO	8685	Homo sapiens macrophage receptor with collagenous structure (MARCO), mRNA [NM_006770]	GO:0006817(phosphate transport);GO:0007166(cell surface receptor linked signal transduction)	GO:0005737(cytoplasm);GO:0005887(integral to plasma membrane);GO:0016020(membrane)	GO:0005044(scavenger receptor activity);GO:0008329(pattern recognition receptor activity)	TGGCTGGATAATGTTCAGTGTCGGGGCACGGAGAGTACCCTGTGGAGCTGCACCAAGAAT	ref|NM_006770|ens|ENST00000327097|gb|DQ892823|gb|DQ892833	2	2q14.2	GO:0005044|GO:0005887|GO:0016020|GO:0006817|GO:0008329|GO:0007166|GO:0005737	GO:0005737|GO:0016020|GO:0005887|GO:0006817|GO:0007166|GO:0008329|GO:0005044	NM_006770	Hs.67726
GT_44k_23_P102000	0.142746	Detected	-0.142746	Detected	0	-0.0786409	Detected	0.778055	Detected	0.349707	0.519646	1040.05	648.427	675.669	1216.76	CXCR4	7852	Homo sapiens chemokine (C-X-C motif) receptor 4 (CXCR4), transcript variant 1, mRNA [NM_001008540]	GO:0000187(activation of MAPK activity);GO:0001569(patterning of blood vessels);GO:0001667(ameboidal cell migration);GO:0001764(neuron migration);GO:0006915(apoptosis);GO:0006935(chemotaxis);GO:0006954(inflammatory response);GO:0006955(immune response);GO	GO:0005737(cytoplasm);GO:0005886(plasma membrane);GO:0005887(integral to plasma membrane);GO:0030426(growth cone);GO:0031252(leading edge)	GO:0001584(rhodopsin-like receptor activity);GO:0003779(actin binding);GO:0005515(protein binding);GO:0015026(coreceptor activity);GO:0016493(C-C chemokine receptor activity);GO:0016494(C-X-C chemokine receptor activity)	TGCTGGTTTTTCAGTTTTCAGGAGTGGGTTGATTTCAGCACCTACAGTGTACAGTCTTGT	ref|NM_001008540|ref|NM_003467|gb|M99293|gb|AK129916	2	2q21.3	GO:0042098|GO:0005515|GO:0015026|GO:0006955|GO:0006954|GO:0008045|GO:0007186|GO:0007420|GO:0001569|GO:0007204|GO:0030334|GO:0007165|GO:0009615|GO:0001667|GO:0000187|GO:0001764|GO:0006935|GO:0003779|GO:0008354|GO:0006915|GO:0001584|GO:0016493|GO:0007281	GO:0005515|GO:0030334|GO:0008354|GO:0001569|GO:0001667|GO:0006915|GO:0003779|GO:0015026|GO:0009615|GO:0007281|GO:0007204|GO:0000187|GO:0007165|GO:0006955|GO:0008045|GO:0006954|GO:0006935|GO:0042098|GO:0007186|GO:0007420|GO:0016493|GO:0001584|GO:0001764	NM_001008540	Hs.593413
GT_44k_23_P102017	-0.209063	Compromised	0.209063	Compromised	0	0.250355	Compromised	0.063098	Compromised	0.156727	0.564497	2.02803	2.05918	2.11203	1.84462	KIAA1189	57471	Homo sapiens KIAA1189 (KIAA1189), transcript variant 2, mRNA [NM_020711]		GO:0005737(cytoplasm);GO:0016020(membrane)	GO:0008092(cytoskeletal protein binding)	TGAAAGCCACAGAGTTAAGTGACCTCAGGTAACATAATGGTGATGGTTGGCCATTTGAGT	ref|NM_020711|ref|NM_001009959|ens|ENST00000259055|gb|AB033015	2	2q24.1	GO:0016020|GO:0008092|GO:0005737	GO:0008092|GO:0005737|GO:0016020	NM_020711	Hs.443894
GT_44k_23_P102037	0.0552671	Detected	-0.0552671	Detected	0	-0.00179791	Detected	0.0897548	Detected	0.0439785	0.602391	259.057	182.336	188.601	199.839	COQ10B	80219	Homo sapiens cDNA FLJ38990 fis, clone NT2RI2008455. [AK096309]		GO:0005739(mitochondrion)		CATCACCATTGCTAGAATACTGGCATGATTCTTCTGAGCAGAAGTTGAAACTGTAAATTT	ref|NM_025147|ens|ENST00000263960|gb|AK023510|gb|BC022453	2	2q33.1	GO:0005739	GO:0005739	NM_025147	Hs.632547
GT_44k_23_P102058	-0.225323	Compromised	0.225324	Compromised	2.38419e-07	0.253922	Compromised	0.107973	Compromised	0.180948	0.524701	1.93388	2.00835	2.04185	1.83513	MATN3	4148	Homo sapiens matrilin 3 (MATN3), mRNA [NM_002381]	GO:0001501(skeletal development);GO:0030198(extracellular matrix organization and biogenesis)	GO:0005578(proteinaceous extracellular matrix)	GO:0005201(extracellular matrix structural constituent);GO:0005518(collagen binding)	TCATATAACTGAGATGAATGTAATTTTGAACTGTTTAACACTTTTTGTTTTTTGCTTATT	ref|NM_002381|gb|Y13341|gb|AJ224741|gb|BC139907	2	2p24.1	GO:0005518|GO:0001501|GO:0005201|GO:0030198|GO:0005578	GO:0001501|GO:0030198|GO:0005518|GO:0005578|GO:0005201	NM_002381	Hs.656199
GT_44k_23_P10206	-0.440053	Compromised	0.440053	Compromised	-2.38419e-07	0.0175514	Compromised	-0.19736	Compromised	-0.0899043	0.861022	1.94286	2.71725	2.02078	1.73142	HAS2	3037	Homo sapiens hyaluronan synthase 2 (HAS2), mRNA [NM_005328]		GO:0005887(integral to plasma membrane);GO:0016020(membrane)	GO:0016757(transferase activity, transferring glycosyl groups);GO:0016758(transferase activity, transferring hexosyl groups);GO:0050501(hyaluronan synthase activity)	ATTTCTATGAAAATGGGATGAATTCTTTGTTTATGCACTTTTTCCTTACTGTGCATCCGC	ref|NM_005328|ens|ENST00000303924|gb|BC109071|gb|BC109072	8	8q24.13	GO:0016757|GO:0005887|GO:0016020|GO:0050501|GO:0016758	GO:0016758|GO:0016020|GO:0005887|GO:0016757|GO:0050501	NM_005328	Hs.571528
GT_44k_23_P102060	0.226935	Detected	-0.226935	Detected	0	0.0662041	Detected	-0.00745392	Detected	0.0293751	0.910019	22175.5	12302.5	15025	14197.7	SSFA2	6744	Homo sapiens sperm specific antigen 2 (SSFA2), mRNA [NM_006751]		GO:0005886(plasma membrane)	GO:0003779(actin binding)	GTATCATCCAAATAATGGGGCCTATGACTTGAATGAATAGAAATGAATAAGCTGGTGTTT	ref|NM_006751|gb|BC064499|ens|ENST00000320370|ens|ENST00000261006	2	2q31.3	GO:0005886|GO:0003779	GO:0005886|GO:0003779	NM_006751	Hs.591602
GT_44k_23_P102071	-0.144208	Detected	0.144208	Detected	0	0.0706344	Detected	-0.127139	Detected	-0.0282521	0.886489	2015.84	1870.8	1771.97	1536.38	AK027315		Homo sapiens cDNA FLJ14409 fis, clone HEMBA1004408, moderately similar to PEPTIDYL-PROLYL CIS-TRANS ISOMERASE 10 (EC 5.2.1.8). [AK027315]				GACCCGCTATGAGGATTCCATATGGCTCTCATATCATTCCATTCCATCTCTGCCAAGATT	gb|AK027315|thc|THC2486284	2	2q33.1			AK027315
GT_44k_23_P102083	-0.224265	Compromised	0.224266	Compromised	2.38419e-07	0.229558	Compromised	0.0103016	Compromised	0.11993	0.678335	2.03497	2.11022	2.11105	1.80332	BOLL	66037	Homo sapiens bol, boule-like (Drosophila) (BOLL), transcript variant 2, mRNA [NM_033030]	GO:0006417(regulation of translation);GO:0007126(meiosis);GO:0007275(multicellular organismal development);GO:0007283(spermatogenesis);GO:0030154(cell differentiation);GO:0045948(positive regulation of translational initiation)	GO:0005737(cytoplasm)	GO:0000166(nucleotide binding);GO:0003676(nucleic acid binding);GO:0003723(RNA binding);GO:0005515(protein binding);GO:0008494(translation activator activity)	CCAGAGCCTTATTCTGATCATGGAGTTCAAGCAACATATCACCAGGTTTATGCTCCAAGT	ref|NM_033030|ref|NM_197970|gb|AK093453|ens|ENST00000282278	2	2q33.1	GO:0045948|GO:0003676|GO:0005515|GO:0008494|GO:0006417|GO:0007126|GO:0007275|GO:0030154|GO:0005737|GO:0003723|GO:0000166|GO:0007283	GO:0005515|GO:0005737|GO:0007126|GO:0000166|GO:0003723|GO:0007275|GO:0008494|GO:0045948|GO:0007283|GO:0003676|GO:0030154|GO:0006417	NM_033030	Hs.169797
GT_44k_23_P102109	-0.274836	Detected	0.274836	Detected	0	0.140756	Detected	0.122944	Detected	0.13185	0.678904	6400.06	7118.72	6465.7	6350.85	TUBA4A	7277	Homo sapiens tubulin, alpha 4a (TUBA4A), mRNA [NM_006000]	GO:0007018(microtubule-based movement);GO:0051258(protein polymerization)	GO:0005874(microtubule);GO:0043234(protein complex)	GO:0000166(nucleotide binding);GO:0003924(GTPase activity);GO:0005198(structural molecule activity);GO:0005515(protein binding);GO:0005525(GTP binding)	GCACTGATATGTGGGTGAGGGCATGGAGGAGGGTGAGTTCTCCAAGGCCCATGAGGATAT	ref|NM_006000|ref|NR_003063|ens|ENST00000248437|ens|ENST00000295766	2	2q35	GO:0005515|GO:0005525|GO:0005874|GO:0043234|GO:0007018|GO:0005198|GO:0000166|GO:0003924|GO:0051258	GO:0005515|GO:0043234|GO:0051258|GO:0000166|GO:0005198|GO:0005874|GO:0003924|GO:0005525|GO:0007018	NM_006000	Hs.75318
GT_44k_23_P10211	0.282358	Detected	-0.282358	Detected	0	-0.233278	Detected	0.10158	Detected	-0.0658488	0.859563	176.823	90.8433	93.6792	117.496	SLC2A13	114134	Homo sapiens solute carrier family 2 (facilitated glucose transporter), member 13 (SLC2A13), mRNA [NM_052885]	GO:0008643(carbohydrate transport)	GO:0016020(membrane);GO:0016021(integral to membrane)	GO:0005215(transporter activity);GO:0005351(sugar porter activity)	GTCAGTTTTTGTTCATGCCCAAATCACTACACCTTCCTCATTGGCCTTGGAGTCCTACTA	ref|NM_052885|ens|ENST00000280871|ens|ENST00000380863|gb|AJ315644	12	12q12	GO:0005351|GO:0005215|GO:0016020|GO:0016021|GO:0008643	GO:0005215|GO:0016020|GO:0008643|GO:0005351|GO:0016021	NM_052885	Hs.558595
GT_44k_23_P102113	-0.27565	Detected	0.27565	Detected	0	0.666412	Detected	0.960629	Detected	0.813521	0.121257	222.349	247.596	323.557	394.545	WNT10A	80326	Homo sapiens wingless-type MMTV integration site family, member 10A (WNT10A), mRNA [NM_025216]	GO:0007223(Wnt receptor signaling pathway, calcium modulating pathway);GO:0007275(multicellular organismal development)	GO:0005576(extracellular region)	GO:0004871(signal transducer activity)	AACAAATATTTATTTTGCACTCTCTTTGCGGCACTCTGGGGGCGGTGGGGTGCGTGGGGG	ref|NM_025216|ens|ENST00000258411|gb|AK024363|gb|BC052234	2	2q35	GO:0005576|GO:0007275|GO:0007223|GO:0004871	GO:0007275|GO:0005576|GO:0004871|GO:0007223	NM_025216	Hs.121540
GT_44k_23_P102117	-0.256221	Detected	0.256221	Detected	0	0.711791	Detected	0.607134	Detected	0.659462	0.127794	59.2664	64.242	87.8082	81.2097	WNT10A	80326	Homo sapiens wingless-type MMTV integration site family, member 10A (WNT10A), mRNA [NM_025216]	GO:0007223(Wnt receptor signaling pathway, calcium modulating pathway);GO:0007275(multicellular organismal development)	GO:0005576(extracellular region)	GO:0004871(signal transducer activity)	AAGAAATAGACATAACTGAGCTGAAGTAATTCCATAAAGGGCCCAGACAGCCTCCTCCAC	ref|NM_025216|ens|ENST00000258411|gb|AK024363|gb|BC052234	2	2q35	GO:0005576|GO:0007275|GO:0007223|GO:0004871	GO:0007275|GO:0005576|GO:0004871|GO:0007223	NM_025216	Hs.121540
GT_44k_23_P102122	0.0596056	Detected	-0.0596056	Detected	0	0.0663815	Detected	0.0597744	Detected	0.0630779	0.401461	34603.5	24209.4	26332.2	26066.1	ARPC2	10109	Homo sapiens actin related protein 2/3 complex, subunit 2, 34kDa (ARPC2), transcript variant 1, mRNA [NM_152862]	GO:0006928(cell motility);GO:0030833(regulation of actin filament polymerization)	GO:0005856(cytoskeleton);GO:0005885(Arp2/3 protein complex)	GO:0005200(structural constituent of cytoskeleton);GO:0005515(protein binding)	AAGCGGCTGGCAACTGAAGGCTGGAACACTTGCTACTGGATAATCGTAGCTTTTAATGTT	ref|NM_152862|ref|NM_005731|gb|U50523|ens|ENST00000315717	2	2q35	GO:0005515|GO:0005200|GO:0005856|GO:0006928|GO:0030833|GO:0005885	GO:0005515|GO:0030833|GO:0005885|GO:0005200|GO:0006928|GO:0005856	NM_152862	Hs.529303
GT_44k_23_P102160	0.15546	Detected	-0.15546	Detected	0	0.290009	Detected	0.185401	Detected	0.237705	0.284302	196.847	120.582	163.666	151.372	FAM82A	151393	Homo sapiens family with sequence similarity 82, member A (FAM82A), mRNA [NM_144713]				GGGTATTGTGCTTAGATTTGAAGGTAAAGCCATGTTTCTGCAGAATGCATTCCACTAGTA	gb|AF435956|gb|BC024243|thc|THC2484387|thc|THC2475601	2	2p22.2			AF435956	Hs.591566
GT_44k_23_P102172	0.699939	Detected	-0.699939	Compromised	0	-0.29254	Compromised	-1.46298	Compromised	-0.877761	0.437525	14.8187	4.26733	5.64121	2.49236	CPO	130749	Homo sapiens carboxypeptidase O (CPO), mRNA [NM_173077]	GO:0006508(proteolysis)		GO:0004180(carboxypeptidase activity);GO:0004182(carboxypeptidase A activity);GO:0008237(metallopeptidase activity);GO:0008270(zinc ion binding);GO:0046872(metal ion binding)	TGCAGATATTTTATATGCCTCATCAGGGTCTTCAAGAGATTGGGCCCGAGACATTGGGAT	ref|NM_173077|ens|ENST00000272852|ens|ENST00000374405|gb|AJ422118	2	2q33.3	GO:0004180|GO:0006508|GO:0046872|GO:0004182|GO:0008270|GO:0008237	GO:0006508|GO:0004180|GO:0008270|GO:0008237|GO:0004182|GO:0046872	NM_173077	Hs.684103
GT_44k_23_P102183	-0.159849	Detected	0.159849	Detected	0	0.35575	Detected	0.0405197	Detected	0.198135	0.470549	3417.93	3241.55	3700.84	2957.91	L48692		Homo sapiens (clone p5-23-3) mRNA. [L48692]				TCTTGCCTTTGGACTCTGGTGAAAAATACTTTACAGTGGTCGGTCACAAGAAACCATCTG	gb|L48692|gb|AF164799|gb|AF349314|gb|AK225641	2	2p14			L48692	Hs.262858
GT_44k_23_P102192	-0.14242	Detected	0.14242	Detected	0	0.0148518	Detected	-0.0151141	Detected	-0.00013113	0.999352	146.145	135.295	123.44	120.23	MAP4K4	9448	Homo sapiens mitogen-activated protein kinase kinase kinase kinase 4 (MAP4K4), transcript variant 2, mRNA [NM_145686]	GO:0006468(protein amino acid phosphorylation);GO:0006950(response to stress);GO:0007243(protein kinase cascade)	GO:0005575(cellular_component)	GO:0000166(nucleotide binding);GO:0004674(protein serine/threonine kinase activity);GO:0005083(small GTPase regulator activity);GO:0005524(ATP binding);GO:0016740(transferase activity)	CCGAAGACGATTTCAACAAATGGACGTACTTGAGGGCTTGAATGTCTTGGTGACAATATC	ref|NM_145686|ref|NM_145687|ref|NM_004834|gb|AY834276	2	2q11.2	GO:0005083|GO:0004674|GO:0007243|GO:0005524|GO:0016740|GO:0006950|GO:0006468|GO:0000166|GO:0005575	GO:0005083|GO:0000166|GO:0004674|GO:0006950|GO:0006468|GO:0005575|GO:0005524|GO:0016740|GO:0007243	NM_145686	Hs.431550
GT_44k_23_P102202	-0.157562	Detected	0.157562	Detected	0	0.175133	Detected	-0.136944	Detected	0.0190945	0.939225	17961	16980.1	17132	13722.7	MSH6	2956	Homo sapiens mutS homolog 6 (E. coli) (MSH6), mRNA [NM_000179]	GO:0006284(base-excision repair);GO:0006298(mismatch repair);GO:0008340(determination of adult life span);GO:0008630(DNA damage response, signal transduction resulting in induction of apoptosis);GO:0009411(response to UV);GO:0016446(somatic hypermutation	GO:0000790(nuclear chromatin);GO:0005634(nucleus)	GO:0000166(nucleotide binding);GO:0000287(magnesium ion binding);GO:0000701(purine-specific mismatch base pair DNA N-glycosylase activity);GO:0003682(chromatin binding);GO:0003684(damaged DNA binding);GO:0005515(protein binding);GO:0005524(ATP binding);GO	GAAGTTTGCCTGGCTAGTGAAAGGTCAACTGTAGATGCTGAAGCTGTCCATAAATTGCTG	ref|NM_000179|gb|Y16676|ens|ENST00000234420|ens|ENST00000378335	2	2p16.3	GO:0005515|GO:0006284|GO:0045190|GO:0000287|GO:0005524|GO:0045910|GO:0008340|GO:0008630|GO:0016887|GO:0000166|GO:0042803|GO:0000701|GO:0000790|GO:0003684|GO:0005634|GO:0030983|GO:0016446|GO:0006298|GO:0016447|GO:0003682|GO:0009411	GO:0005515|GO:0030983|GO:0000790|GO:0000287|GO:0008630|GO:0045190|GO:0000701|GO:0005634|GO:0016446|GO:0005524|GO:0008340|GO:0042803|GO:0003684|GO:0000166|GO:0003682|GO:0006284|GO:0016447|GO:0006298|GO:0009411|GO:0016887|GO:0045910	NM_000179	Hs.445052
GT_44k_23_P102235	-0.0544877	Detected	0.0544877	Detected	0	0.188754	Detected	0.0291457	Detected	0.10895	0.376618	16576.7	13584.8	14860.9	13230.5	SNRPG	6637	Homo sapiens small nuclear ribonucleoprotein polypeptide G (SNRPG), mRNA [NM_003096]	GO:0000245(spliceosome assembly);GO:0006397(mRNA processing);GO:0008380(RNA splicing)	GO:0005634(nucleus);GO:0005681(spliceosome);GO:0030532(small nuclear ribonucleoprotein complex)	GO:0003723(RNA binding);GO:0005515(protein binding)	ACAACAGAACAATATTGGAATGGTGGTAATACGAGGAAATAGTATCATCATGTTAGAAGC	ref|NM_003096|gb|BC035103|ens|ENST00000272348|ens|ENST00000380054	2	2p14	GO:0000245|GO:0005634|GO:0005515|GO:0005681|GO:0008380|GO:0030532|GO:0003723|GO:0006397	GO:0006397|GO:0008380|GO:0005515|GO:0000245|GO:0003723|GO:0030532|GO:0005681|GO:0005634	NM_003096	Hs.516076
GT_44k_23_P102242	0.250155	Detected	-0.250155	Detected	0	0.059659	Detected	-0.0376911	Detected	0.0109839	0.969538	627.852	337.287	416.714	387.356	2012-03-07	64844	Membrane-associated ring finger (C3HC4) 7	GO:0016874,GO:0046872,GO:0008270		GO:0016874: "Catalysis of the ligation of two substances with concomitant breaking of a diphosphate linkage, usually in a nucleoside triphosphate. Ligase is the systematic name for any enzyme of EC class 6." GO:0046872: "Interacting selectively and non-covalently with any metal ion." GO:0008270: "Interacting selectively and non-covalently with zinc (Zn) ions."	GGAGACCATAACAGGACATTTGATATTGCCTAACTTCATATAAGACAGATGGATGATCTG	ref|NM_022826|ens|ENST00000259050|gb|AK222880|gb|BC065014	2	2q24.2	GO:0046872|GO:0008270|GO:0016874	GO:0016874|GO:0008270|GO:0046872	NM_022826	Hs.529272
GT_44k_23_P102258	-0.181301	Detected	0.181301	Detected	0	0.288063	Detected	0.21267	Detected	0.250367	0.308964	10470.9	10230.3	10980	10363	MRPL53	116540	Homo sapiens mitochondrial ribosomal protein L53 (MRPL53), nuclear gene encoding mitochondrial protein, mRNA [NM_053050]		GO:0005739(mitochondrion);GO:0030529(ribonucleoprotein complex)		GGCGCTGATACTGGTCGCTGACAGCGCCAAAGAGACCAACAAGATGATTTTAGCGTGGAC	ref|NM_053050|gb|AK075209|gb|BC012163|gb|BM467462	2	2p13.1	GO:0005739|GO:0030529	GO:0005739|GO:0030529	NM_053050	Hs.534527
GT_44k_23_P102262	-0.124235	Detected	0.124235	Detected	0	0.435622	Detected	0.216794	Detected	0.326208	0.18758	15240.8	13758	17016.4	14540.3	MRPL19	9801	Homo sapiens mitochondrial ribosomal protein L19 (MRPL19), nuclear gene encoding mitochondrial protein, mRNA [NM_014763]	GO:0006412(translation)	GO:0005622(intracellular);GO:0005634(nucleus);GO:0005739(mitochondrion);GO:0005840(ribosome)	GO:0003735(structural constituent of ribosome)	CATCACCAGAATGGTCTTTAATGAGCATGGAACCTGAGCAAAGGGAATAGGTGGGATGAA	ref|NM_014763|gb|BC030144|gb|D14660|thc|THC2461474	2	2p12	GO:0005840|GO:0003735|GO:0005634|GO:0006412|GO:0005739|GO:0005622	GO:0005622|GO:0005739|GO:0003735|GO:0005840|GO:0005634|GO:0006412	NM_014763	Hs.44024
GT_44k_23_P102278	-0.242591	Compromised	0.242591	Compromised	2.38419e-07	0.233166	Compromised	0.0511637	Compromised	0.142165	0.638287	1.9227	2.0451	2.02513	1.77518	DPP10	57628	Homo sapiens dipeptidyl-peptidase 10 (DPP10), transcript variant 1, mRNA [NM_020868]	GO:0006508(proteolysis)	GO:0005624(membrane fraction);GO:0016020(membrane);GO:0016021(integral to membrane)	GO:0004274(dipeptidyl-peptidase IV activity)	TTGCATCAATGATCTTAAAATCAGATGAAAAGCTTTTTAAATGTGGATCCGTGGTTGCAC	ref|NM_020868|ref|NM_001004360|ens|ENST00000310323|gb|DQ857322	2	2q14.1	GO:0004274|GO:0006508|GO:0016020|GO:0005624|GO:0016021	GO:0004274|GO:0016020|GO:0006508|GO:0005624|GO:0016021	NM_020868	Hs.591555
GT_44k_23_P102286	-0.194938	Compromised	0.194938	Compromised	0	0.239594	Compromised	0.0698094	Compromised	0.154702	0.54251	1.91321	1.90492	1.95837	1.73126	LHCGR	3973	Homo sapiens luteinizing hormone/choriogonadotropin receptor (LHCGR), mRNA [NM_000233]	GO:0007165(signal transduction);GO:0007187(G-protein signaling, coupled to cyclic nucleotide second messenger);GO:0008584(male gonad development);GO:0030539(male genitalia development)	GO:0005768(endosome);GO:0005886(plasma membrane);GO:0005887(integral to plasma membrane)	GO:0004872(receptor activity);GO:0004964(lutropin-choriogonadotropic hormone receptor activity)	ATCACAGTAACCAACTCTAAAGTTTTACTGGTTCTTTTTTATCCCATCAATTCTTGTGCC	ref|NM_000233|ens|ENST00000294954|ens|ENST00000344775|gb|S57793	2	2p16.3	GO:0004964|GO:0030539|GO:0005887|GO:0004872|GO:0007187|GO:0005886|GO:0005768|GO:0008584|GO:0007165	GO:0007165|GO:0030539|GO:0005886|GO:0007187|GO:0005887|GO:0004872|GO:0004964|GO:0008584|GO:0005768	NM_000233	Hs.468490
GT_44k_23_P10232	-0.137833	Detected	0.137833	Detected	0	0.0130849	Detected	-0.157495	Detected	-0.0722051	0.699558	129.465	119.093	108.87	96.1916	BANK1	55024	Homo sapiens B-cell scaffold protein with ankyrin repeats 1 (BANK1), mRNA [NM_017935]	GO:0042113(B cell activation)			GCACATTTTTGCTTTTTAAGTAGCTGGTTCATTTTCTGAATTTCTCACATTCAGAGTTCC	ref|NM_017935|gb|BC032241|gb|AK091523|ens|ENST00000322953	4	4q24	GO:0042113	GO:0042113	NM_017935	Hs.480400
GT_44k_23_P102320	-0.226525	Detected	0.226525	Detected	0	0.484924	Detected	0.075582	Detected	0.280253	0.455536	5814.24	6048.18	7210.85	5399.33	NUP35	129401	Homo sapiens nucleoporin 35kDa (NUP35), mRNA [NM_138285]	GO:0006605(protein targeting);GO:0015031(protein transport);GO:0051028(mRNA transport)	GO:0005634(nucleus);GO:0005643(nuclear pore)		ATGTCCTGTCACAGAGTGTCCTCTTGGTGTATTCTAAAACGAGCATTCTTTTAAAAAACC	ref|NM_138285|ens|ENST00000295119|ens|ENST00000374930|gb|BC047029	2	2q32.1	GO:0005643|GO:0005634|GO:0015031|GO:0006605|GO:0051028	GO:0005643|GO:0005634|GO:0051028|GO:0006605|GO:0015031	NM_138285	Hs.180591
GT_44k_23_P102331	-0.221059	Compromised	0.221059	Compromised	0	-0.178643	Compromised	0.17453	Compromised	-0.00205684	0.99486	5.33578	5.50857	4.16191	5.28672	BQ716254		AGENCOURT_8291361 Lupski_sympathetic_trunk Homo sapiens cDNA clone IMAGE:6194571 5', mRNA sequence [BQ716254]				TGTAGTTTGAGATTCTGAGAGTTATTCCAACTTTATGAAGATTGATTTCAATGTGCCTGC	gb|BQ716254|thc|THC2506900	2	2q24.3			BQ716254	Hs.596087
GT_44k_23_P102351	0.170052	Compromised	-0.170052	Compromised	2.38419e-07	0.107157	Compromised	0.151068	Compromised	0.129112	0.530017	5.78131	3.47052	4.19197	4.29749	CHST10	9486	Homo sapiens carbohydrate sulfotransferase 10 (CHST10), mRNA [NM_004854]	GO:0005975(carbohydrate metabolic process);GO:0007155(cell adhesion);GO:0007612(learning);GO:0007616(long-term memory)	GO:0005624(membrane fraction);GO:0005794(Golgi apparatus);GO:0016020(membrane);GO:0016021(integral to membrane)	GO:0008146(sulfotransferase activity);GO:0016740(transferase activity)	ACAGCCCAGCAGGGAGGAAGCATCACACAGCGTTAGGAGCCGTTTCCTTCAGGTGTTAAG	ref|NM_004854|ens|ENST00000264249|gb|BC010441|gb|AF070594	2	2q11.2	GO:0016020|GO:0007155|GO:0005624|GO:0016740|GO:0008146|GO:0005975|GO:0007616|GO:0007612|GO:0016021|GO:0005794	GO:0005794|GO:0007616|GO:0016020|GO:0005975|GO:0008146|GO:0005624|GO:0016021|GO:0007612|GO:0007155|GO:0016740	NM_004854	Hs.516370
GT_44k_23_P102364	0.039609	Detected	-0.039609	Detected	0	-0.246136	Detected	0.0688314	Detected	-0.0886521	0.639873	2249.06	1617.73	1397.36	1728.63	NGEF	25791	Homo sapiens neuronal guanine nucleotide exchange factor (NGEF), mRNA [NM_019850]	GO:0007275(multicellular organismal development);GO:0007399(nervous system development);GO:0030154(cell differentiation);GO:0035023(regulation of Rho protein signal transduction)	GO:0005622(intracellular)	GO:0005085(guanyl-nucleotide exchange factor activity);GO:0005089(Rho guanyl-nucleotide exchange factor activity)	AGGAGCCCAGGTGTTTTAAGGAATGAATTGGTCACTGCATCTTGTATCGATTATGGTTCT	ref|NM_019850|ens|ENST00000264051|ens|ENST00000373552|gb|BC031573	2	2q37.1	GO:0007399|GO:0007275|GO:0005089|GO:0030154|GO:0005085|GO:0035023|GO:0005622	GO:0005622|GO:0005085|GO:0035023|GO:0007275|GO:0005089|GO:0030154|GO:0007399	NM_019850	Hs.97316
GT_44k_23_P102391	0.375987	Detected	-0.375987	Detected	0	-0.417159	Detected	-0.110404	Detected	-0.263781	0.582592	83.2919	37.5826	36.4056	44.7805	SLC40A1	30061	Homo sapiens solute carrier family 40 (iron-regulated transporter), member 1 (SLC40A1), mRNA [NM_014585]	GO:0006811(ion transport);GO:0006826(iron ion transport);GO:0006879(iron ion homeostasis);GO:0009653(anatomical structure morphogenesis)	GO:0005737(cytoplasm);GO:0005886(plasma membrane);GO:0005887(integral to plasma membrane);GO:0008021(synaptic vesicle)	GO:0005381(iron ion transporter activity);GO:0005506(iron ion binding)	CTCATGTTATCATCATTAGTGATCTGTGTTGTAGAACATGAGGGTGTAAGCCTTCAGCCT	ref|NM_014585|ens|ENST00000261024|gb|AK223236|gb|AK002038	2	2q32.2	GO:0005506|GO:0005887|GO:0005886|GO:0006811|GO:0005737|GO:0006879|GO:0009653|GO:0008021|GO:0006826|GO:0005381	GO:0006879|GO:0005737|GO:0005886|GO:0005506|GO:0005887|GO:0005381|GO:0006826|GO:0009653|GO:0008021|GO:0006811	NM_014585	Hs.643005
GT_44k_23_P102404	0.0140638	Detected	-0.0140638	Detected	0	0.0772533	Detected	0.00274563	Detected	0.0399995	0.42092	44278.6	32997.1	35038.2	33089.5	CCT7	10574	Homo sapiens chaperonin containing TCP1, subunit 7 (eta) (CCT7), transcript variant 1, mRNA [NM_006429]	GO:0000074(regulation of progression through cell cycle);GO:0006457(protein folding)	GO:0005737(cytoplasm);GO:0005832(chaperonin-containing T-complex)	GO:0000166(nucleotide binding);GO:0005524(ATP binding);GO:0042802(identical protein binding);GO:0051082(unfolded protein binding)	GGGGTACATGGTATGGAGTAGACATCAACAACGAGGACATTGCTGACAACTTTGAAGCTT	ref|NM_006429|ref|NM_001009570|ens|ENST00000258091|gb|CR456719	2	2p13.2	GO:0000074|GO:0051082|GO:0005524|GO:0005832|GO:0005737|GO:0042802|GO:0006457|GO:0000166	GO:0005737|GO:0000166|GO:0006457|GO:0005832|GO:0051082|GO:0005524|GO:0000074|GO:0042802	NM_006429	Hs.368149
GT_44k_23_P102412	-0.10004	Detected	0.10004	Detected	0	0.320283	Detected	0.216557	Detected	0.26842	0.140126	799.109	697.568	809.957	749.575	PLEKHA3	65977	Homo sapiens pleckstrin homology domain containing, family A (phosphoinositide binding specific) member 3, mRNA (cDNA clone IMAGE:4345190). [BC035471]	GO:0008150(biological_process)	GO:0005575(cellular_component);GO:0016020(membrane)	GO:0005543(phospholipid binding);GO:0005545(phosphatidylinositol binding)	TACGTTGTTCTTTACGTTGTTCTAGAAAAGAGATTTTAATGCTGTAGTGACTTTGCTCAC	ref|NM_019091|gb|BC044567|gb|AK074209|gb|AF286162	2	2q31.2	GO:0016020|GO:0008150|GO:0005543|GO:0005545|GO:0005575	GO:0005545|GO:0008150|GO:0005543|GO:0016020|GO:0005575	NM_019091	Hs.41086
GT_44k_23_P102420	-0.0960484	Detected	0.0960484	Detected	0	0.200175	Detected	0.17374	Detected	0.186958	0.193617	146654	127313	136393	133172	CCT4	10575	Homo sapiens chaperonin containing TCP1, subunit 4 (delta) (CCT4), mRNA [NM_006430]	GO:0000074(regulation of progression through cell cycle);GO:0006457(protein folding)	GO:0005737(cytoplasm)	GO:0000166(nucleotide binding);GO:0005524(ATP binding);GO:0051082(unfolded protein binding)	CCTCTGAATTTCTGGGCTTGGTCTTCCAGTTGGCATTTGCCTGAAGTTGTATTGAAACAA	ref|NM_006430|ens|ENST00000233836|gb|AK129860|gb|U38846	2	2p15	GO:0000074|GO:0051082|GO:0005524|GO:0005737|GO:0006457|GO:0000166	GO:0005737|GO:0000166|GO:0006457|GO:0051082|GO:0005524|GO:0000074	NM_006430	Hs.421509
GT_44k_23_P102439	-0.254599	Detected	0.254599	Detected	0	0.169016	Detected	0.0978725	Detected	0.133444	0.655424	50.9917	55.1485	51.802	49.0352	ASTL	431705	Homo sapiens astacin-like metallo-endopeptidase (M12 family) (ASTL), mRNA [NM_001002036]	GO:0006508(proteolysis)		GO:0008270(zinc ion binding);GO:0008533(astacin activity);GO:0046872(metal ion binding)	CCTGGGGAGAGCCCACATGGGTGGGAGTCCCCTGCCCTGAAAAAGCTCAGTGCAGAGGCC	ref|NM_001002036|ens|ENST00000342380|gb|AJ537600|gb|BC107127	2	2q11.2	GO:0006508|GO:0046872|GO:0008270|GO:0008533	GO:0008533|GO:0006508|GO:0008270|GO:0046872	NM_001002036	Hs.447993
GT_44k_23_P102454	0.165611	Detected	-0.165611	Detected	0	-0.454888	Detected	0.451918	Detected	-0.00148487	0.997825	1185.07	715.791	583.823	1088.52	INSIG2	51141	Homo sapiens insulin induced gene 2 (INSIG2), mRNA [NM_016133]				TATATTTTTTGCTGGAGGCATAACAATGGGAAACATTGGTCGACAACTGGCAATGTACGA	ref|NM_016133|ens|ENST00000245787|ens|ENST00000376273|ens|ENST00000340599	2	2q14.1			NM_016133	Hs.7089
GT_44k_23_P102462	-0.513768	Compromised	0.513768	Detected	0	-1.03505	Compromised	0.763107	Detected	-0.135971	0.907549	7.60612	11.7824	4.01391	13.8818	FLJ37440	129804	Homo sapiens hypothetical protein FLJ37440 (FLJ37440), mRNA [NM_153214]			GO:0005509(calcium ion binding)	CTTCCAGGCCAACCACGTGTCCAAGGTCACCATCTTTGTATCCCCCTATGACTTCTGAGG	ref|NM_153214|ens|ENST00000331203|ens|ENST00000272559|gb|BC126987	2	2q13	GO:0005509	GO:0005509	NM_153214	Hs.437696
GT_44k_23_P102471	-0.146364	Detected	0.146364	Detected	0	0.0295253	Detected	-0.271543	Detected	-0.121009	0.6226	7842.93	7300.43	6710.46	5416.26	MSH2	4436	Homo sapiens mutS homolog 2, colon cancer, nonpolyposis type 1 (E. coli) (MSH2), mRNA [NM_000251]	GO:0001701(in utero embryonic development);GO:0006119(oxidative phosphorylation);GO:0006164(purine nucleotide biosynthetic process);GO:0006284(base-excision repair);GO:0006298(mismatch repair);GO:0006301(postreplication repair);GO:0006915(apoptosis);GO:00	GO:0005634(nucleus)	GO:0000166(nucleotide binding);GO:0000287(magnesium ion binding);GO:0003684(damaged DNA binding);GO:0003697(single-stranded DNA binding);GO:0004422(hypoxanthine phosphoribosyltransferase activity);GO:0005524(ATP binding);GO:0016887(ATPase activity);GO:001	AACCCTTTTTCCATAGTGTTAACTGTCAGTGCCCATGGGCTATCAACTTAATAAGATATT	ref|NM_000251|ens|ENST00000233146|gb|U03911|gb|BX649122	2	2p21	GO:0006301|GO:0006284|GO:0000287|GO:0045190|GO:0006119|GO:0045910|GO:0001701|GO:0008340|GO:0019724|GO:0006928|GO:0000166|GO:0007049|GO:0003684|GO:0010165|GO:0006164|GO:0016446|GO:0010224|GO:0006298|GO:0016447|GO:0003697|GO:0030183|GO:0006915|GO:0007050	GO:0019724|GO:0000287|GO:0010165|GO:0045190|GO:0006915|GO:0006928|GO:0016446|GO:0001701|GO:0008340|GO:0006301|GO:0006119|GO:0003684|GO:0007049|GO:0003697|GO:0000166|GO:0010224|GO:0006284|GO:0030183|GO:0016447|GO:0007050|GO:0006298|GO:0045910|GO:0006164	NM_000251	Hs.597656
GT_44k_23_P102481	0.146667	Compromised	-0.146667	Compromised	2.38419e-07	0.447462	Compromised	-0.201381	Compromised	0.123041	0.762619	3.34411	2.07361	3.12	1.97884	CTLA4	1493	Homo sapiens cytotoxic T-lymphocyte-associated protein 4 (CTLA4), transcript variant 1, mRNA [NM_005214]	GO:0006955(immune response)	GO:0005887(integral to plasma membrane);GO:0016020(membrane);GO:0016021(integral to membrane)		AATGCTAAAGAAAAGAAGCCCTCTTACAACAGGGGTCTATGTGAAAATGCCCCCAACAGA	ref|NM_005214|ref|NM_001037631|gb|AY999702|ens|ENST00000302823	2	2q33.2	GO:0005887|GO:0016020|GO:0006955|GO:0016021	GO:0006955|GO:0016020|GO:0005887|GO:0016021	NM_005214	Hs.247824
GT_44k_23_P102494	-0.140589	Detected	0.140589	Detected	0	0.33904	Detected	0.260964	Detected	0.300002	0.176079	117.054	108.089	123.622	116.458	C2orf18	54978	Homo sapiens chromosome 2 open reading frame 18 (C2orf18), mRNA [NM_017877]		GO:0016020(membrane);GO:0016021(integral to membrane)		CTGCAGAACCCCCAGGGCAGCTGCTGCCACAGAAGATAACAACACCCAAGTCCTCTTTTT	ref|NM_017877|gb|AK075164|ens|ENST00000358083|ens|ENST00000344420	2	2p23.3	GO:0016020|GO:0016021	GO:0016020|GO:0016021	NM_017877	Hs.516034
GT_44k_23_P102508	-0.203444	Detected	0.203444	Detected	0	0.454584	Detected	-0.0221782	Detected	0.216203	0.561567	651.3	656.17	778.382	556.226	SLC5A6	8884	Homo sapiens solute carrier family 5 (sodium-dependent vitamin transporter), member 6 (SLC5A6), mRNA [NM_021095]	GO:0006811(ion transport);GO:0006814(sodium ion transport)	GO:0005624(membrane fraction);GO:0005887(integral to plasma membrane);GO:0016020(membrane)	GO:0005215(transporter activity);GO:0008523(sodium-dependent multivitamin transporter activity);GO:0015293(symporter activity);GO:0031402(sodium ion binding)	TTTTTCTCGTCGCTTGCCAATCTGTTTTTTAAAGGATCAGGCTCGTAGGGAGCAGGATCA	ref|NM_021095|gb|BC015631|ens|ENST00000310574|ens|ENST00000380196	2	2p23.3	GO:0005887|GO:0015293|GO:0005215|GO:0016020|GO:0008523|GO:0005624|GO:0006814|GO:0006811|GO:0031402	GO:0005215|GO:0016020|GO:0005887|GO:0008523|GO:0005624|GO:0031402|GO:0006814|GO:0006811|GO:0015293	NM_021095	Hs.435735
GT_44k_23_P102517	0.411085	Detected	-0.411085	Detected	0	-0.347879	Detected	-0.122382	Detected	-0.23513	0.63662	989.874	425.434	443.032	515.103	PDE6D	5147	Homo sapiens phosphodiesterase 6D, cGMP-specific, rod, delta (PDE6D), mRNA [NM_002601]	GO:0007601(visual perception);GO:0050896(response to stimulus)		GO:0004114(3',5'-cyclic-nucleotide phosphodiesterase activity);GO:0005515(protein binding);GO:0016787(hydrolase activity)	TTTTGACGACGATCTTCTTGTAAGCACATCCAGAGTGAGACTTTTCTATGTTTGAAAGAA	ref|NM_002601|ens|ENST00000287600|gb|AF022912|gb|BC004322	2	2q37.1	GO:0005515|GO:0016787|GO:0007601|GO:0004114|GO:0050896	GO:0005515|GO:0016787|GO:0004114|GO:0007601|GO:0050896	NM_002601	Hs.516808
GT_44k_23_P102523	0.26232	Detected	-0.26232	Detected	0	-0.644482	Detected	-0.165198	Detected	-0.40484	0.372605	105.519	55.7375	42.6266	59.0932	SPTBN1	6711	Homo sapiens spectrin, beta, non-erythrocytic 1 (SPTBN1), transcript variant 2, mRNA [NM_178313]	GO:0051016(barbed-end actin filament capping)	GO:0005856(cytoskeleton);GO:0008091(spectrin);GO:0016020(membrane)	GO:0003779(actin binding);GO:0005200(structural constituent of cytoskeleton);GO:0005516(calmodulin binding)	ATGATGGCAATGAGTACCTCTTCCAAGCCAAAGACGATGAGGAAATGAACACATGGATCC	ref|NM_003128|ens|ENST00000389980|ens|ENST00000389981|ens|ENST00000356805	2	2p16.2	GO:0008091|GO:0016020|GO:0051016|GO:0005516|GO:0005200|GO:0005856|GO:0003779	GO:0005516|GO:0008091|GO:0051016|GO:0016020|GO:0005200|GO:0003779|GO:0005856	NM_003128	Hs.503178
GT_44k_23_P102542	0.00081253	Detected	-0.00081253	Detected	0	-0.284732	Detected	-0.164001	Detected	-0.224366	0.0653805	1614.61	1225.54	1003.31	1084.82	AFTPH	54812	Homo sapiens aftiphilin (AFTPH), transcript variant 2, mRNA [NM_017657]	GO:0015031(protein transport)	GO:0005829(cytosol);GO:0030121(AP-1 adaptor complex)	GO:0030276(clathrin binding)	TAGATTGCTATGGTTTAGGCTGTATATACAGTGAAAACTATGGGTTTTAAATGTTTGGGG	ref|NM_203437|ref|NM_017657|ref|NM_001002243|ens|ENST00000238856	2	2p14	GO:0005829|GO:0015031|GO:0030121|GO:0030276	GO:0030276|GO:0030121|GO:0015031|GO:0005829	NM_203437	Hs.655167
GT_44k_23_P102551	0.105788	Detected	-0.105788	Detected	0	0.51879	Detected	0.656836	Detected	0.587813	0.0432065	248.428	163.027	250.525	274.149	MALL	7851	Homo sapiens mal, T-cell differentiation protein-like (MALL), mRNA [NM_005434]	GO:0042632(cholesterol homeostasis)	GO:0000139(Golgi membrane);GO:0005886(plasma membrane);GO:0016021(integral to membrane);GO:0016023(cytoplasmic membrane-bound vesicle);GO:0030136(clathrin-coated vesicle);GO:0045121(lipid raft)	GO:0005515(protein binding)	AGGAAGCTTTTCTTTTTCCTGGGAAAACAACTGTCTCTTGGAATTATCTGACCATGAACT	ref|NM_005434|ens|ENST00000272462|gb|AK056616|gb|BC003179	2	2q13	GO:0030136|GO:0005515|GO:0005886|GO:0000139|GO:0045121|GO:0042632|GO:0016023|GO:0016021	GO:0042632|GO:0005515|GO:0000139|GO:0005886|GO:0030136|GO:0016023|GO:0045121|GO:0016021	NM_005434	Hs.185055
GT_44k_23_P102571	-0.330662	Detected	0.330662	Detected	0	0.330294	Detected	0.13317	Detected	0.231732	0.571017	17778.4	21366	21290.6	18468.2	SLC2A4RG	56731	Homo sapiens SLC2A4 regulator (SLC2A4RG), mRNA [NM_020062]	GO:0006350(transcription);GO:0006355(regulation of transcription, DNA-dependent)	GO:0005622(intracellular);GO:0005634(nucleus)	GO:0003700(transcription factor activity);GO:0008270(zinc ion binding);GO:0046872(metal ion binding)	CATGTTTGTTTTTGAAGCTCAGGTGTCTCACGTCTGGGCTGCACCAGGCGAAGAGAGAAA	ref|NM_020062|gb|BC052306|ens|ENST00000266077|ens|ENST00000344814	20	20q13.33	GO:0005634|GO:0003700|GO:0046872|GO:0006350|GO:0008270|GO:0006355|GO:0005622	GO:0005622|GO:0006355|GO:0003700|GO:0008270|GO:0005634|GO:0046872|GO:0006350	NM_020062	Hs.435126
GT_44k_23_P102575	-0.132063	Detected	0.132063	Detected	0	0.156396	Detected	-0.0673194	Detected	0.0445385	0.82097	3060.45	2792.83	2831.04	2410.9	SLC2A4RG	56731	Homo sapiens SLC2A4 regulator (SLC2A4RG), mRNA [NM_020062]	GO:0006350(transcription);GO:0006355(regulation of transcription, DNA-dependent)	GO:0005622(intracellular);GO:0005634(nucleus)	GO:0003700(transcription factor activity);GO:0008270(zinc ion binding);GO:0046872(metal ion binding)	ACCACTCAAAGTGCCTCTAAAGAAACCAGCTTTTTGCACTAAAGCCAAACCACACCGCTG	ref|NM_020062|gb|AB044777|gb|BC052306|ens|ENST00000266077	20	20q13.33	GO:0005634|GO:0003700|GO:0046872|GO:0006350|GO:0008270|GO:0006355|GO:0005622	GO:0005622|GO:0006355|GO:0003700|GO:0008270|GO:0005634|GO:0046872|GO:0006350	NM_020062	Hs.435126
GT_44k_23_P102582	-0.167904	Detected	0.167904	Detected	0	0.386839	Detected	0.0961776	Detected	0.241508	0.390395	15194.2	14571.9	16904.3	13742.9	C20orf24	55969	Homo sapiens chromosome 20 open reading frame 24 (C20orf24), transcript variant 1, mRNA [NM_018840]	GO:0008150(biological_process)	GO:0005575(cellular_component)	GO:0003674(molecular_function);GO:0005515(protein binding)	TAAACTATCAATGGCATTTCAAGTCTTCTGAAACAGCATGGCTGTATGTGCGTGGTCCAT	ref|NM_018840|ref|NM_199483|gb|BC004446|ens|ENST00000344795	20	20q11.23	GO:0005515|GO:0003674|GO:0008150|GO:0005575	GO:0005515|GO:0008150|GO:0003674|GO:0005575	NM_018840	Hs.584985
GT_44k_23_P102607	0.793698	Detected	-0.793699	Compromised	-2.38419e-07	0.681569	Compromised	0.461648	Compromised	0.571609	0.549626	12.6872	3.20819	8.89071	7.59122	ENST00000373222		Chromodomain-helicase-DNA-binding protein 6 (EC 3.6.1.-) (ATP- dependent helicase CHD6) (CHD-6) (Radiation-induced gene B protein). [Source:Uniprot/SWISSPROT;Acc:Q8TD26] [ENST00000373222]				ACAAGCCCAGATGAAGCACATTTTTACGGAGGTGAAGCAATATTTACTGACTCATTTGAC	ens|ENST00000373222|gb|BC039860|gb|BC040016|thc|THC2525006	20	20q12			ENST00000373222	Hs.371979
GT_44k_23_P102611	-0.1327	Detected	0.1327	Detected	0	-0.906587	Compromised	-1.67534	Compromised	-1.29096	0.0865329	16.7987	15.3433	7.44111	4.34309	WISP2	8839	Homo sapiens WNT1 inducible signaling pathway protein 2 (WISP2), mRNA [NM_003881]	GO:0001558(regulation of cell growth);GO:0007155(cell adhesion);GO:0007165(signal transduction);GO:0007267(cell-cell signaling)	GO:0005576(extracellular region);GO:0005625(soluble fraction);GO:0005886(plasma membrane)	GO:0005515(protein binding);GO:0005520(insulin-like growth factor binding)	CATTTTTCTGGGGGTAGGATGAAGAGAAGGCACACAGAGATTCTGGATCTCCTGCTGCCT	ref|NM_003881|gb|BC058074|gb|AK129660|ens|ENST00000372868	20	20q13.12	GO:0005576|GO:0005515|GO:0005520|GO:0007155|GO:0005886|GO:0007267|GO:0007165|GO:0005625|GO:0001558	GO:0005515|GO:0007165|GO:0005886|GO:0007267|GO:0005625|GO:0005576|GO:0007155|GO:0001558|GO:0005520	NM_003881	Hs.592145
GT_44k_23_P102622	-0.0514736	Detected	0.0514736	Detected	0	0.120493	Detected	0.335478	Detected	0.227986	0.195885	223.383	182.302	190.609	220.008	MATN4	8785	Homo sapiens matrilin 4 (MATN4), transcript variant 1, mRNA [NM_003833]	GO:0030198(extracellular matrix organization and biogenesis)	GO:0005576(extracellular region);GO:0005578(proteinaceous extracellular matrix)	GO:0005201(extracellular matrix structural constituent);GO:0005518(collagen binding)	TTGAGCTGAGTTGGCCTCGCCCGGACCATTAGGCGGACTGCGGCGTCAGGGGGATAGCGG	ref|NM_003833|ref|NM_030590|ref|NM_030592|ens|ENST00000342716	20	20q13.12	GO:0005518|GO:0005576|GO:0005201|GO:0030198|GO:0005578	GO:0030198|GO:0005518|GO:0005578|GO:0005576|GO:0005201	NM_003833	Hs.278489
GT_44k_23_P102634	-0.19192	Compromised	0.19192	Compromised	2.38419e-07	0.24645	Compromised	0.0412974	Compromised	0.143874	0.576494	2.3088	2.2892	2.3696	2.04407	WFDC6	140870	Homo sapiens WAP four-disulfide core domain 6 (WFDC6), mRNA [NM_080827]			GO:0004867(serine-type endopeptidase inhibitor activity)	AATGTTTAGACTTCAGAAAGGTCAGCCTTACTTTATACCATAAGGAGGAGCTTGAATAAC	ref|NM_080827|ens|ENST00000372670|gb|BC101600|gb|BC101604	20	20q13.12	GO:0004867	GO:0004867	NM_080827	Hs.673237
GT_44k_23_P102681	0.903585	Compromised	-0.903585	Compromised	0	-0.906463	Compromised	-1.0785	Compromised	-0.992483	0.388329	9.38856	2.03862	2.0279	1.78992	MGC4294	79160	Homo sapiens hypothetical protein MGC4294, mRNA (cDNA clone MGC:4294 IMAGE:3636069), complete cds. [BC002831]				ACTGACAAATCGAGTGGGCAAACGGCTTACTCAAAGGCCAGGAGCAGCTACCCGATGACT	gb|BC002831|ens|ENST00000306392|thc|THC2483328	20	20q13.32			BC002831	Hs.649915
GT_44k_23_P102694	0.315866	Compromised	-0.315866	Compromised	0	0.391906	Compromised	0.134916	Compromised	0.263411	0.520635	7.19686	3.52958	5.74591	4.78162	DEFB129	140881	Homo sapiens defensin, beta 129 (DEFB129), mRNA [NM_080831]	GO:0042742(defense response to bacterium)			TGCTGTGATACAAAGAAAACATATTTTATCTGTTCTCCCCCAAATCAAAAGCACTAGCTT	ref|NM_080831|ens|ENST00000246105|gb|AY122480|gb|AF525931	20	20p13	GO:0042742	GO:0042742	NM_080831	Hs.112087
GT_44k_23_P102706	-0.355143	Detected	0.355143	Detected	0	0.795455	Detected	0.929642	Detected	0.862549	0.139705	337.667	419.814	567.78	619.658	SNPH	9751	Homo sapiens syntaphilin (SNPH), mRNA [NM_014723]	GO:0007269(neurotransmitter secretion);GO:0016081(synaptic vesicle docking during exocytosis)	GO:0016020(membrane);GO:0016021(integral to membrane);GO:0019717(synaptosome);GO:0045202(synapse)	GO:0017075(syntaxin-1 binding)	TAGATTTCTCCCAAGGGGATCACTTAGCTTCTCACTGACACACCCTTCCCAATTGCCACA	ref|NM_014723|gb|AB002372|ens|ENST00000381873|ens|ENST00000381876	20	20p13	GO:0016081|GO:0016020|GO:0045202|GO:0017075|GO:0019717|GO:0007269|GO:0016021	GO:0016081|GO:0016020|GO:0045202|GO:0016021|GO:0017075|GO:0019717|GO:0007269	NM_014723	Hs.323833
GT_44k_23_P102731	0.203566	Detected	-0.203566	Detected	0	-0.519305	Detected	-0.44831	Detected	-0.483808	0.144029	2005.88	1149.47	920.505	961.559	SMOX	54498	Homo sapiens spermine oxidase (SMOX), transcript variant 1, mRNA [NM_175839]	GO:0006118(electron transport);GO:0046208(spermine catabolic process)		GO:0016491(oxidoreductase activity);GO:0046592(polyamine oxidase activity)	CTGCCTTGTTATTGTAAGTGCCTTCAATACTTTGCATTTTGGGATAATAAAAAAGGCTCC	ref|NM_175839|ref|NM_175842|ref|NM_175840|ref|NM_175841	20	20p13	GO:0006118|GO:0046208|GO:0046592|GO:0016491	GO:0046592|GO:0016491|GO:0046208|GO:0006118	NM_175839	Hs.433337
GT_44k_23_P102743	-0.256469	Detected	0.256469	Detected	0	0.381844	Detected	-0.0928221	Detected	0.144511	0.719325	57.7086	62.575	68.0328	48.6864	CGI-09	51605	Homo sapiens CGI-09 protein (CGI-09), mRNA [NM_015939]	GO:0006446(regulation of translational initiation);GO:0008033(tRNA processing)	GO:0005634(nucleus)	GO:0003743(translation initiation factor activity);GO:0005515(protein binding)	ATGAATTCCCTCTCAACAAAGTGGACAGTCTTCTACATGGAACATTTTCTGCCAAGATGT	ref|NM_015939|ens|ENST00000203001|gb|AF132943|gb|BC001262	20	20p12.3	GO:0005634|GO:0005515|GO:0003743|GO:0008033|GO:0006446	GO:0005515|GO:0006446|GO:0003743|GO:0005634|GO:0008033	NM_015939	Hs.128791
GT_44k_23_P102759	0.310509	Detected	-0.310509	Detected	0	-0.465046	Detected	-0.401215	Detected	-0.43313	0.299643	48.2634	23.8464	21.354	22.1958	BTBD3	22903	Homo sapiens BTB (POZ) domain containing 3 (BTBD3), transcript variant 1, mRNA [NM_014962]			GO:0005515(protein binding)	GCTTAGCTCATCTGCAAATATGTGATCAGTGCCGGTAATTTGTAATGAATGAAGCGGTAG	ref|NM_014962|ref|NM_181443|ens|ENST00000254977|ens|ENST00000378226	20	20p12.2	GO:0005515	GO:0005515	NM_014962	Hs.244590
GT_44k_23_P102769	-0.177378	Detected	0.177378	Detected	0	0.455574	Detected	0.200612	Detected	0.328093	0.271935	744.347	723.298	874.256	728.56	C20orf72	92667	Homo sapiens chromosome 20 open reading frame 72 (C20orf72), mRNA [NM_052865]				TTTTCTTGTTGGAGAGGTGGAAACAGCGGATGATTCTGGAACTGGGAGAAGATGGCTTTA	ref|NM_052865|ens|ENST00000377710|ens|ENST00000377704|gb|AF306684	20	20p11.23			NM_052865	Hs.320823
GT_44k_23_P102770	-0.159102	Detected	0.159102	Detected	0	0.534785	Detected	0.214925	Detected	0.374855	0.238468	6963.95	6597.73	8532.23	6797.56	NAT5	51126	Homo sapiens N-acetyltransferase 5 (NAT5), transcript variant 1, mRNA [NM_016100]	GO:0008152(metabolic process)	GO:0005622(intracellular)	GO:0008080(N-acetyltransferase activity);GO:0008415(acyltransferase activity);GO:0016740(transferase activity)	CTCTAGATGCTTTATGGACAATATTATTTTCATTGGATGATTCTGGAGCTCTATTAGGAG	ref|NM_016100|ref|NM_181527|ref|NM_181528|ens|ENST00000334982	20	20p11.23	GO:0008415|GO:0008152|GO:0016740|GO:0008080|GO:0005622	GO:0005622|GO:0008080|GO:0008152|GO:0016740|GO:0008415	NM_016100	Hs.368783
GT_44k_23_P102816	-0.246943	Detected	0.246943	Detected	0	0.10853	Detected	-0.105016	Detected	0.00175667	0.995383	102.955	110.172	99.7654	85.5607	BX647159		Homo sapiens mRNA; cDNA DKFZp686H14196 (from clone DKFZp686H14196). [BX647159]				GTGTATGCCACCATGCCCAGCTTTTTAAAAAACATTTTTGTAGAGACGGGGGTCTCGCTA	gb|BX647159|thc|THC2609588	20	20q11.21			BX647159	Hs.375468
GT_44k_23_P102832	-0.0407128	Detected	0.0407128	Detected	0	-0.306611	Detected	-0.378474	Detected	-0.342542	0.0242206	489.909	393.892	308.602	291.973	CEP250	11190	Homo sapiens centrosomal protein 250kDa (CEP250), transcript variant 1, mRNA [NM_007186]	GO:0000278(mitotic cell cycle);GO:0030997(regulation of centriole-centriole cohesion)	GO:0005813(centrosome)	GO:0016491(oxidoreductase activity);GO:0019901(protein kinase binding);GO:0046914(transition metal ion binding)	TGTTCCCAGGAAGAGGAAGTAAATCTGCAACCCTGGGGAGGACCCCAACTCACCTGGGAA	ref|NM_007186|ref|NM_001035518|gb|AF022655|ens|ENST00000356095	20	20q11.22	GO:0000278|GO:0016491|GO:0005813|GO:0019901|GO:0046914|GO:0030997	GO:0030997|GO:0005813|GO:0019901|GO:0046914|GO:0016491|GO:0000278	NM_007186	Hs.443976
GT_44k_23_P102842	-0.035645	Detected	0.035645	Detected	0	-0.0665317	Detected	-0.097116	Detected	-0.0818238	0.169375	1589.49	1269.02	1178.39	1147.25	NFS1	9054	Homo sapiens NFS1 nitrogen fixation 1 homolog (S. cerevisiae) (NFS1), nuclear gene encoding mitochondrial protein, mRNA [NM_021100]	GO:0000096(sulfur amino acid metabolic process);GO:0006461(protein complex assembly);GO:0008152(metabolic process)	GO:0005634(nucleus);GO:0005739(mitochondrion);GO:0005829(cytosol)	GO:0003824(catalytic activity);GO:0008483(transaminase activity);GO:0016740(transferase activity);GO:0030170(pyridoxal phosphate binding);GO:0031071(cysteine desulfurase activity)	TTTTCTGTAGCTCCAAAGGCTATCTCTTCATATTGACTGCAGACAGACTGAATGGACAGT	ref|NM_021100|gb|BC065560|ens|ENST00000374092|ens|ENST00000374085	20	20q11.22	GO:0005634|GO:0031071|GO:0005829|GO:0008152|GO:0016740|GO:0005739|GO:0008483|GO:0000096|GO:0003824|GO:0006461|GO:0030170	GO:0005739|GO:0006461|GO:0000096|GO:0030170|GO:0008152|GO:0031071|GO:0008483|GO:0005634|GO:0003824|GO:0016740|GO:0005829	NM_021100	Hs.194692
GT_44k_23_P102864	0.404476	Compromised	-0.404475	Compromised	2.38419e-07	-0.368518	Compromised	-0.563167	Compromised	-0.465842	0.379237	4.45428	1.93201	1.97428	1.71551	PRSS7	5651	Homo sapiens protease, serine, 7 (enterokinase) (PRSS7), mRNA [NM_002772]	GO:0006508(proteolysis)	GO:0005903(brush border);GO:0016020(membrane);GO:0016021(integral to membrane)	GO:0004275(enteropeptidase activity);GO:0005044(scavenger receptor activity);GO:0008233(peptidase activity);GO:0016787(hydrolase activity)	TGCAGGCTATGAAGAAGGAGGAATAGATTCTTGTCAGGGGGATTCAGGAGGACCATTAAT	ref|NM_002772|ens|ENST00000284885|gb|BC111749|gb|U09860	21	21q21.1	GO:0005044|GO:0006508|GO:0016787|GO:0016020|GO:0004275|GO:0008233|GO:0016021|GO:0005903	GO:0005903|GO:0004275|GO:0016020|GO:0016787|GO:0006508|GO:0008233|GO:0016021|GO:0005044	NM_002772	Hs.149473
GT_44k_23_P102876	-0.0338163	Detected	0.0338163	Detected	0	-0.0814934	Detected	-0.0447626	Detected	-0.063128	0.242593	33006.2	26284.8	24186.3	24672	CCT8	10694	Homo sapiens chaperonin containing TCP1, subunit 8 (theta), mRNA (cDNA clone IMAGE:3930332), complete cds. [BC005220]	GO:0006457(protein folding)	GO:0005829(cytosol)	GO:0000166(nucleotide binding);GO:0005524(ATP binding);GO:0042623(ATPase activity, coupled);GO:0051082(unfolded protein binding)	GACTTGAACAGTATGCTATTAAGAAGTTTGCTGAGGCATTTGAAGCTATTCCCCGCGCAC	ref|NM_006585|gb|D13627|gb|BC012584|ens|ENST00000389157	21	21q21.3	GO:0042623|GO:0005829|GO:0051082|GO:0005524|GO:0006457|GO:0000166	GO:0000166|GO:0042623|GO:0006457|GO:0051082|GO:0005524|GO:0005829	NM_006585	Hs.125113
GT_44k_23_P102884	0.119656	Detected	-0.119656	Detected	0	0.151626	Detected	0.0763349	Detected	0.113981	0.459444	19.514	12.5619	15.1111	14.2629	SYNJ1	8867	Homo sapiens synaptojanin 1 (SYNJ1), transcript variant 2, mRNA [NM_203446]	GO:0006796(phosphate metabolic process);GO:0006836(neurotransmitter transport);GO:0048488(synaptic vesicle endocytosis)	GO:0030117(membrane coat)	GO:0003723(RNA binding);GO:0004437(inositol or phosphatidylinositol phosphatase activity);GO:0004439(phosphoinositide 5-phosphatase activity);GO:0004445(inositol-polyphosphate 5-phosphatase activity);GO:0016787(hydrolase activity)	CTTCTCTGCAGCCTCTTGGTCATAACAAAAGCAGGGCTTCATCTTCACTTGATGGCTTTA	ref|NM_203446|ref|NM_003895|gb|AF009039|gb|AB020717	21	21q22.11	GO:0016787|GO:0006796|GO:0030117|GO:0048488|GO:0006836|GO:0004439|GO:0004437|GO:0003723|GO:0004445	GO:0004439|GO:0016787|GO:0003723|GO:0004437|GO:0006836|GO:0004445|GO:0048488|GO:0006796|GO:0030117	NM_203446	Hs.473632
GT_44k_23_P102890	-0.0620413	Detected	0.0620413	Detected	0	0.136225	Detected	0.152062	Detected	0.144144	0.147676	19339.8	16016.1	16805.9	16896.9	MRPS6	64968	Homo sapiens mitochondrial ribosomal protein S6 (MRPS6), nuclear gene encoding mitochondrial protein, mRNA [NM_032476]	GO:0006412(translation)	GO:0005622(intracellular);GO:0005739(mitochondrion);GO:0015935(small ribosomal subunit)	GO:0003735(structural constituent of ribosome)	GTGAGCTAGTCATTCAGCCTGTGTAACCATGTGGAAATAAAAATTGACGACCAATGTATT	ref|NM_032476|gb|BC042752|ens|ENST00000362077|ens|ENST00000381143	21	21q22.11	GO:0003735|GO:0006412|GO:0015935|GO:0005739|GO:0005622	GO:0005622|GO:0005739|GO:0003735|GO:0015935|GO:0006412	NM_032476	Hs.655054
GT_44k_23_P1029	-0.0865817	Detected	0.0865817	Detected	0	-0.182829	Detected	-0.143672	Detected	-0.16325	0.207281	1241.49	1063.7	879.62	898.795	MFAP2	4237	Homo sapiens microfibrillar-associated protein 2 (MFAP2), transcript variant 1, mRNA [NM_017459]		GO:0001527(microfibril);GO:0005578(proteinaceous extracellular matrix)	GO:0005201(extracellular matrix structural constituent)	CCGCCTCTACTCCATACACAGGCCTTGCAAACAGTGTCTCAACGAGGTCTGCTTCTACAG	ref|NM_017459|ref|NM_002403|gb|AK222751|ens|ENST00000375535	1	1p36.13	GO:0001527|GO:0005201|GO:0005578	GO:0005578|GO:0001527|GO:0005201	NM_017459	Hs.389137
GT_44k_23_P10291	-0.369334	Detected	0.369334	Detected	0	0.292683	Detected	-0.278087	Detected	0.00729823	0.988944	41.8301	53.0396	50.1305	33.563	CTSE	1510	Homo sapiens cathepsin E (CTSE), transcript variant 1, mRNA [NM_001910]	GO:0006508(proteolysis);GO:0007586(digestion);GO:0019886(antigen processing and presentation of exogenous peptide antigen via MHC class II)	GO:0005768(endosome)	GO:0004193(cathepsin E activity);GO:0004194(pepsin A activity);GO:0008233(peptidase activity)	TATTGGTAATGTTAAGACTGCTGGGTGGGTTTGGAGTTCTTGGCTTTAATCATTCATTAC	ref|NM_001910|ref|NM_148964|ens|ENST00000358184|ens|ENST00000360218	1	1q32.1	GO:0006508|GO:0004193|GO:0005768|GO:0008233|GO:0019886|GO:0007586|GO:0004194	GO:0019886|GO:0007586|GO:0006508|GO:0008233|GO:0004193|GO:0004194|GO:0005768	NM_001910	Hs.644082
GT_44k_23_P102917	0.0523992	Compromised	-0.0523992	Compromised	0	-0.251179	Compromised	-0.464042	Compromised	-0.357611	0.094677	3.29761	2.33025	2.02367	1.73636	B3GALT5	10317	Homo sapiens UDP-Gal:betaGlcNAc beta 1,3-galactosyltransferase, polypeptide 5 (B3GALT5), transcript variant 5, mRNA [NM_033173]	GO:0006486(protein amino acid glycosylation)	GO:0016020(membrane);GO:0016021(integral to membrane)	GO:0008378(galactosyltransferase activity);GO:0008499(UDP-galactose:beta-N-acetylglucosamine beta-1,3-galactosyltransferase activity);GO:0016757(transferase activity, transferring glycosyl groups)	ATTGAGTCCATGTTATCGGCTCGGTACTCAACACAACCCAAGTTTCATCCGAGGAAATGT	ref|NM_033173|ref|NM_033171|ref|NM_006057|ref|NM_033172	21	21q22.2	GO:0016757|GO:0016020|GO:0006486|GO:0008499|GO:0008378|GO:0016021	GO:0016020|GO:0008499|GO:0016757|GO:0006486|GO:0016021|GO:0008378	NM_033173	Hs.655094
GT_44k_23_P102919	-0.19047	Compromised	0.19047	Compromised	2.38419e-07	0.233892	Compromised	0.0454764	Compromised	0.139684	0.578491	2.05222	2.03071	2.08591	1.82035	B3GALT5	10317	Homo sapiens UDP-Gal:betaGlcNAc beta 1,3-galactosyltransferase, polypeptide 5 (B3GALT5), transcript variant 5, mRNA [NM_033173]	GO:0006486(protein amino acid glycosylation)	GO:0016020(membrane);GO:0016021(integral to membrane)	GO:0008378(galactosyltransferase activity);GO:0008499(UDP-galactose:beta-N-acetylglucosamine beta-1,3-galactosyltransferase activity);GO:0016757(transferase activity, transferring glycosyl groups)	GTTTGACATACACCTGGATTTTTGCATTTCAGGGGTCAGTATCCTATGACATGATGGGTG	ref|NM_033173|ref|NM_033171|ref|NM_006057|ref|NM_033172	21	21q22.2	GO:0016757|GO:0016020|GO:0006486|GO:0008499|GO:0008378|GO:0016021	GO:0016020|GO:0008499|GO:0016757|GO:0006486|GO:0016021|GO:0008378	NM_033173	Hs.655094
GT_44k_23_P102925	-0.245821	Detected	0.245821	Detected	0	0.00656748	Detected	-0.157771	Detected	-0.0756016	0.798	3342.56	3571.31	3015.65	2676.01	PWP2	5822	Homo sapiens PWP2 periodic tryptophan protein homolog (yeast) (PWP2), mRNA [NM_005049]	GO:0007165(signal transduction)	GO:0005634(nucleus)	GO:0004871(signal transducer activity)	TGACAGCCTGCATCTGCTTGGAGGAGGAGGCAGAGACTCAGAAGAAGAGATGCTGGCCTA	ref|NM_005049|ens|ENST00000291576|gb|U53346|gb|BC014988	21	21q22.3	GO:0005634|GO:0004871|GO:0007165	GO:0007165|GO:0005634|GO:0004871	NM_005049	Hs.449076
GT_44k_23_P102937	0.259304	Detected	-0.259304	Detected	0	-0.26927	Detected	-0.350669	Detected	-0.309969	0.359041	1120.25	594.22	588.198	552.838	SUMO3	6612	Homo sapiens SMT3 suppressor of mif two 3 homolog 3 (S. cerevisiae) (SUMO3), mRNA [NM_006936]	GO:0006464(protein modification process);GO:0006512(ubiquitin cycle)	GO:0000776(kinetochore)	GO:0005515(protein binding)	AAAGTAAGACTAAGTATTGCTGAATTTGCAGTTATGTTGTCGTGTATAAGAGCTACTTCC	ref|NM_006936|ens|ENST00000332859|gb|BC008420|gb|X99584	21	21q22.3	GO:0005515|GO:0006464|GO:0000776|GO:0006512	GO:0005515|GO:0006512|GO:0000776|GO:0006464	NM_006936	Hs.474005
GT_44k_23_P102950	-0.0145745	Detected	0.0145745	Detected	0	0.699912	Detected	0.70167	Detected	0.700791	0.000433818	329.168	255.236	409.096	407.317	TSGA2	89765	Homo sapiens testis specific A2 homolog (mouse) (TSGA2), mRNA [NM_080860]	GO:0007126(meiosis)			GGGTTTTTAGTCTTTCTTTCTCAGCTGTATGTTAAGTTGGTTGACAAATGCAAATAAACG	ref|NM_080860|ens|ENST00000291536|gb|AB041016|gb|AK057315	21	21q22.3	GO:0007126	GO:0007126	NM_080860	Hs.661069
GT_44k_23_P102965	0.228024	Detected	-0.228024	Detected	0	-0.0502977	Detected	-0.0205851	Detected	-0.0354414	0.890982	1011.43	560.275	631.653	641.211	BCL2L13	23786	Homo sapiens BCL2-like 13 (apoptosis facilitator) (BCL2L13), nuclear gene encoding mitochondrial protein, mRNA [NM_015367]	GO:0006917(induction of apoptosis);GO:0006919(caspase activation);GO:0042981(regulation of apoptosis)	GO:0005739(mitochondrion);GO:0016020(membrane);GO:0016021(integral to membrane)	GO:0008656(caspase activator activity)	TTCTATGGGTCTCTTGCTAGGGGGTAAGGATTTTTATTCTTGGGCTTATAGAGCCAGTTA	ref|NM_015367|ens|ENST00000317582|gb|AK056248|gb|AK027443	22	22q11.21	GO:0016020|GO:0006919|GO:0008656|GO:0005739|GO:0042981|GO:0006917|GO:0016021	GO:0005739|GO:0016020|GO:0006919|GO:0042981|GO:0016021|GO:0006917|GO:0008656	NM_015367	Hs.631672
GT_44k_23_P102973	-0.0319443	Detected	0.0319443	Detected	0	0.0881815	Detected	0.0170364	Detected	0.052609	0.385913	1100.05	873.768	905.526	857.16	DGCR14	8220	Homo sapiens DiGeorge syndrome critical region gene 14 (DGCR14), mRNA [NM_022719]	GO:0006397(mRNA processing);GO:0007399(nervous system development);GO:0008380(RNA splicing)	GO:0005634(nucleus);GO:0005681(spliceosome)	GO:0003674(molecular_function)	TGGGCTCATAGACGCTTCACAGAGCCTGCAGGGCAGCTGTACACCCAGCAGAGGACTCCA	ref|NM_022719|ens|ENST00000252137|gb|L77566|gb|L78010	22	22q11.21	GO:0007399|GO:0005634|GO:0003674|GO:0005681|GO:0008380|GO:0006397	GO:0006397|GO:0008380|GO:0003674|GO:0005681|GO:0005634|GO:0007399	NM_022719	Hs.517407
GT_44k_23_P102988	-0.0920634	Detected	0.0920634	Detected	0	-0.13787	Detected	-0.114342	Detected	-0.126106	0.307181	95.3881	82.3516	69.9892	70.7443	TXNRD2	10587	Homo sapiens mitochondrial thioredoxin reductase (TRXR2A) mRNA, complete cds, alternatively spliced; nuclear gene for mitochondrial product. [AF201385]	GO:0000305(response to oxygen radical);GO:0006118(electron transport);GO:0045454(cell redox homeostasis)	GO:0005737(cytoplasm);GO:0005739(mitochondrion)	GO:0004791(thioredoxin-disulfide reductase activity);GO:0008430(selenium binding);GO:0016491(oxidoreductase activity);GO:0016654(oxidoreductase activity, acting on NADH or NADPH, disulfide as acceptor);GO:0050660(FAD binding);GO:0050661(NADP binding)	AGACACCAGAAGTCTGAATTTGGAGAAGGCTGGGGTAGATACTAGCCCCGACACTCAGAA	ref|NM_006440|ens|ENST00000361682|ens|ENST00000334361|gb|BC117354	22	22q11.21	GO:0008430|GO:0000305|GO:0004791|GO:0006118|GO:0005737|GO:0005739|GO:0050661|GO:0016491|GO:0045454|GO:0050660|GO:0016654	GO:0050661|GO:0005739|GO:0016654|GO:0005737|GO:0008430|GO:0050660|GO:0016491|GO:0000305|GO:0004791|GO:0045454|GO:0006118	NM_006440	Hs.443430
GT_44k_23_P102994	-0.000123978	Detected	0.000123978	Detected	0	0.107316	Detected	0.150008	Detected	0.128662	0.0264396	2282.13	1734.46	1862.12	1907.38	PIK4CA	5297	Homo sapiens phosphatidylinositol 4-kinase, catalytic, alpha polypeptide (PIK4CA), transcript variant 1, mRNA [NM_002650]	GO:0006661(phosphatidylinositol biosynthetic process);GO:0007165(signal transduction);GO:0007268(synaptic transmission)	GO:0005798(Golgi-associated vesicle)	GO:0004430(1-phosphatidylinositol 4-kinase activity);GO:0005515(protein binding);GO:0016740(transferase activity)	AAGATGGAGGCCACACCCTTCAAGTGGTTCATGGAGATGTGTGTCCGAGGCTACCTGGCT	ref|NM_002650|ref|NM_058004|ref|NM_199345|ref|NM_199283	22	22q11.21	GO:0005515|GO:0004430|GO:0007268|GO:0006661|GO:0016740|GO:0005798|GO:0007165	GO:0004430|GO:0005515|GO:0007165|GO:0006661|GO:0005798|GO:0007268|GO:0016740	NM_002650	Hs.529438
GT_44k_23_P103011	-0.175404	Detected	0.175404	Detected	0	-0.0366259	Detected	-0.0965919	Detected	-0.0666089	0.744129	911.597	883.399	760.16	725.156	RAB36	9609	Homo sapiens RAB36, member RAS oncogene family (RAB36), mRNA [NM_004914]	GO:0007264(small GTPase mediated signal transduction);GO:0015031(protein transport)	GO:0005794(Golgi apparatus)	GO:0000166(nucleotide binding);GO:0003924(GTPase activity);GO:0005525(GTP binding)	GTGGGTGTGGTGTCCAGCTGTTACCAGCTTCTGAGCTAGAGCTGTACTGCCTCACGTACA	ref|NM_004914|ens|ENST00000263116|ens|ENST00000341989|gb|AB023061	22	22q11.23	GO:0015031|GO:0007264|GO:0005525|GO:0000166|GO:0003924|GO:0005794	GO:0005794|GO:0000166|GO:0007264|GO:0003924|GO:0005525|GO:0015031	NM_004914	Hs.369557
GT_44k_23_P103034	0.351189	Compromised	-0.351189	Compromised	2.38419e-07	0.257075	Compromised	-0.427555	Compromised	-0.0852399	0.878016	5.70366	2.66359	4.04714	2.50399	CRYBA4	1413	Homo sapiens crystallin, beta A4 (CRYBA4), mRNA [NM_001886]	GO:0007601(visual perception)		GO:0005212(structural constituent of eye lens)	ATGACTATCCTTCCCTCCAGGCCATGGGATGGGAAGGCAATGAAGTAGGGTCCTTCCACG	ref|NM_001886|gb|CR456424|ens|ENST00000354760|gb|CU013273	22	22q12.1	GO:0007601|GO:0005212	GO:0005212|GO:0007601	NM_001886	Hs.57690
GT_44k_23_P103041	0.275902	Detected	-0.275902	Detected	0	-0.500548	Detected	-0.629532	Detected	-0.56504	0.184292	60.1338	31.1716	26.5895	24.1802	GAS2L1	10634	Homo sapiens growth arrest-specific 2 like 1 (GAS2L1), transcript variant 3, mRNA [NM_152237]	GO:0007050(cell cycle arrest)	GO:0005856(cytoskeleton)		CATGATCAAGGTCTCAGAGGGGAAGTACCGTGTGGGGGACTCGAGCCTGCTCATCTTTGT	ref|NM_152236|ref|NM_006478|ens|ENST00000341313|ens|ENST00000333679	22	22q12.2	GO:0005856|GO:0007050	GO:0007050|GO:0005856	NM_152236	Hs.322852
GT_44k_23_P10305	0.0287647	Detected	-0.0287647	Detected	0	-0.127676	Detected	-0.0229392	Detected	-0.0753076	0.334653	153.791	112.295	104.511	111.756	CTPS2	56474	Homo sapiens CTP synthase II (CTPS2), transcript variant 2, mRNA [NM_175859]	GO:0006221(pyrimidine nucleotide biosynthetic process);GO:0006541(glutamine metabolic process)		GO:0003883(CTP synthase activity);GO:0016874(ligase activity)	TCTTGGGCAAGGACAAAGAAGATTCCTTTTCTGGGAGTTTGTCTTGGGATGCAACTAGCA	ref|NM_175859|ref|NM_019857|ens|ENST00000359276|ens|ENST00000380241	X	Xp22.2	GO:0003883|GO:0006541|GO:0006221|GO:0016874	GO:0016874|GO:0006221|GO:0003883|GO:0006541	NM_175859	Hs.227049
GT_44k_23_P103062	0.113967	Detected	-0.113967	Detected	0	-0.296352	Detected	-0.163724	Detected	-0.230038	0.22317	272.771	176.984	155.455	169.476	RNF185	91445	Homo sapiens ring finger protein 185 (RNF185), mRNA [NM_152267]		GO:0016020(membrane);GO:0016021(integral to membrane)	GO:0005515(protein binding);GO:0008270(zinc ion binding);GO:0046872(metal ion binding)	AAATGGGTTTCCAGAAGAATAATGAAAAGTTGTGGGTAGGAAAATGAATCATTTGGACTC	ref|NM_152267|gb|AK095947|gb|BC012817|ens|ENST00000326132	22	22q12.2	GO:0005515|GO:0016020|GO:0046872|GO:0008270|GO:0016021	GO:0005515|GO:0016020|GO:0008270|GO:0016021|GO:0046872	NM_152267	Hs.517553
GT_44k_23_P103070	0.227158	Detected	-0.227158	Detected	0	-0.212906	Detected	-0.436291	Detected	-0.324598	0.32828	3375.14	1871.89	1884.28	1605.01	YWHAH	7533	Homo sapiens tyrosine 3-monooxygenase/tryptophan 5-monooxygenase activation protein, eta polypeptide (YWHAH), mRNA [NM_003405]	GO:0006469(negative regulation of protein kinase activity);GO:0006713(glucocorticoid catabolic process);GO:0006886(intracellular protein transport);GO:0007010(cytoskeleton organization and biogenesis);GO:0007088(regulation of mitosis);GO:0009966(regulatio	GO:0005737(cytoplasm)	GO:0003779(actin binding);GO:0005159(insulin-like growth factor receptor binding);GO:0008426(protein kinase C inhibitor activity);GO:0016563(transcriptional activator activity);GO:0019904(protein domain specific binding);GO:0035259(glucocorticoid receptor	AGCTGATAGTGTTTCGTTAAGCAGTACATCTTGTGCATGCAAAAATGAATTCACCCCTCC	ref|NM_003405|gb|BC003047|ens|ENST00000248975|gb|X78138	22	22q12.3	GO:0005159|GO:0006886|GO:0007088|GO:0006469|GO:0009966|GO:0043066|GO:0019904|GO:0035259|GO:0016563|GO:0007010|GO:0048167|GO:0050774|GO:0008426|GO:0045941|GO:0005737|GO:0006713|GO:0042921|GO:0003779|GO:0045664	GO:0007088|GO:0043066|GO:0006713|GO:0005159|GO:0019904|GO:0016563|GO:0003779|GO:0009966|GO:0035259|GO:0006886|GO:0005737|GO:0045941|GO:0048167|GO:0042921|GO:0045664|GO:0007010|GO:0050774|GO:0008426|GO:0006469	NM_003405	Hs.226755
GT_44k_23_P103084	0.128775	Detected	-0.128775	Detected	0	-0.325624	Detected	0.0695519	Detected	-0.128036	0.641626	73.2412	46.556	40.485	52.9458	TOM1	10043	Homo sapiens target of myb1 (chicken) (TOM1), mRNA [NM_005488]	GO:0006886(intracellular protein transport);GO:0006897(endocytosis);GO:0016197(endosome transport)	GO:0005622(intracellular);GO:0005764(lysosome);GO:0005768(endosome);GO:0005769(early endosome);GO:0005829(cytosol);GO:0016020(membrane)	GO:0005515(protein binding)	GACAATCTCAACAATGTGTTCCTGCGCCATGAACGGTTTGAACGGTTCCGAACAGGCCAG	ref|NM_005488|gb|BC046151|ens|ENST00000337040|ens|ENST00000382034	22	22q12.3	GO:0005764|GO:0005769|GO:0006886|GO:0005515|GO:0006897|GO:0016020|GO:0005829|GO:0005768|GO:0016197|GO:0005622	GO:0005622|GO:0005515|GO:0016020|GO:0016197|GO:0006886|GO:0005764|GO:0005769|GO:0005768|GO:0005829|GO:0006897	NM_005488	Hs.474705
GT_44k_23_P103099	-0.0840702	Detected	0.0840702	Detected	0	-0.192591	Detected	-0.00155449	Detected	-0.0970726	0.525237	405.898	346.563	285.151	323.713	RBM9	23543	Homo sapiens RNA binding motif protein 9 (RBM9), transcript variant 2, mRNA [NM_014309]	GO:0016070(RNA metabolic process);GO:0016481(negative regulation of transcription);GO:0030520(estrogen receptor signaling pathway);GO:0042127(regulation of cell proliferation)	GO:0005634(nucleus)	GO:0000166(nucleotide binding);GO:0003676(nucleic acid binding);GO:0003714(transcription corepressor activity);GO:0003723(RNA binding);GO:0008134(transcription factor binding)	CCTAGATGTAGAAATAATCTTTAATGAACGTGGCTCTAAGGGATTCGGGTTCGTAACTTT	ref|NM_014309|ref|NM_001082577|ref|NM_001082576|ref|NM_001031695	22	22q12.3	GO:0042127|GO:0003676|GO:0016070|GO:0005634|GO:0008134|GO:0016481|GO:0030520|GO:0003723|GO:0000166|GO:0003714	GO:0000166|GO:0016070|GO:0003714|GO:0003723|GO:0042127|GO:0016481|GO:0005634|GO:0003676|GO:0030520|GO:0008134	NM_014309	Hs.282998
GT_44k_23_P103104	-0.0749188	Detected	0.0749188	Detected	0	0.13356	Detected	-0.309067	Detected	-0.0877535	0.743324	177.234	149.418	155.107	113.492	MFNG	4242	Homo sapiens MFNG O-fucosylpeptide 3-beta-N-acetylglucosaminyltransferase (MFNG), mRNA [NM_002405]	GO:0007389(pattern specification process)	GO:0005615(extracellular space);GO:0016020(membrane);GO:0016021(integral to membrane)	GO:0016757(transferase activity, transferring glycosyl groups)	CCAATTGTGATGATCCTTTTTGCTCATTTCCCAGCCTTTCTTGCTGTTAGGGGCTACCAT	ref|NM_002405|ens|ENST00000356998|ens|ENST00000215864|gb|U94352	22	22q13.1	GO:0016757|GO:0007389|GO:0016020|GO:0005615|GO:0016021	GO:0007389|GO:0016020|GO:0016757|GO:0016021|GO:0005615	NM_002405	Hs.517603
GT_44k_23_P103110	0.256811	Detected	-0.256811	Detected	0	-0.303531	Detected	0.0132747	Detected	-0.145128	0.678008	565.487	300.994	290.448	359.762	MAFF	23764	Homo sapiens v-maf musculoaponeurotic fibrosarcoma oncogene homolog F (avian) (MAFF), transcript variant 1, mRNA [NM_012323]	GO:0001701(in utero embryonic development);GO:0006350(transcription);GO:0006355(regulation of transcription, DNA-dependent);GO:0006366(transcription from RNA polymerase II promoter);GO:0007567(parturition);GO:0045604(regulation of epidermal cell different	GO:0005634(nucleus)	GO:0003700(transcription factor activity);GO:0046983(protein dimerization activity)	CTCCCTGGGAAAAGTGGCGTATGGCCCTGAGCTGGGCTTTATATTTTATATCTGCAAATA	ref|NM_012323|ref|NM_152878|ens|ENST00000338483|gb|AK002001	22	22q13.1	GO:0007567|GO:0005634|GO:0003700|GO:0006350|GO:0001701|GO:0045604|GO:0046983|GO:0006355|GO:0006366	GO:0006355|GO:0003700|GO:0006366|GO:0007567|GO:0046983|GO:0005634|GO:0045604|GO:0001701|GO:0006350	NM_012323	Hs.517617
GT_44k_23_P103120	-0.040885	Detected	0.040885	Detected	0	-0.0556707	Detected	-0.112306	Detected	-0.0839882	0.233326	5613.31	4514.24	4208.18	4023.68	GTPBP1	9567	Homo sapiens GTP binding protein 1 (GTPBP1), mRNA [NM_004286]	GO:0006955(immune response);GO:0007165(signal transduction);GO:0045454(cell redox homeostasis)		GO:0000166(nucleotide binding);GO:0003924(GTPase activity);GO:0005525(GTP binding)	TGGAACAAAACACCAGCCCTTTTGTAGTGGATGCAGAATAAAATTGTTAATCCAATCACC	ref|NM_004286|ens|ENST00000216044|ens|ENST00000335466|gb|AF077204	22	22q13.1	GO:0006955|GO:0005525|GO:0000166|GO:0045454|GO:0003924|GO:0007165	GO:0007165|GO:0006955|GO:0000166|GO:0003924|GO:0045454|GO:0005525	NM_004286	Hs.276925
GT_44k_23_P103131	-0.11405	Detected	0.11405	Detected	0	-0.8146	Detected	-1.03018	Detected	-0.922392	0.0277459	616.255	548.499	287.21	245.969	SMCR7L	54471	Homo sapiens Smith-Magenis syndrome chromosome region, candidate 7-like (SMCR7L), mRNA [NM_019008]	GO:0008150(biological_process)	GO:0005575(cellular_component)	GO:0003674(molecular_function)	CAAGGATTTCTTATGGTGGTTTCAGTTTCATTTGCATAAAGGTATTGAGAGGGAACAAAA	ref|NM_019008|gb|BC008327|gb|AL834205|ens|ENST00000325301	22	22q13.1	GO:0003674|GO:0008150|GO:0005575	GO:0008150|GO:0003674|GO:0005575	NM_019008	Hs.148677
GT_44k_23_P103149	-0.00624084	Detected	0.00624084	Detected	0	-0.266271	Detected	-0.0964403	Detected	-0.181355	0.166909	9709.99	7442.63	6141.41	6870.21	ACO2	50	Homo sapiens aconitase 2, mitochondrial (ACO2), nuclear gene encoding mitochondrial protein, mRNA [NM_001098]	GO:0006091(generation of precursor metabolites and energy);GO:0006099(tricarboxylic acid cycle);GO:0006101(citrate metabolic process)	GO:0005739(mitochondrion)	GO:0003994(aconitate hydratase activity);GO:0005506(iron ion binding);GO:0016829(lyase activity);GO:0046872(metal ion binding)	TTTGAGTTTGGTTCAGATCTTAAGCAGCTCCATGCAACTGTATTTATTTTTGATGACAAG	ref|NM_001098|ens|ENST00000216254|gb|BC026196|gb|U80040	22	22q13.2	GO:0005506|GO:0016829|GO:0046872|GO:0003994|GO:0005739|GO:0006099|GO:0006101|GO:0006091	GO:0005739|GO:0006101|GO:0006099|GO:0005506|GO:0003994|GO:0006091|GO:0046872|GO:0016829	NM_001098	Hs.643610
GT_44k_23_P103172	-0.164274	Detected	0.164274	Detected	0	0.514344	Detected	0.120551	Detected	0.317448	0.341335	3642.76	3476.03	4416.12	3342.53	TYW3	127253	Homo sapiens tRNA-yW synthesizing protein 3 homolog (S. cerevisiae) (TYW3), mRNA [NM_138467]	GO:0008033(tRNA processing)		GO:0008168(methyltransferase activity);GO:0016740(transferase activity)	AGTACCCGGCTTATCCTACGACTTCACCTGAAATGCTATAGTTATCCCTACTTTTTTACC	ref|NM_138467|gb|BC071765|gb|AK098237|thc|THC2462849	1	1p31.1	GO:0008033|GO:0016740|GO:0008168	GO:0008168|GO:0016740|GO:0008033	NM_138467	Hs.348411
GT_44k_23_P103180	-0.241631	Detected	0.241631	Detected	0	0.366573	Detected	0.0319314	Detected	0.199252	0.567726	1595.73	1695.07	1842.36	1452.83	TYW3	127253	Homo sapiens tRNA-yW synthesizing protein 3 homolog (S. cerevisiae) (TYW3), mRNA [NM_138467]	GO:0008033(tRNA processing)		GO:0008168(methyltransferase activity);GO:0016740(transferase activity)	TCCATTAAGCCATAAGGGAAAACTGATGGTGACAGAGGAATATATTGACTTCCTGTTAAA	ref|NM_138467|gb|BC071765|gb|BC009514|gb|AK098237	1	1p31.1	GO:0008033|GO:0016740|GO:0008168	GO:0008168|GO:0016740|GO:0008033	NM_138467	Hs.348411
GT_44k_23_P103201	0.0684819	Detected	-0.0684819	Detected	0	-0.476676	Detected	-0.752412	Detected	-0.614544	0.0573979	2140.18	1479	1110.88	912.514	PNRC2	55629	Homo sapiens proline-rich nuclear receptor coactivator 2 (PNRC2), mRNA [NM_017761]	GO:0006350(transcription);GO:0006355(regulation of transcription, DNA-dependent)	GO:0005634(nucleus)		TAAAGTTTGCCCTTGTGCTAAAGTGCCAGTGTATGTATTGTTATACTTGATTTGGTTGTA	ref|NM_017761|gb|BC001959|ens|ENST00000334351|gb|AK024774	1	1p36.11	GO:0005634|GO:0006350|GO:0006355	GO:0006355|GO:0005634|GO:0006350	NM_017761	Hs.512636
GT_44k_23_P103226	-0.107054	Detected	0.107054	Detected	0	-0.151962	Detected	0.0856226	Detected	-0.0331697	0.854882	146.295	128.953	107.408	125.932	FAAH	2166	Homo sapiens fatty acid amide hydrolase (FAAH), mRNA [NM_001441]	GO:0006631(fatty acid metabolic process)	GO:0005624(membrane fraction);GO:0005626(insoluble fraction);GO:0016020(membrane);GO:0016021(integral to membrane)	GO:0004040(amidase activity);GO:0005102(receptor binding);GO:0016787(hydrolase activity)	AAGGCTGTCAGCTTTCCTCAGCAACATGAAGTCTCGTTCGGCTGGAAAACTCTGGGAACT	ref|NM_001441|ens|ENST00000243167|gb|BC093632|gb|BC111941	1	1p33	GO:0016787|GO:0016020|GO:0004040|GO:0005624|GO:0006631|GO:0005626|GO:0016021|GO:0005102	GO:0004040|GO:0016020|GO:0016787|GO:0005102|GO:0006631|GO:0005624|GO:0016021|GO:0005626	NM_001441	Hs.528334
GT_44k_23_P103232	-0.147522	Detected	0.147522	Detected	0	1.0998	Detected	1.01607	Detected	1.05794	0.0203709	13729.1	12800	24685.9	23164.4	DUSP23	54935	Homo sapiens dual specificity phosphatase 23 (DUSP23), mRNA [NM_017823]	GO:0006470(protein amino acid dephosphorylation)	GO:0005634(nucleus)	GO:0004725(protein tyrosine phosphatase activity);GO:0008138(protein tyrosine/serine/threonine phosphatase activity);GO:0016787(hydrolase activity)	CTGCAGGCAGGTCCTGATTGAAGGGGAGGCTTGTACTGCTTTGTTGAATAAATGAGTTTT	ref|NM_017823|ens|ENST00000368107|ens|ENST00000368109|ens|ENST00000368108	1	1q23.2	GO:0008138|GO:0005634|GO:0016787|GO:0004725|GO:0006470	GO:0006470|GO:0016787|GO:0005634|GO:0008138|GO:0004725	NM_017823	Hs.425801
GT_44k_23_P103248	-0.0839551	Detected	0.0839551	Detected	0	0.478766	Detected	0.173484	Detected	0.326125	0.202084	253.996	216.831	284.15	228.679	PIGM	93183	Homo sapiens phosphatidylinositol glycan anchor biosynthesis, class M (PIGM), mRNA [NM_145167]	GO:0006506(GPI anchor biosynthetic process)	GO:0005783(endoplasmic reticulum);GO:0016020(membrane);GO:0016021(integral to membrane)	GO:0016757(transferase activity, transferring glycosyl groups)	TCTGCTACTGTGTTACATTCTGATTGTCTTGTATGGACCAGAAGAGAGCTTTGGGACATT	ref|NM_145167|ens|ENST00000368090|gb|AB028127|gb|AK074655	1	1q23.2	GO:0016757|GO:0016020|GO:0016021|GO:0006506|GO:0005783	GO:0016020|GO:0005783|GO:0016757|GO:0016021|GO:0006506	NM_145167	Hs.552810
GT_44k_23_P103256	0.40344	Compromised	-0.40344	Compromised	0	-0.36829	Compromised	0.722634	Compromised	0.177172	0.818414	4.46906	1.9412	1.98257	4.19959	CFHR3	10878	Homo sapiens complement factor H-related 3 (CFHR3), mRNA [NM_021023]		GO:0005615(extracellular space)		TCAGGAAGTTACTGGGATTACATTCATTGCACACAAAATGGGTGGTCACCAGCAGTACCA	ref|NM_021023|gb|BC020687|ens|ENST00000367426|gb|X68679	1	1q31.3	GO:0005615	GO:0005615	NM_021023	Hs.575869
GT_44k_23_P103269	-0.173338	Compromised	0.173337	Compromised	-2.38419e-07	0.163738	Compromised	-0.0447416	Compromised	0.0594983	0.796357	2.42253	2.34088	2.31774	1.99473	LOC51336	51336	Homo sapiens mesenchymal stem cell protein DSCD28 mRNA, complete cds. [AF242772]				GTAGGTACTGTGAATCATGCAGCCATAAACATTGGTGTTCAAATATATGTTCCAGCTTCT	gb|AF242772|thc|THC2489155	1	1p33			AF242772	Hs.675523
GT_44k_23_P103276	-0.14634	Detected	0.14634	Detected	0	0.418225	Detected	0.241892	Detected	0.330058	0.193096	210.506	195.939	235.799	207.509	KTI12	112970	Homo sapiens KTI12 homolog, chromatin associated (S. cerevisiae) (KTI12), mRNA [NM_138417]				GAATTGTTTTAAAACAATTGTGAACAGAAACTGAAGATGGTACAGTTCTACATCTGCACC	ref|NM_138417|ens|ENST00000371614|gb|AF327348|gb|BC012173	1	1p32.3			NM_138417	Hs.655082
GT_44k_23_P103282	0.226149	Detected	-0.226149	Detected	0	0.0925942	Detected	0.215513	Detected	0.154054	0.578486	11684.6	6489.46	8067.44	8736.06	TMEM59	9528	Homo sapiens transmembrane protein 59 (TMEM59), mRNA [NM_004872]		GO:0016020(membrane);GO:0016021(integral to membrane)	GO:0004867(serine-type endopeptidase inhibitor activity)	TGAAGATCATGAAGAAGCAGGGCCTCTACCTACAAAAGTGAATCTTGCTCATTCTGAAAT	ref|NM_004872|gb|BC095464|gb|BC003106|gb|BC016374	1	1p32.3	GO:0016020|GO:0004867|GO:0016021	GO:0016020|GO:0004867|GO:0016021	NM_004872	Hs.523262
GT_44k_23_P103310	0.0684953	Detected	-0.0684948	Detected	2.38419e-07	-0.148325	Compromised	-0.15572	Detected	-0.152023	0.157007	17.4369	12.0498	11.3639	11.2429	S100A7	6278	Homo sapiens S100 calcium binding protein A7 (S100A7), mRNA [NM_002963]	GO:0000302(response to reactive oxygen species);GO:0001525(angiogenesis);GO:0008544(epidermis development);GO:0030216(keratinocyte differentiation);GO:0045087(innate immune response);GO:0050829(defense response to Gram-negative bacterium);GO:0051238(seque	GO:0005576(extracellular region);GO:0005634(nucleus);GO:0005737(cytoplasm);GO:0005783(endoplasmic reticulum);GO:0005829(cytosol);GO:0005925(focal adhesion)	GO:0005509(calcium ion binding);GO:0005515(protein binding);GO:0008270(zinc ion binding)	ACGATGATGAAGGAGAACTTCCCCAACTTCCTTAGTGCCTGTGACAAAAAGGGCACAAAT	ref|NM_002963|ens|ENST00000368723|ens|ENST00000368722|gb|CR542164	1	1q21.3	GO:0005515|GO:0005576|GO:0050829|GO:0001525|GO:0030216|GO:0008544|GO:0005509|GO:0005634|GO:0051238|GO:0005829|GO:0005737|GO:0005925|GO:0008270|GO:0045087|GO:0005783|GO:0000302	GO:0005515|GO:0051238|GO:0005783|GO:0005509|GO:0005576|GO:0005634|GO:0001525|GO:0005829|GO:0050829|GO:0005737|GO:0008544|GO:0030216|GO:0045087|GO:0008270|GO:0000302|GO:0005925	NM_002963	Hs.112408
GT_44k_23_P103315	-0.202599	Detected	0.202599	Detected	0	0.253953	Detected	0.240778	Detected	0.247365	0.346702	27413.2	27585.8	28491.9	28075.9	LCE1A	353131	Homo sapiens late cornified envelope 1A (LCE1A), mRNA [NM_178348]	GO:0031424(keratinization)			AATGAGTGATCAAACATTTCCTCCTCACCTGTCTCCTCCTGGGCCTGCAAGAGTGGCTGA	ens|ENST00000368766	1	1q21.3	GO:0031424	GO:0031424	ENST00000368766	Hs.534645
GT_44k_23_P103328	-0.221078	Compromised	0.221078	Compromised	0	0.215855	Compromised	0.011529	Compromised	0.113692	0.686541	2.17422	2.24469	2.22925	1.9241	PTGER3	5733	Homo sapiens prostaglandin E receptor 3 (subtype EP3) (PTGER3), transcript variant 5, mRNA [NM_198715]	GO:0006351(transcription, DNA-dependent);GO:0007165(signal transduction);GO:0007186(G-protein coupled receptor protein signaling pathway);GO:0008150(biological_process);GO:0008219(cell death)	GO:0005635(nuclear envelope);GO:0005886(plasma membrane);GO:0005887(integral to plasma membrane);GO:0016020(membrane);GO:0016021(integral to membrane)	GO:0001584(rhodopsin-like receptor activity);GO:0004872(receptor activity);GO:0004879(ligand-dependent nuclear receptor activity);GO:0004957(prostaglandin E receptor activity)	CCTGTTTCCATACATGTTTTTGTACTTTTACTATATCTACATACATCAATTAAACTTATG	ref|NM_000957|ref|NM_198712|ref|NM_198713|ref|NM_198714	1	1p31.1	GO:0004872|GO:0008150|GO:0005886|GO:0008219|GO:0007186|GO:0004957|GO:0007165|GO:0005887|GO:0005635|GO:0016020|GO:0004879|GO:0016021|GO:0001584|GO:0006351	GO:0008219|GO:0005886|GO:0005635|GO:0004957|GO:0006351|GO:0008150|GO:0007165|GO:0007186|GO:0016020|GO:0005887|GO:0004872|GO:0001584|GO:0004879|GO:0016021	NM_000957	Hs.445000
GT_44k_23_P103334	-0.0140469	Detected	0.0140469	Detected	0	-0.485064	Detected	-0.300514	Detected	-0.392789	0.0520945	299.037	231.703	163.403	184.669	RC3H1	149041	Homo sapiens ring finger and CCCH-type zinc finger domains 1 (RC3H1), mRNA [NM_172071]			GO:0003723(RNA binding);GO:0005515(protein binding);GO:0008270(zinc ion binding);GO:0046872(metal ion binding)	TATGAGGAGTCCTACTTTTATCTTCTGCTCCTAATCAGTTTGTCGGGCATAGGGGTAGGA	ref|NM_172071|ens|ENST00000367695|ens|ENST00000258349|gb|AK093501	1	1q25.1	GO:0005515|GO:0046872|GO:0008270|GO:0003723	GO:0005515|GO:0003723|GO:0008270|GO:0046872	NM_172071	Hs.495097
GT_44k_23_P103349	-0.268206	Compromised	0.268206	Compromised	0	0.185257	Compromised	0.62378	Compromised	0.404519	0.363302	2.29707	2.53163	2.38235	3.21064	OCLM	10896	Homo sapiens oculomedin (OCLM), mRNA [NM_022375]	GO:0007601(visual perception)			GTGTATATTATAGCTGCATTGCAGGTTTCAGGATTTGCAGGGTATGGGGATGTATCCACC	ref|NM_022375|gb|BC069096|gb|AF142063|thc|THC2484909	1	1q31.1	GO:0007601	GO:0007601	NM_022375	Hs.679230
GT_44k_23_P103361	-0.0424066	Detected	0.0424066	Detected	0	-0.270443	Detected	-0.198946	Detected	-0.234695	0.0515673	138.428	111.559	89.5164	93.5413	LCK	3932	Homo sapiens lymphocyte-specific protein tyrosine kinase (LCK), transcript variant 2, mRNA [NM_005356]	GO:0000074(regulation of progression through cell cycle);GO:0006468(protein amino acid phosphorylation);GO:0006882(zinc ion homeostasis);GO:0006917(induction of apoptosis);GO:0006919(caspase activation);GO:0007242(intracellular signaling cascade);GO:00072	GO:0000242(pericentriolar material);GO:0005886(plasma membrane);GO:0045121(lipid raft)	GO:0000166(nucleotide binding);GO:0001948(glycoprotein binding);GO:0004713(protein-tyrosine kinase activity);GO:0004722(protein serine/threonine phosphatase activity);GO:0005524(ATP binding);GO:0008022(protein C-terminus binding);GO:0016740(transferase ac	CCCACCCACATGTGACACATATGCACCTTGTGTCTGTACACGTGTCCTGTAGTTGCGTGG	ref|NM_005356|ref|NM_001042771|gb|BC013200|ens|ENST00000336890	1	1p35.1	GO:0004722|GO:0000074|GO:0004713|GO:0001948|GO:0042169|GO:0051209|GO:0030097|GO:0005524|GO:0016740|GO:0006882|GO:0030217|GO:0006917|GO:0000166|GO:0007242|GO:0007265|GO:0019901|GO:0042493|GO:0051249|GO:0008022|GO:0006919|GO:0006468|GO:0050862|GO:0050870	GO:0030097|GO:0007242|GO:0051209|GO:0019901|GO:0006919|GO:0042493|GO:0006882|GO:0007265|GO:0006917|GO:0050862|GO:0008022|GO:0005524|GO:0051249|GO:0001948|GO:0030217|GO:0000166|GO:0050870|GO:0006468|GO:0004722|GO:0004713|GO:0042169|GO:0000074|GO:0016740	NM_005356	Hs.470627
GT_44k_23_P103371	-0.000512361	Detected	0.000512361	Detected	0	-0.42846	Detected	0.121629	Detected	-0.153415	0.633095	152.771	116.172	86.0088	125.232	ADC	113451	Homo sapiens arginine decarboxylase (ADC), mRNA [NM_052998]	GO:0006596(polyamine biosynthetic process);GO:0007283(spermatogenesis)	GO:0005575(cellular_component)	GO:0008792(arginine decarboxylase activity);GO:0016829(lyase activity)	CCATCGTGTACCACCTTGATGAGGGCGTGTATGGGATCTTCAACTCAGTCCTGTTTGACA	ref|NM_052998|ens|ENST00000294517|ens|ENST00000373443|ens|ENST00000341637	1	1p35.1	GO:0016829|GO:0008792|GO:0005575|GO:0007283|GO:0006596	GO:0006596|GO:0008792|GO:0007283|GO:0005575|GO:0016829	NM_052998	Hs.101807
GT_44k_23_P103398	-0.103223	Detected	0.103223	Detected	0	0.0937338	Detected	0.105013	Detected	0.0993733	0.437847	4935.16	4327.11	4284.67	4294.28	PSEN2	5664	Homo sapiens presenilin 2 (Alzheimer disease 4) (PSEN2), transcript variant 1, mRNA [NM_000447]	GO:0001708(cell fate specification);GO:0006509(membrane protein ectodomain proteolysis);GO:0007001(chromosome organization and biogenesis (sensu Eukaryota));GO:0007059(chromosome segregation);GO:0007220(Notch receptor processing);GO:0007242(intracellular	GO:0000776(kinetochore);GO:0005639(integral to nuclear inner membrane);GO:0005783(endoplasmic reticulum);GO:0005794(Golgi apparatus);GO:0005887(integral to plasma membrane);GO:0016020(membrane);GO:0016021(integral to membrane)	GO:0005515(protein binding);GO:0008233(peptidase activity)	GGAGTGTTCCCAATGCTTTGTCCATGATGTCCTTGTTATTTTATTGCCTTTAGAAACTGA	ref|NM_000447|ref|NM_012486|gb|BC006365|ens|ENST00000272148	1	1q42.13	GO:0005515|GO:0008632|GO:0007059|GO:0008233|GO:0007001|GO:0007242|GO:0043085|GO:0005639|GO:0007220|GO:0001708|GO:0043065|GO:0005887|GO:0016020|GO:0016485|GO:0030326|GO:0042640|GO:0006509|GO:0016021|GO:0000776|GO:0005783|GO:0042987|GO:0005794	GO:0042987|GO:0005515|GO:0007242|GO:0005794|GO:0007220|GO:0043065|GO:0001708|GO:0005783|GO:0042640|GO:0008632|GO:0030326|GO:0043085|GO:0005639|GO:0007059|GO:0016020|GO:0016485|GO:0005887|GO:0000776|GO:0008233|GO:0016021|GO:0006509|GO:0007001	NM_000447	Hs.25363
GT_44k_23_P103405	-0.19432	Compromised	0.194319	Compromised	-2.38419e-07	0.232177	Compromised	0.0492902	Compromised	0.140734	0.579571	1.96076	1.95059	1.9959	1.74849	AK023086		Homo sapiens cDNA FLJ13024 fis, clone NT2RP3000865. [AK023086]				ATACCTCTCAGTAAAGAAAGAAATAACAACTTCTATCTTGGGCGAGGCATTTCTTCTGTT	gb|AK023086|thc|THC2604352	1	1q42.12			AK023086	Hs.657628
GT_44k_23_P103414	-0.100076	Detected	0.100076	Detected	0	-0.124377	Detected	-0.353088	Detected	-0.238732	0.256779	9021.55	7875.59	6718.8	5701.92	YTHDF2	51441	Homo sapiens YTH domain family, member 2 (YTHDF2), mRNA [NM_016258]				CAAGGTTGTGTCTTTAAGGGTGGTTCATTTTCTCTGACCTTTTGTTACTCAAAGTAAAGT	ref|NM_016258|ens|ENST00000373812|ens|ENST00000331716|gb|AK074276	1	1p35.3			NM_016258	Hs.532286
GT_44k_23_P103424	0.419915	Compromised	-0.419915	Compromised	2.38419e-07	0.0946999	Compromised	-0.631761	Compromised	-0.268531	0.676408	5.27802	2.24082	3.19079	1.91774	RGS8	85397	Homo sapiens regulator of G-protein signalling 8 (RGS8), mRNA [NM_033345]	GO:0009968(negative regulation of signal transduction)		GO:0004871(signal transducer activity)	CTTTGACCAAGCCCAAGGAAAAGTACACAGCCTCATGGAGAAAGACTCTTACCCCAGGTT	ref|NM_033345|gb|BC103865|ens|ENST00000258302|ens|ENST00000367556	1	1q25.3	GO:0009968|GO:0004871	GO:0004871|GO:0009968	NM_033345	Hs.458417
GT_44k_23_P103433	0.101907	Detected	-0.101907	Detected	0	0.0393968	Detected	0.166413	Detected	0.102905	0.481745	1568.37	1034.77	1137.52	1235.3	C1orf102	127700	Homo sapiens chromosome 1 open reading frame 102 (C1orf102), transcript variant 1, mRNA [NM_145047]	GO:0006810(transport)	GO:0016020(membrane)		CCCATGGCCCAGAATGATGCTGCTAGTTTTCTACTGAGTGAAGCCATTACGTCTATTTCT	ref|NM_145047|gb|AK098541|gb|BC018069|ens|ENST00000356637	1	1p34.3	GO:0016020|GO:0006810	GO:0016020|GO:0006810	NM_145047	Hs.202207
GT_44k_23_P103442	-0.018671	Detected	0.018671	Detected	0	0.261965	Detected	0.0577011	Detected	0.159833	0.263572	2661.6	2075.56	2448.78	2113.67	C1orf149	64769	Homo sapiens chromosome 1 open reading frame 149 (C1orf149), mRNA [NM_022756]				TAAGTAAAATGGGAAACTTGCCTCTGTTTTTTGCAAGGGGAGGTAAAGAGTGTTTAGTAA	ref|NM_022756|gb|BC043239|gb|BC016328|ens|ENST00000296214	1	1p34.3			NM_022756	Hs.17118
GT_44k_23_P103454	0.160264	Detected	-0.160264	Detected	0	-0.055347	Detected	-0.0121179	Detected	-0.0337324	0.854082	6168.57	3753.59	4023.51	4122.84	NBPF3	84224	Homo sapiens neuroblastoma breakpoint family, member 3 (NBPF3), mRNA [NM_032264]				ACTGGTTACTTGGTTAAGGAGGGGTCTAGGAGATCTGTCCCTTTTAGAGACACCTTACTT	ref|NM_032264|ref|NM_173638|ref|NM_183372|gb|AK095602	1	1p36.12			NM_032264	Hs.325422
GT_44k_23_P103465	-0.0744515	Compromised	0.0744519	Compromised	2.38419e-07	0.608509	Detected	0.558726	Detected	0.583617	0.0176163	10.3007	8.67841	12.5251	12.033	PLA2G5	5322	Homo sapiens phospholipase A2, group V (PLA2G5), mRNA [NM_000929]	GO:0006644(phospholipid metabolic process);GO:0016042(lipid catabolic process)	GO:0005576(extracellular region)	GO:0005509(calcium ion binding);GO:0016787(hydrolase activity);GO:0047498(calcium-dependent phospholipase A2 activity)	CCTCTGGTGCCAAGAGCTCTCCTCCAACTCAGGGTTGGCTGTGTCTCTTTTCTTCTCTGA	ref|NM_000929|ens|ENST00000375108|gb|U03090|gb|AK097693	1	1p36.13	GO:0016042|GO:0005576|GO:0016787|GO:0047498|GO:0006644|GO:0005509	GO:0016042|GO:0016787|GO:0005509|GO:0047498|GO:0005576|GO:0006644	NM_000929	Hs.319438
GT_44k_23_P103476	-0.247964	Detected	0.247964	Detected	0	1.00529	Detected	0.710792	Detected	0.85804	0.0968346	580.36	621.924	1047.83	849.603	UBIAD1	29914	Homo sapiens UbiA prenyltransferase domain containing 1 (UBIAD1), mRNA [NM_013319]		GO:0005634(nucleus);GO:0005737(cytoplasm);GO:0016020(membrane);GO:0016021(integral to membrane)	GO:0004659(prenyltransferase activity)	TTAAAGTCAGAGTCTCTGAGGAAGGAATGTGATTTGGCAGTCAGGGTACTAAGCATGGGT	ref|NM_013319|gb|AF117064|gb|BC004468|gb|AK222808	1	1p36.22	GO:0005634|GO:0016020|GO:0005737|GO:0016021|GO:0004659	GO:0005737|GO:0016020|GO:0005634|GO:0016021|GO:0004659	NM_013319	Hs.522933
GT_44k_23_P103486	0.268645	Detected	-0.268645	Detected	0	0.324844	Detected	0.429548	Detected	0.377196	0.302085	520.148	272.356	409.61	437.993	CYP2J2	1573	Homo sapiens cytochrome P450, family 2, subfamily J, polypeptide 2 (CYP2J2), mRNA [NM_000775]	GO:0006118(electron transport);GO:0006690(icosanoid metabolic process);GO:0008016(regulation of heart contraction)	GO:0005783(endoplasmic reticulum);GO:0005792(microsome);GO:0016020(membrane)	GO:0005506(iron ion binding);GO:0008392(arachidonic acid epoxygenase activity);GO:0020037(heme binding);GO:0046872(metal ion binding);GO:0050381(unspecific monooxygenase activity)	CACGTGTTCTGAAACCACTGGTGTCTGCTCAGATGTGTTGGGACAAAATGAAAGTGACTT	ref|NM_000775|ens|ENST00000371204|gb|AK055088|gb|AB080265	1	1p32.1	GO:0005792|GO:0005506|GO:0008392|GO:0006118|GO:0050381|GO:0016020|GO:0046872|GO:0020037|GO:0008016|GO:0006690|GO:0005783	GO:0008392|GO:0005792|GO:0016020|GO:0005506|GO:0005783|GO:0008016|GO:0006690|GO:0046872|GO:0050381|GO:0006118|GO:0020037	NM_000775	Hs.152096
GT_44k_23_P103496	-0.217202	Compromised	0.217202	Compromised	0	0.225349	Compromised	0.00767899	Compromised	0.116514	0.678842	1.93818	1.99028	1.995	1.70606	GBP4	115361	Homo sapiens guanylate binding protein 4 (GBP4), mRNA [NM_052941]				GAGGAAAGGGAAAACCTTCTCAGAGAGCATGAAAGGCTGCTAAAACACAAGCTGAAGGTA	ref|NM_052941|ens|ENST00000355754|gb|BC050625|gb|BC070055	1	1p22.2			NM_052941	Hs.409925
GT_44k_23_P103503	0.158493	Detected	-0.158493	Detected	0	0.00294805	Detected	0.000575304	Detected	0.00176167	0.992141	377.953	230.55	257.004	255.155	MDM4	4194	Homo sapiens mRNA; cDNA DKFZp686B01123 (from clone DKFZp686B01123). [BX640923]	GO:0000122(negative regulation of transcription from RNA polymerase II promoter);GO:0006461(protein complex assembly);GO:0006915(apoptosis);GO:0008283(cell proliferation);GO:0008285(negative regulation of cell proliferation);GO:0042177(negative regulation	GO:0005622(intracellular);GO:0005634(nucleus)	GO:0005515(protein binding);GO:0008270(zinc ion binding);GO:0046872(metal ion binding)	ATTGCCAGAATCTCTTGAAGCCATGTAGCTTATGTGAGAAAAGACCACGAGACGGGAACA	ref|NM_002393|gb|BC067299|gb|BC105106|gb|AY923176	1	1q32.1	GO:0005515|GO:0008283|GO:0045023|GO:0006461|GO:0005634|GO:0046872|GO:0042177|GO:0050821|GO:0008270|GO:0006915|GO:0000122|GO:0008285|GO:0005622	GO:0005515|GO:0008285|GO:0008283|GO:0042177|GO:0050821|GO:0006915|GO:0005634|GO:0000122|GO:0046872|GO:0045023|GO:0005622|GO:0006461|GO:0008270	NM_002393	Hs.658187
GT_44k_23_P103511	-0.0832186	Detected	0.0832186	Detected	0	0.145601	Detected	0.242434	Detected	0.194018	0.181453	1799.57	1534.69	1597.26	1698.65	ENST00000367932		Homo sapiens cDNA FLJ43132 fis, clone CTONG3005813. [AK125122]				GTTCTGAGGAGGAGGAGGAAGATTACAGATCTATTCTGAGTATTTTTTAGAGAGTTAATA	ens|ENST00000367932|gb|AK125122|gb|AK023199|thc|THC2491782	1	1q23.3			ENST00000367932	Hs.447011
GT_44k_23_P103522	0.302492	Compromised	-0.302492	Compromised	2.38419e-07	-0.39888	Compromised	0.423296	Compromised	0.0122077	0.98309	5.04823	2.52215	2.35142	4.13436	SELL	6402	Homo sapiens selectin L (lymphocyte adhesion molecule 1) (SELL), mRNA [NM_000655]	GO:0006928(cell motility);GO:0007155(cell adhesion)	GO:0005886(plasma membrane);GO:0005887(integral to plasma membrane)	GO:0005515(protein binding);GO:0005529(sugar binding)	CCAATATGTCAAAAATTGGACAAAAGTTTCTCAATGATTAAGGAGGGTGATTATAACCCC	ref|NM_000655|gb|BC020758|gb|AJ246000|ens|ENST00000367783	1	1q24.2	GO:0005887|GO:0005515|GO:0007155|GO:0005886|GO:0005529|GO:0006928	GO:0005515|GO:0005886|GO:0005887|GO:0005529|GO:0006928|GO:0007155	NM_000655	Hs.82848
GT_44k_23_P103532	-0.298002	Detected	0.298002	Detected	0	-0.106015	Detected	-0.316162	Detected	-0.211088	0.572883	709.769	815.234	614.097	527.903	GPR161	23432	Homo sapiens cDNA FLJ33952 fis, clone CTONG2018614. [AK091271]	GO:0007165(signal transduction);GO:0007186(G-protein coupled receptor protein signaling pathway)	GO:0016020(membrane);GO:0016021(integral to membrane)	GO:0001584(rhodopsin-like receptor activity);GO:0004872(receptor activity)	CTGCCACCCCCTGATCTATGGACTCTGGAACAAGACAGTTCGCAAAGAACTACTGGGCAT	ref|NM_007369|ens|ENST00000361697|ens|ENST00000367835|ens|ENST00000367836	1	1q24.2	GO:0004872|GO:0016020|GO:0007186|GO:0016021|GO:0001584|GO:0007165	GO:0007165|GO:0007186|GO:0016020|GO:0001584|GO:0004872|GO:0016021	NM_007369	Hs.271809
GT_44k_23_P10356	-0.260369	Compromised	0.260369	Compromised	0	0.201175	Compromised	-0.00278378	Compromised	0.0991957	0.756697	2.25132	2.4544	2.34802	2.02713	ADAM28	10863	Homo sapiens ADAM metallopeptidase domain 28 (ADAM28), transcript variant 1, mRNA [NM_014265]	GO:0006508(proteolysis);GO:0007283(spermatogenesis)	GO:0005886(plasma membrane);GO:0016021(integral to membrane)	GO:0004222(metalloendopeptidase activity);GO:0008270(zinc ion binding);GO:0046872(metal ion binding)	CTTAGAAGCTTCGAACTCAAAATCATGGAAAGGTTTTAAGATTTGAGGTTGGTTTTAGGG	ref|NM_021777|gb|AF137335|thc|THC2489538	8	8p21.2	GO:0006508|GO:0046872|GO:0005886|GO:0004222|GO:0008270|GO:0016021|GO:0007283	GO:0005886|GO:0006508|GO:0008270|GO:0007283|GO:0016021|GO:0004222|GO:0046872	NM_021777	Hs.174030
GT_44k_23_P103561	-0.0895286	Detected	0.0895286	Detected	0	-0.172617	Detected	-0.111949	Detected	-0.142283	0.271209	350.96	301.932	250.941	260.262	NAV1	89796	Homo sapiens neuron navigator 1 (NAV1), mRNA [NM_020443]			GO:0000166(nucleotide binding);GO:0005524(ATP binding);GO:0017111(nucleoside-triphosphatase activity)	TCCTCCCCCAGAGATCTGGCTGGAGCCCAGAAAAAGAAGCATGTGGTTTAAAAAATGTTT	ref|NM_020443|gb|BC007523|gb|BX648460|ens|ENST00000295624	1	1q32.1	GO:0005524|GO:0017111|GO:0000166	GO:0017111|GO:0000166|GO:0005524	NM_020443	Hs.585374
GT_44k_23_P103571	0.034821	Detected	-0.034821	Detected	0	-0.0558467	Detected	0.207466	Detected	0.0758095	0.633727	93.394	67.6247	66.428	79.2856	MAN1A2	10905	Mannosyl-oligosaccharide 1,2-alpha-mannosidase IB (EC 3.2.1.113) (Processing alpha-1,2-mannosidase IB) (Alpha-1,2-mannosidase IB) (Mannosidase alpha class 1A member 2). [Source:Uniprot/SWISSPROT;Acc:O60476] [ENST00000369453]	GO:0006491(N-glycan processing);GO:0008152(metabolic process)	GO:0000139(Golgi membrane);GO:0005624(membrane fraction);GO:0016020(membrane);GO:0016021(integral to membrane)	GO:0004571(mannosyl-oligosaccharide 1,2-alpha-mannosidase activity);GO:0005509(calcium ion binding);GO:0016798(hydrolase activity, acting on glycosyl bonds)	ATATGTGTAGGACAGAGACCTGGATGTGCTTTGATCGTTAATGAGGTGGTCACATGAGAA	ref|NM_006699|ens|ENST00000369453|ens|ENST00000356554|gb|AF027156	1	1p12	GO:0004571|GO:0006491|GO:0016020|GO:0005624|GO:0000139|GO:0016798|GO:0008152|GO:0016021|GO:0005509	GO:0000139|GO:0016020|GO:0016798|GO:0006491|GO:0005509|GO:0008152|GO:0004571|GO:0005624|GO:0016021	NM_006699	Hs.633107
GT_44k_23_P103588	-0.212668	Compromised	0.212667	Compromised	-2.38419e-07	0.760042	Compromised	0.0405855	Compromised	0.400314	0.439182	1.95256	1.99247	2.90231	1.75285	HMGCS2	3158	Homo sapiens 3-hydroxy-3-methylglutaryl-Coenzyme A synthase 2 (mitochondrial) (HMGCS2), mRNA [NM_005518]	GO:0006084(acetyl-CoA metabolic process);GO:0006695(cholesterol biosynthetic process)	GO:0005739(mitochondrion);GO:0005743(mitochondrial inner membrane)	GO:0004421(hydroxymethylglutaryl-CoA synthase activity);GO:0016740(transferase activity)	TGGCTCCAGGATTGGTGCCTTCTCTTATGGCTCTGGTTTAGCAGCAAGTTTCTTTTCATT	ref|NM_005518|ens|ENST00000369406|gb|CR456850|gb|U12789	1	1p12	GO:0016740|GO:0004421|GO:0005739|GO:0006084|GO:0006695|GO:0005743	GO:0005739|GO:0006695|GO:0004421|GO:0005743|GO:0006084|GO:0016740	NM_005518	Hs.59889
GT_44k_23_P103601	-0.0519996	Detected	0.0519996	Detected	0	0.414823	Detected	0.41584	Detected	0.415331	0.0153173	1193.89	975.037	1249.73	1243.66	MAN1C1	57134	Mannosyl-oligosaccharide 1,2-alpha-mannosidase IC (EC 3.2.1.113) (Processing alpha-1,2-mannosidase IC) (Alpha-1,2-mannosidase IC) (Mannosidase alpha class 1C member 1) (HMIC). [Source:Uniprot/SWISSPROT;Acc:Q9NR34] [ENST00000374334]	GO:0006487(protein amino acid N-linked glycosylation);GO:0008152(metabolic process)	GO:0016020(membrane);GO:0016021(integral to membrane);GO:0030173(integral to Golgi membrane)	GO:0004571(mannosyl-oligosaccharide 1,2-alpha-mannosidase activity);GO:0005509(calcium ion binding);GO:0016798(hydrolase activity, acting on glycosyl bonds)	GGGGTTTCCCTTTGGGCCTCAGTGTTACAAATTACTAGTGCTATTTTCATTATTATTGTA	ref|NM_020379|gb|AF261655|ens|ENST00000263979|ens|ENST00000374332	1	1p36.11	GO:0004571|GO:0030173|GO:0016020|GO:0016798|GO:0008152|GO:0016021|GO:0006487|GO:0005509	GO:0030173|GO:0016020|GO:0016798|GO:0005509|GO:0008152|GO:0004571|GO:0006487|GO:0016021	NM_020379	Hs.197043
GT_44k_23_P103617	0.127747	Detected	-0.127747	Detected	0	0.71282	Detected	0.733093	Detected	0.722957	0.0300124	146.442	93.2187	166.385	167.801	ANXA9	8416	Homo sapiens annexin A9 (ANXA9), mRNA [NM_003568]	GO:0016337(cell-cell adhesion)	GO:0005829(cytosol);GO:0009986(cell surface)	GO:0001786(phosphatidylserine binding);GO:0005509(calcium ion binding);GO:0005544(calcium-dependent phospholipid binding);GO:0015464(acetylcholine receptor activity);GO:0042803(protein homodimerization activity)	TTCTTTAAAATCCCTTAATTTTCCCATCTCAAAATTATATCTGTACCTGGGTCATCCAGC	ref|NM_003568|gb|BC005830|ens|ENST00000271679|ens|ENST00000368947	1	1q21.2	GO:0005544|GO:0005829|GO:0016337|GO:0009986|GO:0015464|GO:0001786|GO:0042803|GO:0005509	GO:0005544|GO:0016337|GO:0009986|GO:0015464|GO:0005509|GO:0001786|GO:0042803|GO:0005829	NM_003568	Hs.653223
GT_44k_23_P103628	0.0764856	Detected	-0.0764856	Detected	0	0.0569735	Detected	0.0769405	Detected	0.066957	0.476877	3415.66	2334.4	2552.27	2573.45	HEATR1	55127	Homo sapiens cDNA FLJ10995 fis, clone PLACE1002170. [AK001857]		GO:0005634(nucleus)	GO:0005488(binding);GO:0005515(protein binding)	CCTCGCCTAAGGTTCGATTTGCTGCTTTGATTACTGTGTTAGCACTGGCTGAAAAACTAA	ref|NM_018072|gb|BC011983|ens|ENST00000366581|gb|BC130000	1	1q43	GO:0005634|GO:0005515|GO:0005488	GO:0005515|GO:0005488|GO:0005634	NM_018072
GT_44k_23_P103631	-0.133722	Detected	0.133722	Detected	0	0.654974	Detected	0.388843	Detected	0.521908	0.10959	52621.9	48131.1	68851.5	56934.8	EBNA1BP2	10969	Homo sapiens EBNA1 binding protein 2 (EBNA1BP2), mRNA [NM_006824]		GO:0005624(membrane fraction);GO:0005634(nucleus)	GO:0005515(protein binding)	AAGACTCGCAATTTCACGACACACTTTGATCCCTTCTGTTGGTGTCATGTTGTAAACATT	ref|NM_006824|ens|ENST00000236051|gb|AK223455|gb|BC007344	1	1p34.2	GO:0005634|GO:0005515|GO:0005624	GO:0005515|GO:0005624|GO:0005634	NM_006824	Hs.346868
GT_44k_23_P103661	0.237273	Detected	-0.237273	Detected	0	-0.0620475	Detected	-0.050776	Detected	-0.0564117	0.834257	3444.74	1883.88	2120.21	2124.95	YY1AP1	55249	Homo sapiens YY1 associated protein 1 (YY1AP1), transcript variant 2, mRNA [NM_139118]		GO:0005634(nucleus)	GO:0005515(protein binding)	GAAGATGCTACAGAGGAAATCAGTGGATTTCTTTGAGCTAGGAGAATAAGAGTCTGGAGA	ref|NM_139118|ref|NM_139119|gb|CR749789|gb|BC008766	1	1q22	GO:0005634|GO:0005515	GO:0005515|GO:0005634	NM_139118	Hs.584927
GT_44k_23_P103672	-0.0220532	Detected	0.0220532	Detected	0	0.212528	Detected	0.43714	Detected	0.324834	0.104958	792.548	620.945	706.264	820.654	NES	10763	Homo sapiens nestin (NES), mRNA [NM_006617]	GO:0007417(central nervous system development)	GO:0005882(intermediate filament)	GO:0005198(structural molecule activity)	GCAAAGGGAATCTCTTGCCTGCTCCATCTCATAGGCTAAGTCAGCTGAATCCCGATAGTA	ref|NM_006617|ens|ENST00000368223|gb|AB073350|gb|AF086454	1	1q23.1	GO:0005882|GO:0007417|GO:0005198	GO:0005882|GO:0005198|GO:0007417	NM_006617	Hs.527971
GT_44k_23_P103690	-0.101722	Detected	0.101722	Detected	0	0.120473	Detected	-0.0987139	Detected	0.0108795	0.948619	2125.71	1859.93	1878.1	1604.41	C1orf2	10712	Homo sapiens chromosome 1 open reading frame 2 (C1orf2), transcript variant 1, mRNA [NM_006589]	GO:0008150(biological_process)	GO:0016020(membrane);GO:0016021(integral to membrane)	GO:0003674(molecular_function)	ATGCCCCTTCTTATAGCACTGGAGGAGGAAAACAAATTCTTGTCCCCCTCAGAATGAGAG	ref|NM_006589|ref|NM_198264|gb|AL353941|gb|BC017262	1	1q22	GO:0016020|GO:0003674|GO:0008150|GO:0016021	GO:0008150|GO:0003674|GO:0016020|GO:0016021	NM_006589	Hs.348308
GT_44k_23_P103698	-0.0157771	Detected	0.0157771	Detected	0	0.137628	Detected	0.0415606	Detected	0.0895944	0.218387	6526.68	5069.22	5497.91	5115.12	MAPBPIP	28956	Homo sapiens mitogen-activated protein-binding protein-interacting protein (MAPBPIP), mRNA [NM_014017]		GO:0005764(lysosome);GO:0016020(membrane)	GO:0005515(protein binding)	CAATCTCAAATTCATCCTCATGGACTGCATGGAGGGCCGTGTAGCCATCACCCGAGTGGC	ref|NM_014017|ens|ENST00000368305|ens|ENST00000368302|gb|DQ892965	1	1q22	GO:0005764|GO:0005515|GO:0016020	GO:0005515|GO:0016020|GO:0005764	NM_014017	Hs.632483
GT_44k_23_P103703	-0.206214	Compromised	0.206215	Compromised	2.38419e-07	0.240514	Compromised	0.0588641	Compromised	0.149689	0.574834	2.08751	2.11121	2.15493	1.88942	HSPB7	27129	Homo sapiens heat shock 27kDa protein family, member 7 (cardiovascular) (HSPB7), mRNA [NM_014424]	GO:0006457(protein folding);GO:0006986(response to unfolded protein);GO:0008016(regulation of heart contraction)		GO:0008022(protein C-terminus binding)	TATATAGATGGGGTTTTTCCAATACAGCTGGTTCGTGATAAACTGCATGAAACTCCTGCC	ref|NM_014424|gb|AK092275|gb|CR749298|gb|CR749419	1	1p36.13	GO:0008022|GO:0008016|GO:0006457|GO:0006986	GO:0006986|GO:0006457|GO:0008016|GO:0008022	NM_014424	Hs.502612
GT_44k_23_P103720	-0.192736	Compromised	0.192735	Compromised	-2.38419e-07	0.201325	Compromised	0.00729513	Compromised	0.10431	0.676544	2.28929	2.27243	2.27851	1.98071	AGMAT	79814	Homo sapiens agmatine ureohydrolase (agmatinase) (AGMAT), mRNA [NM_024758]	GO:0006527(arginine catabolic process);GO:0008295(spermidine biosynthetic process);GO:0009446(putrescine biosynthetic process)	GO:0005739(mitochondrion)	GO:0004053(arginase activity);GO:0008783(agmatinase activity);GO:0016787(hydrolase activity);GO:0030145(manganese ion binding);GO:0046872(metal ion binding)	AACCGTCTGAGTCTTGTGCTCTTCAAGACAAAACAGATTGCGTCGCTGACAAGTTCTCAA	ref|NM_024758|gb|BC005090|gb|AY057097|gb|AK027037	1	1p36.21	GO:0030145|GO:0008295|GO:0006527|GO:0016787|GO:0046872|GO:0008783|GO:0004053|GO:0005739|GO:0009446	GO:0005739|GO:0008295|GO:0030145|GO:0016787|GO:0008783|GO:0009446|GO:0006527|GO:0004053|GO:0046872	NM_024758	Hs.567583
GT_44k_23_P10374	0.223404	Detected	-0.223404	Detected	0	-0.48578	Detected	-0.247213	Detected	-0.366497	0.284803	1098.81	612.59	509.053	597.251	R3HDM2	22864	Homo sapiens R3H domain containing 2 (R3HDM2), mRNA [NM_014925]		GO:0005634(nucleus)	GO:0003676(nucleic acid binding)	TGTTTGTTTGAGGTTCGTGCCGCAGTAACAGACACAGTATTTAATTGCACATACAGATGT	ref|NM_014925|gb|AX775763|gb|AX775761|gb|BC041857	12	12q13.3	GO:0003676|GO:0005634	GO:0005634|GO:0003676	NM_014925	Hs.443673
GT_44k_23_P103743	0.405709	Compromised	-0.405709	Compromised	0	-0.989733	Compromised	-1.1916	Compromised	-1.09067	0.120867	7.25358	3.14081	2.08838	1.80559	AF118066		Homo sapiens PRO1575 mRNA, complete cds. [AF118066]				TATGAACCTGCACAAAAGAATGGGCAGTACAAATATGAGGTTCATGTGGACTATGGCACT	gb|AF118066|gb|BC069739|gb|BC069719|gb|BC069656	1	1p13.3			AF118066	Hs.657503
GT_44k_23_P103756	0.236013	Detected	-0.236013	Detected	0	-0.51093	Detected	-0.490664	Detected	-0.500797	0.168115	151.336	82.9082	68.2991	68.88	OVGP1	5016	Homo sapiens oviductal glycoprotein 1, 120kDa (mucin 9, oviductin) (OVGP1), mRNA [NM_002557]	GO:0005975(carbohydrate metabolic process);GO:0006032(chitin catabolic process);GO:0007338(single fertilization);GO:0007565(pregnancy)	GO:0005615(extracellular space)	GO:0003824(catalytic activity);GO:0004568(chitinase activity);GO:0043169(cation binding)	TCTGAGGTGGGCACTCACCCCAGGATGGGTAACTTGGGTCTTCAGATGGAAGCTGAAAAC	ref|NM_002557|ens|ENST00000369732|ens|ENST00000369728|gb|BC126177	1	1p13.2	GO:0004568|GO:0006032|GO:0005615|GO:0043169|GO:0005975|GO:0007565|GO:0007338|GO:0003824	GO:0007338|GO:0006032|GO:0007565|GO:0005975|GO:0043169|GO:0003824|GO:0005615|GO:0004568	NM_002557	Hs.1154
GT_44k_23_P103765	-0.248531	Compromised	0.248531	Compromised	0	0.258801	Compromised	0.0326858	Compromised	0.145744	0.646873	2.34063	2.51023	2.51989	2.14236	FCER1A	2205	Homo sapiens Fc fragment of IgE, high affinity I, receptor for; alpha polypeptide (FCER1A), mRNA [NM_002001]	GO:0006955(immune response)	GO:0005886(plasma membrane);GO:0005887(integral to plasma membrane)	GO:0004872(receptor activity);GO:0005057(receptor signaling protein activity);GO:0019863(IgE binding)	AGCTCCGCGTGAGAAGTACTGGCTACAATTTTTTATCCCATTGTTGGTGGTGATTCTGTT	ref|NM_002001|ens|ENST00000317818|ens|ENST00000368114|ens|ENST00000368115	1	1q23.2	GO:0005887|GO:0004872|GO:0019863|GO:0006955|GO:0005886|GO:0005057	GO:0006955|GO:0019863|GO:0005886|GO:0005887|GO:0004872|GO:0005057	NM_002001	Hs.897
GT_44k_23_P103775	0.426989	Detected	-0.426989	Detected	0	0.00651646	Detected	-0.309355	Detected	-0.151419	0.771064	116.652	49.0422	66.0152	52.7394	LRRC8C	84230	Homo sapiens leucine rich repeat containing 8 family, member C (LRRC8C), mRNA [NM_032270]		GO:0016020(membrane);GO:0016021(integral to membrane)	GO:0005515(protein binding)	AAACTCTGAAGATTGGAAAAAACAGCCTATCTGTACTTTCACCGAAAATTGGAAATTTGC	ref|NM_032270|gb|AB081509|gb|BC113973|gb|BC103929	1	1p22.2	GO:0005515|GO:0016020|GO:0016021	GO:0005515|GO:0016020|GO:0016021	NM_032270	Hs.657493
GT_44k_23_P103787	0.0444841	Detected	-0.0444841	Detected	0	-1.0733	Detected	-0.843806	Detected	-0.958555	0.0160876	548.275	391.712	191.354	223.101	HIPK1	204851	Homo sapiens homeodomain interacting protein kinase 1 (HIPK1), transcript variant 1, mRNA [NM_198268]	GO:0006350(transcription);GO:0006355(regulation of transcription, DNA-dependent);GO:0006468(protein amino acid phosphorylation)	GO:0005634(nucleus)	GO:0000166(nucleotide binding);GO:0003677(DNA binding);GO:0004674(protein serine/threonine kinase activity);GO:0005515(protein binding);GO:0005524(ATP binding);GO:0016301(kinase activity);GO:0016740(transferase activity)	GGGGAACCTGTCTCAGTGTTGACTGCATTGTTGTAGTCTTCTCAAAGTTTGCCCTATTTT	ref|NM_198268|ref|NM_198269|ref|NM_181358|ens|ENST00000369553	1	1p13.2	GO:0005634|GO:0005515|GO:0004674|GO:0006350|GO:0005524|GO:0003677|GO:0016740|GO:0016301|GO:0006468|GO:0000166|GO:0006355	GO:0005515|GO:0006355|GO:0000166|GO:0016301|GO:0004674|GO:0006468|GO:0005634|GO:0003677|GO:0005524|GO:0016740|GO:0006350	NM_198268	Hs.532363
GT_44k_23_P103795	0.13897	Detected	-0.13897	Detected	0	-0.0129023	Detected	-0.108415	Detected	-0.0606585	0.719804	564.402	353.728	384.765	358.114	VANGL1	81839	Homo sapiens vang-like 1 (van gogh, Drosophila) (VANGL1), mRNA [NM_138959]	GO:0007275(multicellular organismal development)	GO:0016020(membrane);GO:0016021(integral to membrane)	GO:0005515(protein binding)	TGTGTCAGAGGTTGCTACGTCATGGATACAGTGCAGTTCCAAGTGCCATAAGTGTATGTA	ref|NM_138959|gb|BC000907|ens|ENST00000369510|ens|ENST00000361240	1	1p13.1	GO:0005515|GO:0016020|GO:0007275|GO:0016021	GO:0005515|GO:0016020|GO:0007275|GO:0016021	NM_138959	Hs.515130
GT_44k_23_P1038	-0.186724	Detected	0.186724	Detected	0	-0.112786	Detected	0.263277	Detected	0.0752454	0.803145	106.146	104.489	84.6224	109.212	JARID1B	10765	Homo sapiens jumonji, AT rich interactive domain 1B (JARID1B), mRNA [NM_006618]	GO:0045892(negative regulation of transcription, DNA-dependent)	GO:0005622(intracellular);GO:0005634(nucleus)	GO:0003677(DNA binding);GO:0005515(protein binding);GO:0008270(zinc ion binding);GO:0016564(transcriptional repressor activity)	TGGCACAACATCATTTTCTTTGCCTGATGACTGGGACAACAGAACCTCATATTTGCACTC	ref|NM_006618|gb|AF087481|ens|ENST00000367265|ens|ENST00000367264	1	1q32.1	GO:0005634|GO:0005515|GO:0003677|GO:0008270|GO:0005622|GO:0016564|GO:0045892	GO:0016564|GO:0005622|GO:0005515|GO:0008270|GO:0005634|GO:0045892|GO:0003677	NM_006618	Hs.443650
GT_44k_23_P103803	-0.233212	Compromised	0.233212	Compromised	0	0.265235	Compromised	0.033185	Compromised	0.14921	0.624577	2.3606	2.47845	2.52578	2.13855	FCRL3	115352	Homo sapiens Fc receptor-like 3 (FCRL3), mRNA [NM_052939]			GO:0004872(receptor activity)	AAGAGCATGAGGAACTTACAGTCCTCTATTCAGAACTGAAGAAGACACACCCAGACGACT	ref|NM_052939|gb|BC028933|gb|AF416904|gb|AF416903	1	1q23.1	GO:0004872	GO:0004872	NM_052939	Hs.292449
GT_44k_23_P103812	0.34924	Compromised	-0.34924	Compromised	0	-0.560374	Compromised	-0.771453	Compromised	-0.665914	0.209514	4.84412	2.26831	1.95308	1.67786	FAM5C	339479	Homo sapiens family with sequence similarity 5, member C (FAM5C), mRNA [NM_199051]				GTCAGCGTCGTCTAGATCTTTTCTCTTGCTTGCTTCGTCATAGACTCAAGCTGTCTACTA	ref|NM_199051|ens|ENST00000367462|gb|BC105052|gb|BC105054	1	1q31.1			NM_199051	Hs.65765
GT_44k_23_P103824	-0.0661845	Detected	0.0661845	Detected	0	0.538162	Detected	0.343556	Detected	0.440859	0.0644409	539.289	449.178	620.975	539.597	THC2539706		Q3SZG2_BOVIN (Q3SZG2) Finkel-Biskis-Reilly murine sarcoma virus (FBR-MuSV) ubiquitously expressed (Fox derived); ribosomal protein S30, partial (10%) [THC2539706]				AAGAGAGGCCTGAATGGAGATTCGACCACAAACAGTTTTAATGGTCTGGTTTTCTCCCTA	thc|THC2539706|thc|THC2576052|gb|AA836419	1	1q21.2			THC2539706	Hs.632465
GT_44k_23_P103837	-0.0435839	Detected	0.0435839	Detected	0	0.19616	Detected	-0.165893	Detected	0.0151339	0.942623	752.962	607.804	673.394	521.025	UBAP2L	9898	Homo sapiens ubiquitin associated protein 2-like (UBAP2L), mRNA [NM_014847]			GO:0005515(protein binding)	TGGATATGGGTCTCATGGATACAACACTGGAAGAAAATATCCACCCCCTTACAAGCATTT	gb|D63478|ens|ENST00000343815|ens|ENST00000368505|gb|AK124294	1	1q21.3	GO:0005515	GO:0005515	D63478	Hs.490551
GT_44k_23_P10385	-0.221236	Detected	0.221236	Detected	0	-0.192099	Detected	-0.918758	Detected	-0.555428	0.321643	1537.55	1587.73	1188.3	714.101	DTL	51514	Homo sapiens denticleless homolog (Drosophila) (DTL), mRNA [NM_016448]	GO:0006260(DNA replication);GO:0006512(ubiquitin cycle);GO:0006974(response to DNA damage stimulus)	GO:0005634(nucleus)	GO:0005515(protein binding)	GGAAGATGTTATTTATGACCAATATCTGCCAGTAACGCTGTTTATCTCACTTGCTTTGAA	ref|NM_016448|gb|AK027651|ens|ENST00000366991|ens|ENST00000318866	1	1q32.3	GO:0006974|GO:0005634|GO:0005515|GO:0006260|GO:0006512	GO:0006260|GO:0005515|GO:0006512|GO:0005634|GO:0006974	NM_016448	Hs.656473
GT_44k_23_P103864	0.349746	Detected	-0.349746	Detected	0	-0.124733	Detected	0.0790005	Detected	-0.0228663	0.955658	217.817	101.924	118.737	135.986	TTC13	79573	Homo sapiens tetratricopeptide repeat domain 13 (TTC13), mRNA [NM_024525]			GO:0005488(binding)	AGGAGTGTTTGTATTCCTTTAGAGATCTGGATATTTTTCAAAGACTTGCTTTTTACGCAC	ref|NM_024525|gb|AK075561|gb|AK075386|gb|BC047662	1	1q42.2	GO:0005488	GO:0005488	NM_024525	Hs.424788
GT_44k_23_P103877	-0.00737095	Detected	0.00737095	Compromised	0	-0.376804	Compromised	-0.258179	Compromised	-0.317492	0.0336604	11.3303	8.69819	6.64288	7.17207	LRRC38	126755	Leucine rich repeat containing 38. [Source:Uniprot/SPTREMBL;Acc:Q5VT99] [ENST00000376085]			GO:0005515(protein binding)	ATATAATAGGCCTCAGCAACCTTGGGATGTTATACTGGGAACTAATAAACTCGTGTGCAA	ens|ENST00000376085|gb|BC016048|gb|XM_059074|ref|XM_943661	1	1p36.21	GO:0005515	GO:0005515	ENST00000376085	Hs.657356
GT_44k_23_P103885	-0.231838	Detected	0.231838	Detected	0	0.240182	Detected	0.00813723	Detected	0.12416	0.679245	27424.3	28738.6	28810.7	24393.7	AURKAIP1	54998	Homo sapiens aurora kinase A interacting protein 1 (AURKAIP1), mRNA [NM_017900]	GO:0045839(negative regulation of mitosis);GO:0045862(positive regulation of proteolysis)	GO:0005634(nucleus)	GO:0005515(protein binding)	GGTTCCTGCGGAGGAAGGTCCAGGAGGGACGCCTGAGACGCAAGCAGATCAAGTTCGAGA	ref|NM_017900|ens|ENST00000378853|ens|ENST00000321751|ens|ENST00000338370	1	1p36.33	GO:0005634|GO:0005515|GO:0045862|GO:0045839	GO:0005515|GO:0045839|GO:0005634|GO:0045862	NM_017900	Hs.632515
GT_44k_23_P103897	-0.145397	Detected	0.145396	Detected	-2.38419e-07	0.0261588	Detected	1.10466	Detected	0.565408	0.417923	23.4588	21.8068	20.0113	42.0255	SPATA1	64173	Homo sapiens spermatogenesis associated 1 (SPATA1), mRNA [NM_001081472]				CTACCAGATCACCCTTCACTTCCTTGTCAACCTGTTCTTTCTTCAGGAATAACTGATATA	ref|NM_001081472|ens|ENST00000361426|ens|ENST00000370638|ens|ENST00000263717	1	1p22.3			NM_001081472	Hs.584956
GT_44k_23_P103905	-0.258662	Detected	0.258662	Detected	0	0.240879	Detected	-0.0306616	Detected	0.105109	0.753436	1680.65	1827.92	1799.62	1482.57	UFC1	51506	Homo sapiens ubiquitin-fold modifier conjugating enzyme 1 (UFC1), mRNA [NM_016406]	GO:0006512(ubiquitin cycle)		GO:0005515(protein binding)	TGGATGGAAAGACAGCAAAGATGTACAGGGGTGGCAAAATATGCCTGACGGATCATTTCA	ref|NM_016406|ens|ENST00000368003|gb|AB154405|gb|DQ893161	1	1q23.3	GO:0005515|GO:0006512	GO:0005515|GO:0006512	NM_016406	Hs.301412
GT_44k_23_P10391	0.199609	Detected	-0.19961	Detected	-2.38419e-07	-0.75083	Compromised	0.0357666	Detected	-0.357532	0.502701	26.3448	15.1799	10.3255	17.7124	COL5A2	1290	Homo sapiens collagen, type V, alpha 2 (COL5A2), mRNA [NM_000393]	GO:0006817(phosphate transport);GO:0030199(collagen fibril organization)	GO:0005581(collagen);GO:0005588(collagen type V);GO:0005737(cytoplasm)	GO:0005201(extracellular matrix structural constituent)	TGAATATAGAACACAGAATGTGGCACGCTTGCCCATCATAGATCTTGCTCCTGTGGATGT	ref|NM_000393|gb|BC043613|ens|ENST00000374866|ens|ENST00000360859	2	2q32.2	GO:0030199|GO:0006817|GO:0005588|GO:0005201|GO:0005737|GO:0005581	GO:0005581|GO:0005737|GO:0030199|GO:0006817|GO:0005588|GO:0005201	NM_000393	Hs.445827
GT_44k_23_P103919	0.0120292	Detected	-0.0120292	Detected	0	-0.342155	Detected	-0.217083	Detected	-0.279619	0.0481535	4333	3238.15	2567.41	2784.35	B4GALT3	8703	Homo sapiens UDP-Gal:betaGlcNAc beta 1,4- galactosyltransferase, polypeptide 3 (B4GALT3), mRNA [NM_003779]	GO:0005975(carbohydrate metabolic process)	GO:0016020(membrane);GO:0016021(integral to membrane)	GO:0003831(beta-N-acetylglucosaminylglycopeptide beta-1,4-galactosyltransferase activity);GO:0003945(N-acetyllactosamine synthase activity);GO:0008378(galactosyltransferase activity);GO:0016757(transferase activity, transferring glycosyl groups);GO:003014	TGTAGGGCTTATGACTGTGAATCCTTGATGTCATGATTTTATGTGACGATTCCTAGGAGT	ref|NM_003779|gb|AK023311|ens|ENST00000367998|ens|ENST00000354281	1	1q23.3	GO:0016757|GO:0030145|GO:0016020|GO:0046872|GO:0005975|GO:0003831|GO:0008378|GO:0016021|GO:0003945	GO:0030145|GO:0003945|GO:0016020|GO:0005975|GO:0016757|GO:0003831|GO:0016021|GO:0008378|GO:0046872	NM_003779	Hs.321231
GT_44k_23_P103923	-0.0298393	Detected	0.0298393	Detected	0	0.124451	Detected	0.0995948	Detected	0.112023	0.0741216	82.3929	65.2537	69.4484	67.8824	FAM20B	9917	Homo sapiens family with sequence similarity 20, member B (FAM20B), mRNA [NM_014864]				GACACAGTACTGGTGGAAGACAGGATGCCTCTCTCACACTTGTAATTCTCGACACAAAAT	ref|NM_014864|ens|ENST00000263733|gb|BC046441|gb|AB007944	1	1q25.2			NM_014864	Hs.5737
GT_44k_23_P103932	-0.369024	Detected	0.369024	Detected	0	-0.508206	Compromised	-0.126956	Detected	-0.317581	0.524402	12.0538	15.2774	8.28996	10.7374	FGR	2268	Homo sapiens Gardner-Rasheed feline sarcoma viral (v-fgr) oncogene homolog (FGR), transcript variant 1, mRNA [NM_005248]	GO:0006468(protein amino acid phosphorylation);GO:0007242(intracellular signaling cascade);GO:0009615(response to virus)		GO:0000166(nucleotide binding);GO:0004713(protein-tyrosine kinase activity);GO:0005524(ATP binding);GO:0016740(transferase activity)	TTGCAGAGCACTTCCCACCTCTCTGAATAGTGTGTATGTGTTGGTTTATTGATTCTGTAA	ref|NM_005248|ref|NM_001042747|ref|NM_001042729|ens|ENST00000374004	1	1p35.3	GO:0004713|GO:0005524|GO:0016740|GO:0006468|GO:0000166|GO:0007242|GO:0009615	GO:0007242|GO:0000166|GO:0006468|GO:0004713|GO:0009615|GO:0005524|GO:0016740	NM_005248	Hs.1422
GT_44k_23_P103942	-0.160931	Detected	0.160931	Detected	0	0.0368891	Detected	-0.288666	Detected	-0.125888	0.637554	2390.75	2270.77	2076.87	1648.11	DNAJC11	55735	Homo sapiens DnaJ (Hsp40) homolog, subfamily C, member 11 (DNAJC11), mRNA [NM_018198]	GO:0006457(protein folding)		GO:0031072(heat shock protein binding)	CTGTAACATTCATCTCCATTTTTTAAAAAAGGTTTCTCTGACGGCCCCACGGCCCGAGCC	ref|NM_018198|gb|AL109978|ens|ENST00000377593|ens|ENST00000377573	1	1p36.31	GO:0006457|GO:0031072	GO:0006457|GO:0031072	NM_018198	Hs.462640
GT_44k_23_P103968	-0.312909	Detected	0.312909	Detected	0	-0.290728	Detected	0.10268	Detected	-0.0940237	0.822959	2488.01	2917.38	1913.62	2499.55	AKR7A3	22977	Homo sapiens aldo-keto reductase family 7, member A3 (aflatoxin aldehyde reductase) (AKR7A3), mRNA [NM_012067]	GO:0006081(aldehyde metabolic process)	GO:0005829(cytosol)	GO:0004033(aldo-keto reductase activity);GO:0009055(electron carrier activity)	ACAGCCTGTGGGCCGCTTCTTTGGGAATACCTGGGCAGAGATGTACAGGAATCGCTACTG	ref|NM_012067|ens|ENST00000361640|gb|AF040639|gb|AJ271799	1	1p36.13	GO:0009055|GO:0005829|GO:0004033|GO:0006081	GO:0004033|GO:0006081|GO:0009055|GO:0005829	NM_012067	Hs.6980
GT_44k_23_P103971	-0.236323	Compromised	0.236323	Compromised	0	0.215422	Compromised	-0.00459957	Compromised	0.105411	0.725079	2.19157	2.31093	2.27024	1.93828	CYP4Z1	199974	Homo sapiens cytochrome P450, family 4, subfamily Z, polypeptide 1 (CYP4Z1), mRNA [NM_178134]	GO:0006118(electron transport)	GO:0005783(endoplasmic reticulum);GO:0005792(microsome);GO:0016020(membrane)	GO:0004497(monooxygenase activity);GO:0005506(iron ion binding);GO:0020037(heme binding);GO:0046872(metal ion binding);GO:0050381(unspecific monooxygenase activity)	AGTTTGATCAAAACTCCACTCAGTATCTGCATTACTTTTATCTCTGCAAATATCTGCATG	ref|NM_178134|ens|ENST00000334194|gb|AY358631|gb|AY262056	1	1p33	GO:0005792|GO:0005506|GO:0006118|GO:0050381|GO:0016020|GO:0046872|GO:0020037|GO:0004497|GO:0005783	GO:0004497|GO:0005792|GO:0016020|GO:0005506|GO:0005783|GO:0046872|GO:0050381|GO:0006118|GO:0020037	NM_178134	Hs.176588
GT_44k_23_P103981	0.0194068	Detected	-0.0194068	Detected	0	-0.0289292	Detected	-0.032928	Detected	-0.0309286	0.253772	2532.91	1873.64	1855.22	1839.79	HIST2H2AA3	8337	Homo sapiens histone cluster 2, H2aa3 (HIST2H2AA3), mRNA [NM_003516]	GO:0006334(nucleosome assembly);GO:0007001(chromosome organization and biogenesis (sensu Eukaryota))	GO:0000786(nucleosome);GO:0005634(nucleus);GO:0005694(chromosome)	GO:0003677(DNA binding)	GGCCCGCGTCTCGAAGGGGCACCTGTGAACTCAAAAGGCTCTTTTCAGAGCCACCCACGT	ref|NM_003516|ref|NM_001040874|ens|ENST00000369159|ens|ENST00000369161	1	1q21.2	GO:0005634|GO:0003677|GO:0000786|GO:0005694|GO:0007001|GO:0006334	GO:0005694|GO:0006334|GO:0005634|GO:0000786|GO:0003677|GO:0007001	NM_003516	Hs.530461
GT_44k_23_P103996	0.107043	Detected	-0.107043	Detected	0	-0.25961	Detected	-0.633178	Detected	-0.446394	0.173855	1033.72	677.184	607.233	466.099	GCLM	2730	Glutamate--cysteine ligase regulatory subunit (EC 6.3.2.2) (Gamma- glutamylcysteine synthetase) (Gamma-ECS) (GCS light chain) (Glutamate--cysteine ligase modifier subunit). [Source:Uniprot/SWISSPROT;Acc:P48507] [ENST00000370238]	GO:0006534(cysteine metabolic process);GO:0006536(glutamate metabolic process);GO:0006749(glutathione metabolic process);GO:0006750(glutathione biosynthetic process);GO:0006979(response to oxidative stress);GO:0035229(positive regulation of glutamate-cyst	GO:0005625(soluble fraction);GO:0005829(cytosol);GO:0017109(glutamate-cysteine ligase complex)	GO:0004357(glutamate-cysteine ligase activity);GO:0005515(protein binding);GO:0016491(oxidoreductase activity);GO:0016874(ligase activity);GO:0035226(glutamate-cysteine ligase catalytic subunit binding);GO:0046982(protein heterodimerization activity)	ATCAAATCAAAAGGCTACATTTTACAAGCTAAAAGAAGGGGTTCTTAACTGACTTAGGAG	ref|NM_002061|gb|L35546|gb|BC041809|thc|THC2462240	1	1p22.1	GO:0035229|GO:0005515|GO:0046982|GO:0016491|GO:0006536|GO:0042493|GO:0006750|GO:0006979|GO:0017109|GO:0005829|GO:0004357|GO:0050880|GO:0006534|GO:0006749|GO:0035226|GO:0005625|GO:0016874	GO:0005515|GO:0046982|GO:0006536|GO:0016874|GO:0042493|GO:0006534|GO:0006749|GO:0005625|GO:0005829|GO:0035226|GO:0050880|GO:0035229|GO:0004357|GO:0006750|GO:0016491|GO:0017109|GO:0006979	NM_002061	Hs.596052
GT_44k_23_P10401	0.0912144	Detected	-0.0912144	Detected	0	-0.186535	Detected	0.0466077	Detected	-0.0699637	0.683006	169.077	113.218	105.633	123.469	PPP2R3A	5523	Homo sapiens protein phosphatase 2 (formerly 2A), regulatory subunit B'', alpha (PPP2R3A), transcript variant 1, mRNA [NM_002718]	GO:0006470(protein amino acid dephosphorylation)	GO:0000159(protein phosphatase type 2A complex)	GO:0005509(calcium ion binding);GO:0005515(protein binding);GO:0008601(protein phosphatase type 2A regulator activity)	TCTGGAACTTGAAAAAGTAGTAAGGGCCTCCAGAATTGACTTAGCCCTAGTAATAAAAGC	ref|NM_002718|ref|NM_181897|ens|ENST00000264977|ens|ENST00000334546	3	3q22.2	GO:0005515|GO:0008601|GO:0000159|GO:0006470|GO:0005509	GO:0005515|GO:0006470|GO:0008601|GO:0005509|GO:0000159	NM_002718	Hs.518155
GT_44k_23_P104012	-0.305048	Compromised	0.305048	Compromised	2.38419e-07	0.198296	Compromised	-0.200621	Compromised	-0.00116253	0.997744	5.71196	6.6251	6.13243	4.62514	GNAT2	2780	Guanine nucleotide-binding protein G(t), alpha-2 subunit (Transducin alpha-2 chain). [Source:Uniprot/SWISSPROT;Acc:P19087] [ENST00000351050]	GO:0007165(signal transduction);GO:0007186(G-protein coupled receptor protein signaling pathway);GO:0007601(visual perception);GO:0007602(phototransduction);GO:0050896(response to stimulus)	GO:0005834(heterotrimeric G-protein complex)	GO:0000166(nucleotide binding);GO:0004871(signal transducer activity);GO:0005525(GTP binding);GO:0008020(G-protein coupled photoreceptor activity)	TAGTCAATATACCATGACATGAAGAATGAATCCATTCTTTGGAGATGGAGTATACATGAC	ens|ENST00000351050|thc|THC2478726|thc|THC2776665	1	1p13.3	GO:0007602|GO:0008020|GO:0005525|GO:0007186|GO:0005834|GO:0004871|GO:0007601|GO:0000166|GO:0050896|GO:0007165	GO:0007165|GO:0000166|GO:0007186|GO:0005834|GO:0004871|GO:0005525|GO:0007602|GO:0007601|GO:0050896|GO:0008020	ENST00000351050
GT_44k_23_P104022	0.0151854	Detected	-0.0151854	Detected	0	0.291868	Detected	0.0201283	Detected	0.155998	0.372066	1688.75	1256.53	1549.47	1276.32	C1orf19	116461	Homo sapiens chromosome 1 open reading frame 19 (C1orf19), mRNA [NM_052965]	GO:0006397(mRNA processing);GO:0008033(tRNA processing)	GO:0005634(nucleus)	GO:0005515(protein binding)	GCAAGACGGAAAAGTGTATAAGTGGGTGTAATCATGGCTGAAATAACAGACCAAGCATAT	ref|NM_052965|ens|ENST00000361641|gb|AK098196|gb|AF288394	1	1q25.3	GO:0005634|GO:0005515|GO:0008033|GO:0006397	GO:0006397|GO:0005515|GO:0005634|GO:0008033	NM_052965	Hs.548197
GT_44k_23_P104025	0.149939	Detected	-0.149939	Detected	0	-0.100926	Detected	-0.277074	Detected	-0.189	0.390633	661.091	408.074	420.794	370.358	C1orf19	116461	Homo sapiens chromosome 1 open reading frame 19 (C1orf19), mRNA [NM_052965]	GO:0006397(mRNA processing);GO:0008033(tRNA processing)	GO:0005634(nucleus)	GO:0005515(protein binding)	TTTTAGGTTTTTAAACCTACTGTCTCTGTCATAACTTGTCAACACTGCTGTATGAAGCAC	ref|NM_052965|ens|ENST00000361641|gb|AF288394|gb|BC022030	1	1q25.3	GO:0005634|GO:0005515|GO:0008033|GO:0006397	GO:0006397|GO:0005515|GO:0005634|GO:0008033	NM_052965	Hs.548197
GT_44k_23_P104046	-0.00536013	Detected	0.00536013	Detected	0	-0.0949521	Detected	0.0903821	Detected	-0.002285	0.982596	893.039	683.672	635.662	718.779	BPNT1	10380	Homo sapiens 3'(2'), 5'-bisphosphate nucleotidase 1 (BPNT1), mRNA [NM_006085]	GO:0006139(nucleobase, nucleoside, nucleotide and nucleic acid metabolic process);GO:0007399(nervous system development)		GO:0000287(magnesium ion binding);GO:0004437(inositol or phosphatidylinositol phosphatase activity);GO:0008441(3'(2'),5'-bisphosphate nucleotidase activity);GO:0016787(hydrolase activity);GO:0031403(lithium ion binding)	GCCTCTGCTTATGTATTTGCAAGTCCTGGTTGTAAGAAGTGGGATACTTGTGCTCCAGAA	ref|NM_006085|gb|AJ249339|ens|ENST00000302686|ens|ENST00000322067	1	1q41	GO:0007399|GO:0016787|GO:0000287|GO:0031403|GO:0008441|GO:0004437|GO:0006139	GO:0006139|GO:0008441|GO:0000287|GO:0016787|GO:0004437|GO:0031403|GO:0007399	NM_006085	Hs.406134
GT_44k_23_P104054	0.0400114	Detected	-0.0400114	Detected	0	0.0190649	Detected	0.0189838	Detected	0.0190244	0.681319	3334.73	2397.3	2489.32	2475.34	C1orf9	51430	Homo sapiens chromosome 1 open reading frame 9 (C1orf9), transcript variant 2, mRNA [NM_016227]				TAAATTTCTTTCCTGTCTGCACAATTAGCTATTCAGAGCAAGAGGGCCTGATTTTATAGA	ref|NM_016227|ref|NM_014283|ens|ENST00000263688|ens|ENST00000367723	1	1q24.3			NM_016227	Hs.204559
GT_44k_23_P104065	-0.114324	Detected	0.114324	Detected	0	-0.142924	Detected	-0.527914	Detected	-0.335419	0.27281	1250.25	1113.21	928.355	706.966	ICMT	23463	Homo sapiens isoprenylcysteine carboxyl methyltransferase (ICMT), mRNA [NM_012405]	GO:0006464(protein modification process);GO:0006481(C-terminal protein amino acid methylation);GO:0006612(protein targeting to membrane)	GO:0005624(membrane fraction);GO:0005783(endoplasmic reticulum);GO:0016020(membrane);GO:0016021(integral to membrane)	GO:0004671(protein-S-isoprenylcysteine O-methyltransferase activity);GO:0008168(methyltransferase activity);GO:0016740(transferase activity)	AACTAAGATTCAGTCAGTATGTTTGTTTTGCAAGTTTGGGAGAGTAAGTTGGCTTTGAGT	ref|NM_012405|gb|BC017037|gb|BC028168|ens|ENST00000315234	1	1p36.31	GO:0006464|GO:0016020|GO:0006612|GO:0005624|GO:0016740|GO:0008168|GO:0004671|GO:0016021|GO:0005783|GO:0006481	GO:0004671|GO:0016020|GO:0006481|GO:0005783|GO:0006612|GO:0008168|GO:0005624|GO:0016021|GO:0016740|GO:0006464	NM_012405	Hs.562083
GT_44k_23_P104073	-0.0495687	Detected	0.0495687	Detected	0	-0.239109	Detected	-0.341162	Detected	-0.290135	0.0551898	480.682	391.247	319.247	295.79	S100A3	6274	Homo sapiens S100 calcium binding protein A3 (S100A3), mRNA [NM_002960]			GO:0005509(calcium ion binding);GO:0008270(zinc ion binding)	GGTCTTCTGCGATCAGTTAACCCATTTTACCTAGGAGGCCCAGAGATGTGAGGGCTCCTT	ref|NM_002960|ens|ENST00000368712|ens|ENST00000368713|gb|Z18948	1	1q21.3	GO:0008270|GO:0005509	GO:0005509|GO:0008270	NM_002960	Hs.557609
GT_44k_23_P104086	-0.285671	Detected	0.285671	Detected	0	0.476038	Detected	0.247003	Detected	0.36152	0.361058	131.212	148.155	168.499	142.965	CROCC	9696	Homo sapiens ciliary rootlet coiled-coil, rootletin (CROCC), mRNA [NM_014675]	GO:0007049(cell cycle);GO:0051297(centrosome organization and biogenesis)	GO:0005814(centriole);GO:0035253(ciliary rootlet)	GO:0005198(structural molecule activity);GO:0019894(kinesin binding)	AGGGCCGCCTGGACCGCACCCTCACGGGGGCTGAGCTGGAGCTGGCAGAGGCGCAGAGGC	ref|NM_014675|gb|DQ139275|gb|AB007914|ens|ENST00000375541	1	1p36.13	GO:0019894|GO:0005814|GO:0051297|GO:0005198|GO:0007049|GO:0035253	GO:0051297|GO:0007049|GO:0005198|GO:0005814|GO:0035253|GO:0019894	NM_014675	Hs.309403
GT_44k_23_P104098	-0.315754	Detected	0.315754	Detected	2.38419e-07	-0.00429297	Detected	0.300133	Detected	0.14792	0.714065	14.248	16.7729	13.3918	16.4459	SYT2	127833	Homo sapiens synaptotagmin II (SYT2), mRNA [NM_177402]	GO:0006810(transport)	GO:0008021(synaptic vesicle);GO:0016020(membrane);GO:0016021(integral to membrane);GO:0045202(synapse)	GO:0005215(transporter activity);GO:0005509(calcium ion binding)	GCAAGAACAAGTAGACAGCAGCGGCTGGGACCCCACACCTTTCACGGACACTGACAAGAT	ref|NM_177402|gb|BC100815|gb|BC100817|gb|BC100814	1	1q32.1	GO:0005215|GO:0016020|GO:0045202|GO:0016021|GO:0008021|GO:0006810|GO:0005509	GO:0005215|GO:0016020|GO:0005509|GO:0006810|GO:0045202|GO:0016021|GO:0008021	NM_177402	Hs.585015
GT_44k_23_P104109	0.27897	Detected	-0.27897	Detected	0	0.275558	Detected	0.180035	Detected	0.227797	0.505376	551.224	284.526	416.512	387.659	RPS6KC1	26750	Homo sapiens ribosomal protein S6 kinase, 52kDa, polypeptide 1 (RPS6KC1), mRNA [NM_012424]	GO:0006468(protein amino acid phosphorylation);GO:0007154(cell communication);GO:0007165(signal transduction)	GO:0016020(membrane)	GO:0000166(nucleotide binding);GO:0004672(protein kinase activity);GO:0004674(protein serine/threonine kinase activity);GO:0005515(protein binding);GO:0005524(ATP binding);GO:0016740(transferase activity);GO:0035091(phosphoinositide binding)	CATTTGGTGTTGCAGATGAGTTGTAAAGCCAACTGAAAGAGTTCCTTCAAGAAGTTCCTC	ref|NM_012424|gb|AK122921|gb|AK122989|gb|AF037447	1	1q32.3	GO:0004672|GO:0005515|GO:0016020|GO:0004674|GO:0005524|GO:0016740|GO:0006468|GO:0035091|GO:0000166|GO:0007165|GO:0007154	GO:0005515|GO:0007165|GO:0007154|GO:0004672|GO:0000166|GO:0016020|GO:0004674|GO:0006468|GO:0035091|GO:0005524|GO:0016740	NM_012424	Hs.591416
GT_44k_23_P104116	-0.273396	Detected	0.273396	Detected	0	0.254049	Detected	0.0429149	Detected	0.148482	0.662738	59401.3	65939.7	64848.3	55708.2	RBM8A	9939	Homo sapiens RNA binding motif protein 8A (RBM8A), mRNA [NM_005105]	GO:0000184(mRNA catabolic process, nonsense-mediated decay);GO:0006397(mRNA processing);GO:0006810(transport);GO:0008150(biological_process);GO:0008380(RNA splicing);GO:0051028(mRNA transport)	GO:0005634(nucleus);GO:0005681(spliceosome);GO:0005737(cytoplasm)	GO:0000166(nucleotide binding);GO:0003729(mRNA binding);GO:0005515(protein binding)	ATTCCATTTGACCATGCAGCCTTGGACAAATAGGACTGGGGTGGAACTTGCTGTGTTTAT	ref|NM_005105|gb|AF198620|gb|AF231512|ens|ENST00000330165	1	1q21.1	GO:0005634|GO:0005515|GO:0000184|GO:0008150|GO:0003729|GO:0005681|GO:0008380|GO:0005737|GO:0000166|GO:0006397|GO:0051028|GO:0006810	GO:0006397|GO:0008380|GO:0005515|GO:0008150|GO:0005737|GO:0000166|GO:0000184|GO:0006810|GO:0005681|GO:0005634|GO:0051028|GO:0003729	NM_005105	Hs.654719
GT_44k_23_P104138	-0.106358	Detected	0.106358	Detected	0	-0.254901	Detected	0.0263801	Detected	-0.114261	0.583443	54.1896	47.72	37.0276	44.7485	MGC15634	84841	Homo sapiens cDNA clone IMAGE:3344302. [BC007286]				ACATCAGTGCATGTGGAGGACATGAGTATTTAAGGAGAAGGTTCTAGGCTTCCGAAGTAA	gb|BC007286|ens|ENST00000323562|thc|THC2475810	1	1q42.13			BC007286	Hs.30323
GT_44k_23_P104146	-0.0277481	Detected	0.0277481	Detected	0	-0.0672579	Detected	0.182948	Detected	0.0578451	0.69592	837.329	661.23	617.062	729.837	ZMYM4	9202	Homo sapiens zinc finger, MYM-type 4 (ZMYM4), mRNA [NM_005095]	GO:0007275(multicellular organismal development)	GO:0005634(nucleus)	GO:0003677(DNA binding);GO:0008270(zinc ion binding)	TTGGATTGTCTGATAAGTCTGCCAATAAACTATCCAGAAATAGCAAGTGTAATAGTCCCC	ref|NM_005095|ens|ENST00000314607|ens|ENST00000373297|gb|AB007885	1	1p34.3	GO:0005634|GO:0003677|GO:0007275|GO:0008270	GO:0008270|GO:0007275|GO:0005634|GO:0003677	NM_005095	Hs.269211
GT_44k_23_P104151	0.189178	Detected	-0.189178	Detected	0	0.0210085	Detected	-0.0916538	Detected	-0.0353227	0.874463	602.353	352.132	406.026	373.436	TMEM69	51249	Homo sapiens transmembrane protein 69 (TMEM69), mRNA [NM_016486]		GO:0016020(membrane);GO:0016021(integral to membrane)		TTACCACATTATCCCAACTGGTTTAAAGCCCTGAGGATAGTAGTCACTTTATTGGCCACT	ref|NM_016486|gb|BC064539|ens|ENST00000290802|ens|ENST00000372025	1	1p34.1	GO:0016020|GO:0016021	GO:0016020|GO:0016021	NM_016486	Hs.652325
GT_44k_23_P104188	-0.157638	Detected	0.157638	Detected	0	0.374862	Detected	0.83211	Detected	0.603486	0.161851	2469.72	2335.1	2705.65	3693.98	ELF3	1999	Homo sapiens E74-like factor 3 (ets domain transcription factor, epithelial-specific ) (ELF3), mRNA [NM_004433]	GO:0006355(regulation of transcription, DNA-dependent);GO:0006366(transcription from RNA polymerase II promoter);GO:0007275(multicellular organismal development);GO:0008544(epidermis development);GO:0009653(anatomical structure morphogenesis)	GO:0005634(nucleus)	GO:0003700(transcription factor activity);GO:0003713(transcription coactivator activity);GO:0005515(protein binding)	AGGTTCTCCAGAGTCGGAACTGAGGGTTGGAACTATACCCGGGACCAAACTCACGGACCA	ref|NM_004433|gb|U73844|ens|ENST00000310044|ens|ENST00000367283	1	1q32.1	GO:0005634|GO:0005515|GO:0003713|GO:0003700|GO:0007275|GO:0009653|GO:0008544|GO:0006355|GO:0006366	GO:0005515|GO:0006355|GO:0003700|GO:0006366|GO:0008544|GO:0003713|GO:0007275|GO:0005634|GO:0009653	NM_004433	Hs.67928
GT_44k_23_P104193	0.0464292	Detected	-0.0464292	Detected	0	-0.175364	Detected	-0.289145	Detected	-0.232255	0.0871006	4905.35	3495.16	3185.88	2927.9	ITGB1	3688	Homo sapiens integrin, beta 1 (fibronectin receptor, beta polypeptide, antigen CD29 includes MDF2, MSK12) (ITGB1), transcript variant 1A, mRNA [NM_002211]	GO:0006968(cellular defense response);GO:0007155(cell adhesion);GO:0007156(homophilic cell adhesion);GO:0007160(cell-matrix adhesion);GO:0007229(integrin-mediated signaling pathway);GO:0007275(multicellular organismal development);GO:0016477(cell migratio	GO:0001726(ruffle);GO:0008305(integrin complex);GO:0016020(membrane);GO:0016021(integral to membrane)	GO:0004872(receptor activity);GO:0005515(protein binding);GO:0042802(identical protein binding);GO:0046982(protein heterodimerization activity)	TCCCACTGGTCCAGACATCATTCCAATTGTAGCTGGTGTGGTTGCTGGAATTGTTCTTAT	ref|NM_133376|ref|NM_033668|ref|NM_033669|ref|NM_033667	10	10p11.22	GO:0008305|GO:0004872|GO:0005515|GO:0016477|GO:0046982|GO:0007229|GO:0007275|GO:0042802|GO:0007160|GO:0007156|GO:0016020|GO:0007155|GO:0001726|GO:0006968|GO:0016021	GO:0005515|GO:0008305|GO:0046982|GO:0007275|GO:0001726|GO:0042802|GO:0006968|GO:0016477|GO:0007160|GO:0016020|GO:0007229|GO:0004872|GO:0016021|GO:0007155|GO:0007156	NM_133376	Hs.643813
GT_44k_23_P104199	0.151553	Detected	-0.151553	Detected	0	-0.208788	Detected	-0.278663	Detected	-0.243725	0.257611	1635.82	1007.49	965.134	914.389	ITGB1	3688	Homo sapiens integrin, beta 1 (fibronectin receptor, beta polypeptide, antigen CD29 includes MDF2, MSK12) (ITGB1), transcript variant 1A, mRNA [NM_002211]	GO:0006968(cellular defense response);GO:0007155(cell adhesion);GO:0007156(homophilic cell adhesion);GO:0007160(cell-matrix adhesion);GO:0007229(integrin-mediated signaling pathway);GO:0007275(multicellular organismal development);GO:0016477(cell migratio	GO:0001726(ruffle);GO:0008305(integrin complex);GO:0016020(membrane);GO:0016021(integral to membrane)	GO:0004872(receptor activity);GO:0005515(protein binding);GO:0042802(identical protein binding);GO:0046982(protein heterodimerization activity)	TGCAACCCCAACTACACTGGCAGTGCATGTGACTGTTCTTTGGATACTAGTACTTGTGAA	ref|NM_133376|ref|NM_033668|ref|NM_033669|ref|NM_033667	10	10p11.22	GO:0008305|GO:0004872|GO:0005515|GO:0016477|GO:0046982|GO:0007229|GO:0007275|GO:0042802|GO:0007160|GO:0007156|GO:0016020|GO:0007155|GO:0001726|GO:0006968|GO:0016021	GO:0005515|GO:0008305|GO:0046982|GO:0007275|GO:0001726|GO:0042802|GO:0006968|GO:0016477|GO:0007160|GO:0016020|GO:0007229|GO:0004872|GO:0016021|GO:0007155|GO:0007156	NM_133376	Hs.643813
GT_44k_23_P104201	-0.02004	Detected	0.02004	Detected	0	0.309917	Detected	0.0410819	Detected	0.175499	0.325697	9134.7	7136.9	8696.56	7177.91	YME1L1	10730	Homo sapiens YME1-like 1 (S. cerevisiae) (YME1L1), nuclear gene encoding mitochondrial protein, transcript variant 1, mRNA [NM_139312]	GO:0006508(proteolysis);GO:0030163(protein catabolic process)	GO:0005739(mitochondrion);GO:0016020(membrane)	GO:0000166(nucleotide binding);GO:0004222(metalloendopeptidase activity);GO:0005524(ATP binding);GO:0008270(zinc ion binding);GO:0016787(hydrolase activity);GO:0017111(nucleoside-triphosphatase activity);GO:0046872(metal ion binding)	TGGTGTAATTGAAGGGTGTGAAATGCTTTGTCAATCATTTGTCACATTTATCCAGTTTGG	ref|NM_139313|gb|AF070656|gb|AY358484|gb|BC024032	10	10p12.1	GO:0006508|GO:0016787|GO:0016020|GO:0046872|GO:0005524|GO:0004222|GO:0017111|GO:0005739|GO:0008270|GO:0000166|GO:0030163	GO:0005739|GO:0030163|GO:0017111|GO:0000166|GO:0016020|GO:0016787|GO:0006508|GO:0008270|GO:0004222|GO:0005524|GO:0046872	NM_139313	Hs.499145
GT_44k_23_P104224	-0.99525	Compromised	0.99525	Compromised	0	1.26946	Compromised	0.258993	Compromised	0.764228	0.56423	2.16861	6.54833	7.8932	3.89627	ACF	29974	Homo sapiens apobec-1 complementation factor (ACF), transcript variant 3, mRNA [NM_138933]	GO:0006381(mRNA editing);GO:0006397(mRNA processing);GO:0050821(protein stabilization)	GO:0005634(nucleus);GO:0005737(cytoplasm);GO:0030895(apolipoprotein B mRNA editing enzyme complex)	GO:0000166(nucleotide binding);GO:0003676(nucleic acid binding);GO:0003725(double-stranded RNA binding);GO:0003727(single-stranded RNA binding);GO:0005515(protein binding)	GACAGCTATTCTTGTACAAAATAACTATTCCTGCTCTAGCCAGCCAGAATCCTGCAATCC	ref|NM_138933|ref|NM_138932|ref|NM_014576|gb|AJ272078	10	10q11.23	GO:0003676|GO:0005634|GO:0005515|GO:0030895|GO:0006381|GO:0050821|GO:0005737|GO:0003727|GO:0000166|GO:0006397|GO:0003725	GO:0003725|GO:0006397|GO:0030895|GO:0005515|GO:0003727|GO:0005737|GO:0000166|GO:0050821|GO:0005634|GO:0003676|GO:0006381	NM_138933	Hs.499643
GT_44k_23_P104237	0.758984	Detected	-0.758985	Compromised	-2.38419e-07	0.818446	Detected	0.872898	Detected	0.845672	0.381378	17.5128	4.64677	13.8223	14.2742	GPAM	57678	Homo sapiens glycerol-3-phosphate acyltransferase, mitochondrial (GPAM), mRNA [NM_020918]	GO:0008152(metabolic process);GO:0008654(phospholipid biosynthetic process);GO:0044255(cellular lipid metabolic process)	GO:0005739(mitochondrion);GO:0016020(membrane);GO:0016021(integral to membrane)	GO:0004366(glycerol-3-phosphate O-acyltransferase activity);GO:0008415(acyltransferase activity);GO:0016740(transferase activity)	ATGCTGTGAAAATGTTTAAGGATATTGGGGTTTTCAAGGAGACCAAACAAAAGAGAGTGT	ref|NM_020918|gb|BC030783|ens|ENST00000369432|ens|ENST00000348367	10	10q25.2	GO:0004366|GO:0016020|GO:0008415|GO:0008152|GO:0016740|GO:0005739|GO:0016021|GO:0044255|GO:0008654	GO:0005739|GO:0016020|GO:0008152|GO:0004366|GO:0008654|GO:0016021|GO:0044255|GO:0016740|GO:0008415	NM_020918	Hs.42586
GT_44k_23_P104252	-0.210406	Compromised	0.210406	Compromised	0	0.249625	Compromised	0.0395789	Compromised	0.144602	0.601256	2.22158	2.2599	2.31458	1.98984	ITIH5	80760	inter-alpha trypsin inhibitor heavy chain precursor 5 isoform 1 [Source:RefSeq_peptide;Acc:NP_085046] [ENST00000256861]	GO:0030212(hyaluronan metabolic process)		GO:0004867(serine-type endopeptidase inhibitor activity)	CCATACATTTGATCGTTGTAAACCATGAAGTCTTTTCTTGCAAGACGTTTTTCTTCTGCT	ref|NM_030569|ref|NM_032817|ens|ENST00000298441|ens|ENST00000256861	10	10p14	GO:0004867|GO:0030212	GO:0004867|GO:0030212	NM_030569
GT_44k_23_P104275	-0.245763	Compromised	0.245763	Compromised	0	0.234754	Compromised	0.299602	Compromised	0.267178	0.39385	2.32373	2.48256	2.45562	2.55423	SLC16A12	387700	Homo sapiens cDNA FLJ42911 fis, clone BRHIP3024118, weakly similar to Monocarboxylate transporter 4. [AK124901]	GO:0006810(transport)	GO:0016020(membrane);GO:0016021(integral to membrane)	GO:0005215(transporter activity)	CCTTCTCATTTGGGATTTGTGCTCATAACTGAACTCGTATCTTTGGTCAATGGGCATAGC	ref|NM_213606|ens|ENST00000341233|gb|AK127303|thc|THC2477985	10	10q23.31	GO:0005215|GO:0016020|GO:0016021|GO:0006810	GO:0005215|GO:0016020|GO:0006810|GO:0016021	NM_213606	Hs.530338
GT_44k_23_P104282	0.0422514	Detected	-0.0422514	Detected	0	0.112437	Detected	0.0343287	Detected	0.0733831	0.330272	273.963	196.338	217.844	205.216	C10orf6	55719	Homo sapiens chromosome 10 open reading frame 6 (C10orf6), mRNA [NM_018121]				AGGAAGAGGTTAAGCTGTAAAGTAGTGGCCCTGTTTTGATGCCAGAACATTCATATGCTG	ref|NM_018121|ens|ENST00000238961|gb|AK001374|gb|AL832383	10	10q24.31			NM_018121	Hs.447458
GT_44k_23_P104295	-0.154279	Detected	0.154279	Detected	0	-0.239337	Detected	-0.0163901	Detected	-0.127863	0.570932	140.831	132.536	100.558	116.711	FBXW4	6468	Homo sapiens F-box and WD repeat domain containing 4 (FBXW4), mRNA [NM_022039]	GO:0006511(ubiquitin-dependent protein catabolic process);GO:0006512(ubiquitin cycle);GO:0007275(multicellular organismal development);GO:0016055(Wnt receptor signaling pathway);GO:0030326(embryonic limb morphogenesis)	GO:0000151(ubiquitin ligase complex)	GO:0003674(molecular_function)	AGTCTGGTCCATTGCTATCAGCCCATTACTCAGCTCTTTTGTGACAGGGACGGCTTGTTG	ref|NM_022039|ens|ENST00000389046|ens|ENST00000389047|ens|ENST00000331272	10	10q24.32	GO:0003674|GO:0006511|GO:0007275|GO:0030326|GO:0016055|GO:0000151|GO:0006512	GO:0006511|GO:0003674|GO:0006512|GO:0000151|GO:0007275|GO:0030326|GO:0016055	NM_022039	Hs.500822
GT_44k_23_P1043	0.194381	Detected	-0.194381	Detected	0	0.658207	Detected	1.00864	Detected	0.833426	0.0860601	768.007	445.745	802.263	1017.15	C1orf106	55765	Homo sapiens chromosome 1 open reading frame 106 (C1orf106), mRNA [NM_018265]				TTCCAAGAACTCTGGTGTCTGACCTAGAAGAGGCACAGTTCTCTCTACTGGAAAGAAAAC	ref|NM_018265|gb|AK001583|ens|ENST00000367342|gb|AK001763	1	1q32.1			NM_018265	Hs.518997
GT_44k_23_P104318	0.155423	Detected	-0.155423	Detected	0	-0.988377	Detected	0.504962	Detected	-0.241707	0.781327	21575.8	13217.3	7395.63	20705.8	DDIT4	54541	Homo sapiens DNA-damage-inducible transcript 4 (DDIT4), mRNA [NM_019058]				TCGTGGAGGTGGTTTGTGTATCTTACTGGTCTGAAGGGACCAAGTGTGTTTGTTGTTTGT	ref|NM_019058|ens|ENST00000307365|gb|AY090097|gb|BC015236	10	10q22.1			NM_019058	Hs.523012
GT_44k_23_P104323	-0.146678	Detected	0.146678	Detected	0	0.179383	Detected	0.111844	Detected	0.145613	0.435392	1572.88	1464.72	1493.4	1417.17	MGMT	4255	Homo sapiens O-6-methylguanine-DNA methyltransferase (MGMT), mRNA [NM_002412]	GO:0006266(DNA ligation);GO:0006307(DNA dealkylation);GO:0043281(regulation of caspase activity)	GO:0005634(nucleus)	GO:0003677(DNA binding);GO:0003908(methylated-DNA-[protein]-cysteine S-methyltransferase activity);GO:0008270(zinc ion binding);GO:0009008(DNA-methyltransferase activity);GO:0016740(transferase activity);GO:0046872(metal ion binding)	TCTTCACCATCCCGTTTTCCAGCAAGAGTCGTTCACCAGACAGGTGTTATGGAAGCTGCT	ref|NM_002412|gb|BC000824|ens|ENST00000306010|gb|BT006714	10	10q26.3	GO:0005634|GO:0003908|GO:0043281|GO:0046872|GO:0003677|GO:0016740|GO:0009008|GO:0008270|GO:0006266|GO:0006307	GO:0006307|GO:0043281|GO:0009008|GO:0003908|GO:0008270|GO:0005634|GO:0003677|GO:0006266|GO:0016740|GO:0046872	NM_002412	Hs.501522
GT_44k_23_P104335	-0.222057	Compromised	0.222057	Compromised	2.38419e-07	0.221386	Compromised	-0.000454903	Compromised	0.110466	0.699827	2.0725	2.14258	2.13457	1.82015	FAM13C1	220965	Homo sapiens family with sequence similarity 13, member C1 (FAM13C1), transcript variant 2, mRNA [NM_001001971]				CATGGCAGTATATACTGCAAACAAGGCTAGTTGTCATTTCAAAAAGTGAAAATTTGGTCT	gb|U79304|thc|THC2733885	10	10q21.1			U79304	Hs.607594
GT_44k_23_P104346	-0.137002	Detected	0.137002	Detected	0	0.612331	Detected	0.60774	Detected	0.610036	0.0469276	606.343	557.124	771.998	765.265	PIP5K2A	5305	Phosphatidylinositol-4-phosphate 5-kinase type-2 alpha (EC 2.7.1.68) (Phosphatidylinositol-4-phosphate 5-kinase type II alpha) (1- phosphatidylinositol-4-phosphate 5-kinase 2-alpha) (PtdIns(4)P-5- kinase isoform 2-alpha) (PIP5KII-alpha)...	GO:0006650(glycerophospholipid metabolic process);GO:0016310(phosphorylation);GO:0046488(phosphatidylinositol metabolic process)	GO:0005575(cellular_component)	GO:0016301(kinase activity);GO:0016308(1-phosphatidylinositol-4-phosphate 5-kinase activity);GO:0016740(transferase activity)	GAACATCGACGTCTATGGAATTAAGTGCCATGAAAACTCGCCTAGGAAGGAGGTGTACTT	ref|NM_005028|gb|U14957|gb|S78798|gb|BC018034	10	10p12.2	GO:0016310|GO:0016740|GO:0016301|GO:0016308|GO:0046488|GO:0005575|GO:0006650	GO:0016310|GO:0016301|GO:0046488|GO:0006650|GO:0005575|GO:0016740|GO:0016308	NM_005028	Hs.57079
GT_44k_23_P104351	0.193289	Detected	-0.193289	Detected	0	-0.0519423	Detected	-0.179039	Detected	-0.115491	0.627519	2912.63	1693.03	1861.18	1694.75	FAM45A	404636	Homo sapiens family with sequence similarity 45, member A (FAM45A), mRNA [NM_207009]				TGAGCCAAACTGCTAATTTTCTGCGGAACTGTCTAGAAGATCATTCAAGAGACCCTGCAG	ref|NM_207009|ens|ENST00000361432|ens|ENST00000314331|ens|ENST00000370942	10	10q26.11			NM_207009	Hs.434241
GT_44k_23_P104362	-0.110984	Detected	0.110984	Detected	0	-0.029707	Detected	0.0352821	Detected	0.00278759	0.982958	10087.5	8940.29	8083.05	8408.46	ECHS1	1892	Homo sapiens enoyl Coenzyme A hydratase, short chain, 1, mitochondrial (ECHS1), nuclear gene encoding mitochondrial protein, mRNA [NM_004092]	GO:0006091(generation of precursor metabolites and energy);GO:0006629(lipid metabolic process);GO:0006631(fatty acid metabolic process);GO:0006635(fatty acid beta-oxidation)	GO:0005739(mitochondrion)	GO:0004300(enoyl-CoA hydratase activity);GO:0005515(protein binding);GO:0016829(lyase activity)	TTTTAGAAGCAAGTAAATCATCCTCTTTTCAAGAGCAGTGTCCGTGGTGTGCAGTTCCTC	ref|NM_004092|ens|ENST00000368547|gb|BC013264|gb|BC008906	10	10q26.3	GO:0006629|GO:0016829|GO:0005515|GO:0006631|GO:0005739|GO:0004300|GO:0006635|GO:0006091	GO:0005739|GO:0005515|GO:0006629|GO:0006635|GO:0006631|GO:0006091|GO:0004300|GO:0016829	NM_004092	Hs.76394
GT_44k_23_P104372	-0.286178	Detected	0.286178	Detected	0	0.519739	Detected	-0.174252	Detected	0.172744	0.73792	8594.69	9711.28	11380.5	6995.64	DNAJC9	23234	Homo sapiens DnaJ (Hsp40) homolog, subfamily C, member 9 (DNAJC9), mRNA [NM_015190]	GO:0006457(protein folding)		GO:0031072(heat shock protein binding)	CCAGTTTACATTTGGTCTTAATGATCTTGAATAGATCCTCTCTTCATTTTACTCAGCCAG	ref|NM_015190|ens|ENST00000372950|gb|AK094162|gb|AF327347	10	10q22.2	GO:0006457|GO:0031072	GO:0006457|GO:0031072	NM_015190	Hs.654694
GT_44k_23_P104387	-0.0442734	Detected	0.0442734	Detected	0	0.976714	Detected	0.991004	Detected	0.983859	0.00207126	4416.26	3568.29	6787.8	6817.24	GHITM	27069	Homo sapiens growth hormone inducible transmembrane protein (GHITM), mRNA [NM_014394]	GO:0008150(biological_process)	GO:0005739(mitochondrion);GO:0016020(membrane);GO:0016021(integral to membrane)	GO:0003674(molecular_function)	TTTTCTGGAGAATAAATGCAGTAATCCTCTCCCAAATAAGCACACACATTTTCAATTCTC	ref|NM_014394|gb|AK098770|gb|BC010354|ens|ENST00000317332	10	10q23.1	GO:0016020|GO:0003674|GO:0008150|GO:0005739|GO:0016021	GO:0005739|GO:0008150|GO:0003674|GO:0016020|GO:0016021	NM_014394	Hs.352656
GT_44k_23_P104413	-0.488393	Detected	0.488393	Detected	0	-0.392454	Detected	-0.0602045	Detected	-0.226329	0.703701	82044.4	122699	66413.4	83147.7	DUX4	22947	Homo sapiens double homeobox, 4 (DUX4), mRNA [NM_033178]	GO:0006355(regulation of transcription, DNA-dependent)	GO:0005634(nucleus)	GO:0003700(transcription factor activity)	CCGGGGCAGCTCCACCTCCCCAGCCCGCGCCCCCGGGACGCCTCCGCCTCCGCGCGGCAG	ref|NM_033178|ens|ENST00000358567|ref|XM_001130131|ref|XM_928000	10	10q26.3	GO:0005634|GO:0003700|GO:0006355	GO:0006355|GO:0003700|GO:0005634	NM_033178	Hs.553518
GT_44k_23_P10442	-0.00557709	Detected	0.00557709	Detected	0	-0.105507	Detected	-0.0618	Detected	-0.0836535	0.0656164	602.321	461.25	425.669	436.322	OSBPL1A	114876	Homo sapiens oxysterol binding protein-like 1A, mRNA (cDNA clone IMAGE:5922907), complete cds. [BC041563]	GO:0006869(lipid transport);GO:0008202(steroid metabolic process);GO:0008203(cholesterol metabolic process);GO:0016192(vesicle-mediated transport)	GO:0005622(intracellular)	GO:0005543(phospholipid binding)	GCACATTCATCTTAAATCTTATAGTATTTATCCACCCAAACCCCAGACTGAGATACTGCT	ref|NM_080597|ref|NM_133268|ref|NM_018030|ens|ENST00000319481	18	18q11.2	GO:0016192|GO:0008202|GO:0008203|GO:0006869|GO:0005543|GO:0005622	GO:0005622|GO:0005543|GO:0006869|GO:0016192|GO:0008202|GO:0008203	NM_080597	Hs.370725
GT_44k_23_P104438	-0.223433	Compromised	0.223433	Compromised	0	2.92334	Detected	3.03983	Detected	2.98159	0.00594384	2.13043	2.20667	14.2911	15.4068	MYPN	84665	Homo sapiens myopalladin (MYPN), mRNA [NM_032578]		GO:0005634(nucleus)	GO:0003779(actin binding)	AAAGAAATCCTCTGTGGGGTCACTTTAAAAACTACTAGCTTCAACTACCACTTACAAAAT	ref|NM_032578|gb|AL832379|ens|ENST00000358913|ens|ENST00000340411	10	10q21.3	GO:0005634|GO:0003779	GO:0003779|GO:0005634	NM_032578	Hs.55205
GT_44k_23_P104445	-0.271808	Detected	0.271809	Detected	2.38419e-07	0.814208	Detected	0.0288191	Detected	0.421513	0.470559	13.1051	14.5156	21.0712	12.1574	PIK3AP1	118788	Homo sapiens phosphoinositide-3-kinase adaptor protein 1 (PIK3AP1), mRNA [NM_152309]			GO:0016301(kinase activity)	AGTCTTCAGCCTGTTAATGATGTCTTCATGTTGAGTTTTATAGCATGACTGTTGACCTTA	ref|NM_152309|gb|BC029917|gb|BX648550|ens|ENST00000318798	10	10q24.1	GO:0016301	GO:0016301	NM_152309	Hs.310456
GT_44k_23_P104451	0.0463386	Detected	-0.0463386	Detected	0	0.0362983	Detected	0.13786	Detected	0.0870791	0.332814	3358.91	2393.59	2526.4	2695.59	DDX50	79009	Homo sapiens DEAD (Asp-Glu-Ala-Asp) box polypeptide 50 (DDX50), mRNA [NM_024045]		GO:0005634(nucleus)	GO:0000166(nucleotide binding);GO:0003676(nucleic acid binding);GO:0003723(RNA binding);GO:0005524(ATP binding);GO:0008026(ATP-dependent helicase activity);GO:0016787(hydrolase activity)	CCAAAAATTAGGTCATCATAGTTGAGGTATGTGTCTGCTATTTGCAAAGAAGTTGGTCGT	ref|NM_024045|ens|ENST00000373585|gb|AF334103|gb|BC000210	10	10q21.3	GO:0003676|GO:0005634|GO:0008026|GO:0016787|GO:0005524|GO:0003723|GO:0000166	GO:0008026|GO:0000166|GO:0016787|GO:0003723|GO:0005634|GO:0003676|GO:0005524	NM_024045	Hs.522984
GT_44k_23_P104464	0.303339	Detected	-0.303339	Detected	0	1.12941	Detected	1.32142	Detected	1.22541	0.0612827	1083.08	540.481	1454.31	1652.1	ALOX5	240	Homo sapiens arachidonate 5-lipoxygenase (ALOX5), mRNA [NM_000698]	GO:0006118(electron transport);GO:0006691(leukotriene metabolic process);GO:0006954(inflammatory response);GO:0019370(leukotriene biosynthetic process)	GO:0005634(nucleus);GO:0005737(cytoplasm)	GO:0004051(arachidonate 5-lipoxygenase activity);GO:0005506(iron ion binding);GO:0005509(calcium ion binding);GO:0005515(protein binding);GO:0016165(lipoxygenase activity);GO:0016491(oxidoreductase activity);GO:0046872(metal ion binding)	GATGTCTATTCTTGTTGGAGACATGGGATGATTATTTTCTGTTCTATTTGTGCTTAGTCC	ref|NM_000698|ens|ENST00000374391|gb|J03600|gb|J03571	10	10q11.21	GO:0005515|GO:0006954|GO:0016491|GO:0019370|GO:0005509|GO:0005506|GO:0006118|GO:0005634|GO:0046872|GO:0004051|GO:0005737|GO:0006691|GO:0016165	GO:0005515|GO:0019370|GO:0005506|GO:0005509|GO:0005634|GO:0006691|GO:0006118|GO:0046872|GO:0005737|GO:0006954|GO:0004051|GO:0016165|GO:0016491	NM_000698	Hs.89499
GT_44k_23_P104471	0.120033	Detected	-0.120033	Detected	0	-0.856157	Detected	-0.553082	Detected	-0.704619	0.0677151	167.447	107.736	64.4674	79.0956	DUSP13	51207	Homo sapiens dual specificity phosphatase 13 (DUSP13), transcript variant 1, mRNA [NM_001007271]	GO:0006470(protein amino acid dephosphorylation);GO:0007126(meiosis);GO:0007283(spermatogenesis)		GO:0004725(protein tyrosine phosphatase activity);GO:0008138(protein tyrosine/serine/threonine phosphatase activity);GO:0016787(hydrolase activity);GO:0016791(phosphoric monoester hydrolase activity)	GATTTCCCTGACCCAATTCAGAGATTCTTTATGCAAAAGTGAGTTCAGTCCATCTCTATA	ref|NM_001007271|ref|NM_001007274|ref|NM_001007273|ref|NM_001007275	10	10q22.2	GO:0008138|GO:0016787|GO:0007126|GO:0016791|GO:0004725|GO:0007283|GO:0006470	GO:0016791|GO:0006470|GO:0007126|GO:0016787|GO:0007283|GO:0008138|GO:0004725	NM_001007271	Hs.178170
GT_44k_23_P104484	-0.383531	Compromised	0.38353	Compromised	-2.38419e-07	0.070322	Compromised	0.460311	Compromised	0.265317	0.600306	2.32758	3.00998	2.41465	3.14652	GPR120	338557	Homo sapiens G protein-coupled receptor 120 (GPR120), mRNA [NM_181745]	GO:0007165(signal transduction);GO:0007186(G-protein coupled receptor protein signaling pathway)	GO:0016020(membrane);GO:0016021(integral to membrane)	GO:0001584(rhodopsin-like receptor activity);GO:0004872(receptor activity);GO:0008289(lipid binding)	TCTGGCTAATTTTTCTTTATAGCAGAGTTTCTCACACCTGGCGAGCTGTGGCATGCTTTT	ens|ENST00000371483|ens|ENST00000371481	10	10q23.33	GO:0008289|GO:0004872|GO:0016020|GO:0007186|GO:0016021|GO:0001584|GO:0007165	GO:0007165|GO:0007186|GO:0016020|GO:0001584|GO:0004872|GO:0016021|GO:0008289	ENST00000371483	Hs.677835
GT_44k_23_P104493	0.120264	Detected	-0.120264	Detected	0	-0.0370302	Detected	0.201285	Detected	0.0821273	0.675537	342.885	220.543	232.876	273.176	PAPSS2	9060	Homo sapiens 3'-phosphoadenosine 5'-phosphosulfate synthase 2 (PAPSS2), transcript variant 2, mRNA [NM_001015880]	GO:0000103(sulfate assimilation);GO:0001501(skeletal development);GO:0006139(nucleobase, nucleoside, nucleotide and nucleic acid metabolic process)	GO:0005622(intracellular)	GO:0000166(nucleotide binding);GO:0004020(adenylylsulfate kinase activity);GO:0004781(sulfate adenylyltransferase (ATP) activity);GO:0005515(protein binding);GO:0005524(ATP binding);GO:0016779(nucleotidyltransferase activity)	AAAGCCATGGACTTCTATGATCCAGCAAGGCACAATGAGTTTGACTTCATCTCAGGAACT	ref|NM_001015880|ref|NM_004670|gb|BC009894|ens|ENST00000371981	10	10q23.2	GO:0001501|GO:0005515|GO:0005524|GO:0016779|GO:0004781|GO:0000103|GO:0004020|GO:0000166|GO:0006139|GO:0005622	GO:0005622|GO:0005515|GO:0006139|GO:0004020|GO:0001501|GO:0000166|GO:0000103|GO:0004781|GO:0016779|GO:0005524	NM_001015880	Hs.524491
GT_44k_23_P104509	-0.0992351	Detected	0.0992351	Detected	0	-0.105742	Detected	-0.00938225	Detected	-0.0575621	0.653838	62.6839	54.6578	47.2632	50.2468	FAM53B	9679	Homo sapiens family with sequence similarity 53, member B (FAM53B), mRNA [NM_014661]	GO:0008150(biological_process)	GO:0005575(cellular_component)	GO:0003674(molecular_function)	CTCACATGAGCAGTTTTCCTTTGTGGAATACTGTCCTCCCTCAGCCAACAGCACACCTGC	ref|NM_014661|gb|BC031654|ens|ENST00000337318|ens|ENST00000280780	10	10q26.13	GO:0003674|GO:0008150|GO:0005575	GO:0008150|GO:0003674|GO:0005575	NM_014661	Hs.129195
GT_44k_23_P104522	0.136949	Detected	-0.136949	Detected	0	0.0661111	Detected	0.259249	Detected	0.16268	0.434053	808.379	508.058	582.93	662.727	NEBL	10529	Homo sapiens nebulette (NEBL), transcript variant 1, mRNA [NM_006393]	GO:0006811(ion transport);GO:0030832(regulation of actin filament length)	GO:0005856(cytoskeleton);GO:0015629(actin cytoskeleton)	GO:0003779(actin binding);GO:0008270(zinc ion binding);GO:0008307(structural constituent of muscle);GO:0046872(metal ion binding)	TGTGTTCATGGTTTCCTTTGATTGGCTATTGAACCCTTCTGGGAAATGTATTTTTGTAGA	ref|NM_006393|gb|BC110452|gb|AK096540|ens|ENST00000377159	10	10p12.31	GO:0008307|GO:0046872|GO:0006811|GO:0005856|GO:0008270|GO:0003779|GO:0015629|GO:0030832	GO:0030832|GO:0003779|GO:0008270|GO:0015629|GO:0005856|GO:0008307|GO:0046872|GO:0006811	NM_006393	Hs.5025
GT_44k_23_P104555	-0.0631795	Detected	0.063179	Detected	-2.38419e-07	0.790355	Detected	0.446774	Detected	0.618564	0.0775183	19.2172	15.9396	26.3	20.6113	ANKRD2	26287	Homo sapiens ankyrin repeat domain 2 (stretch responsive muscle) (ANKRD2), mRNA [NM_020349]	GO:0007517(muscle development)	GO:0005634(nucleus);GO:0030017(sarcomere)	GO:0008307(structural constituent of muscle)	AGTCCGGACAGGGCAGGTGGAGATTGTGGAGCACTTTCTATCCCTGGGCCTGGAAATCAA	ref|NM_020349|gb|BC107759|ens|ENST00000307518|ens|ENST00000370655	10	10q24.1	GO:0008307|GO:0005634|GO:0007517|GO:0030017	GO:0007517|GO:0005634|GO:0008307|GO:0030017	NM_020349	Hs.73708
GT_44k_23_P104563	0.118781	Detected	-0.118781	Detected	0	-0.728236	Detected	-0.530166	Detected	-0.629201	0.0554362	871.84	561.919	367.101	418.782	CPT1A	1374	Carnitine O-palmitoyltransferase I, liver isoform (EC 2.3.1.21) (CPT I) (CPTI-L) (Carnitine palmitoyltransferase 1A). [Source:Uniprot/SWISSPROT;Acc:P50416] [ENST00000265641]	GO:0006629(lipid metabolic process);GO:0006631(fatty acid metabolic process);GO:0006635(fatty acid beta-oxidation);GO:0006810(transport)	GO:0005739(mitochondrion);GO:0005743(mitochondrial inner membrane);GO:0016020(membrane);GO:0016021(integral to membrane);GO:0019867(outer membrane)	GO:0004095(carnitine O-palmitoyltransferase activity);GO:0008415(acyltransferase activity);GO:0016740(transferase activity)	ATGACGGCTATGGTGTGTCGTACATCCTTGTGGGAGAGAACCTCATCAATTTCCACATTT	ref|NM_001876|ref|NM_001031847|ens|ENST00000376618|gb|BT009791	11	11q13.2	GO:0006629|GO:0019867|GO:0004095|GO:0016020|GO:0008415|GO:0006631|GO:0016740|GO:0005739|GO:0006635|GO:0016021|GO:0005743|GO:0006810	GO:0005739|GO:0006629|GO:0006635|GO:0016020|GO:0004095|GO:0019867|GO:0006810|GO:0005743|GO:0006631|GO:0016021|GO:0016740|GO:0008415	NM_001876	Hs.503043
GT_44k_23_P104579	0.101339	Detected	-0.101339	Detected	0	-0.273193	Detected	-0.324779	Detected	-0.298986	0.103652	1955.51	1291.21	1142.46	1096.2	CDK2AP2	10263	Homo sapiens CDK2-associated protein 2 (CDK2AP2), mRNA [NM_005851]				ATGGAGCGCCTGAAGAGAGGTATCATCCATGCCCGGGCCCTAGTCAGAGAGTGCCTGGCA	ref|NM_005851|ens|ENST00000301488|gb|CR542042|gb|BT006909	11	11q13.1			NM_005851	Hs.523835
GT_44k_23_P10458	-0.577447	Compromised	0.577447	Compromised	0	-0.209681	Compromised	-0.461723	Compromised	-0.335702	0.627308	4.0298	6.81855	3.93839	3.2887	C22orf26	55267	Homo sapiens chromosome 22 open reading frame 26 (C22orf26), mRNA [NM_018280]				CCAGGTGTGACCTTGTAGATGGCCTCTATTCTGGATTCACAGCTGCTGAGGAGGAGGAAG	ref|NM_018280|ens|ENST00000333761|gb|AK001807|thc|THC2485776	22	22q13.31			NM_018280	Hs.567529
GT_44k_23_P104583	-0.0291028	Detected	0.0291028	Detected	0	-0.0227609	Detected	0.135216	Detected	0.0562277	0.572927	449.682	355.777	342.09	379.555	CORO1B	57175	Homo sapiens coronin, actin binding protein, 1B (CORO1B), transcript variant 1, mRNA [NM_020441]			GO:0003779(actin binding);GO:0005515(protein binding)	ACACCAGTGTGGTCTACGTCTGCGGCAAGGGTGACTCCAGCATCCGGTACTTTGAGATCA	ref|NM_020441|ref|NM_001018070|gb|DQ893397|gb|DQ896718	11	11q13.1	GO:0005515|GO:0003779	GO:0005515|GO:0003779	NM_020441	Hs.6191
GT_44k_23_P104594	0.167608	Detected	-0.167608	Detected	0	-0.209754	Detected	-0.324245	Detected	-0.266999	0.270689	29.8586	17.9849	17.4099	15.9923	SCT	6343	Homo sapiens secretin (SCT), mRNA [NM_021920]	GO:0030157(pancreatic juice secretion)	GO:0005576(extracellular region)	GO:0005179(hormone activity)	AGCATGGCCTGGACCAGGCTCAGCGCGGGTCTGCTCTGCCCGTCAGGGTCCAACATGCCC	ref|NM_021920|ens|ENST00000176195|thc|THC2491028	11	11p15.5	GO:0005179|GO:0005576|GO:0030157	GO:0005179|GO:0005576|GO:0030157	NM_021920	Hs.632324
GT_44k_23_P104607	-0.295579	Detected	0.295579	Detected	0	0.45329	Detected	0.308876	Detected	0.381083	0.337008	9087.24	10402.5	11566.2	10406.3	PSMC3	5702	Homo sapiens proteasome (prosome, macropain) 26S subunit, ATPase, 3 (PSMC3), mRNA [NM_002804]	GO:0030163(protein catabolic process)	GO:0000502(proteasome complex (sensu Eukaryota));GO:0005634(nucleus);GO:0005737(cytoplasm);GO:0005829(cytosol)	GO:0000166(nucleotide binding);GO:0003713(transcription coactivator activity);GO:0003714(transcription corepressor activity);GO:0005515(protein binding);GO:0005524(ATP binding);GO:0016787(hydrolase activity);GO:0017111(nucleoside-triphosphatase activity)	ACAAGGAGAAGTTTGAGAACTTGGGGATCCAACCTCCAAAAGGGGTGCTGATGTATGGGC	ref|NM_002804|gb|BC106920|ens|ENST00000298852|gb|CR456731	11	11p11.2	GO:0005634|GO:0005515|GO:0003713|GO:0016787|GO:0005829|GO:0000502|GO:0005524|GO:0005737|GO:0017111|GO:0000166|GO:0003714|GO:0030163	GO:0005515|GO:0030163|GO:0017111|GO:0005737|GO:0000502|GO:0000166|GO:0016787|GO:0003714|GO:0003713|GO:0005634|GO:0005524|GO:0005829	NM_002804	Hs.250758
GT_44k_23_P104617	-0.0816851	Detected	0.0816851	Detected	0	0.128951	Detected	0.0665979	Detected	0.0977745	0.37974	1679.92	1429.61	1472.39	1402.26	GYLTL1B	120071	Homo sapiens glycosyltransferase-like 1B (GYLTL1B), mRNA [NM_152312]	GO:0006688(glycosphingolipid biosynthetic process);GO:0009101(glycoprotein biosynthetic process);GO:0016051(carbohydrate biosynthetic process);GO:0046716(muscle maintenance)	GO:0016020(membrane);GO:0016021(integral to membrane);GO:0030173(integral to Golgi membrane)	GO:0016758(transferase activity, transferring hexosyl groups)	ATTGGGCAGACACCAGGGCAACCTGCCCTCCGCCATCCCTGCTATTTAAATTATTTAAGG	ref|NM_152312|gb|AK092526|ens|ENST00000325468|ens|ENST00000298826	11	11p11.2	GO:0030173|GO:0006688|GO:0009101|GO:0016020|GO:0046716|GO:0016051|GO:0016758|GO:0016021	GO:0016051|GO:0030173|GO:0009101|GO:0016758|GO:0016020|GO:0006688|GO:0016021|GO:0046716	NM_152312	Hs.86543
GT_44k_23_P104624	0.29934	Detected	-0.29934	Detected	0	0.541361	Detected	0.723154	Detected	0.632257	0.180669	3544.54	1778.65	3174.98	3581.33	ENDOD1	23052	Endonuclease domain-containing 1 protein precursor (EC 3.1.30.-). [Source:Uniprot/SWISSPROT;Acc:O94919] [ENST00000278505]			GO:0003676(nucleic acid binding);GO:0004519(endonuclease activity);GO:0016787(hydrolase activity)	GGAGAGAACACATGGTACAATCGTAACACATGAAGGACAAGTAAGTGCTGCAGTAAAGGT	ens|ENST00000278505|gb|AB020637|gb|AF131747|gb|XM_290546	11	11q21	GO:0004519|GO:0003676|GO:0016787	GO:0004519|GO:0016787|GO:0003676	ENST00000278505	Hs.167115
GT_44k_23_P10463	-0.187448	Detected	0.187448	Detected	0	0.173761	Detected	0.0214319	Detected	0.0975966	0.67718	125607	123771	122201	109344	NDUFS5	4725	Homo sapiens NADH dehydrogenase (ubiquinone) Fe-S protein 5, 15kDa (NADH-coenzyme Q reductase) (NDUFS5), mRNA [NM_004552]	GO:0006120(mitochondrial electron transport, NADH to ubiquinone)	GO:0005739(mitochondrion);GO:0005747(mitochondrial respiratory chain complex I)	GO:0003954(NADH dehydrogenase activity);GO:0008137(NADH dehydrogenase (ubiquinone) activity);GO:0016491(oxidoreductase activity)	TGATGTCTGGAGGCTGATTTTCCTGTTCTCTGTTCTCCACTGGAAAGGTTGTTTACGACA	ref|NM_004552|ens|ENST00000372969|ens|ENST00000372967|gb|AF086268	1	1p34.3	GO:0006120|GO:0005747|GO:0008137|GO:0005739|GO:0003954|GO:0016491	GO:0003954|GO:0005739|GO:0005747|GO:0016491|GO:0006120|GO:0008137	NM_004552	Hs.632385
GT_44k_23_P104641	-0.388352	Detected	0.388352	Detected	0	0.202649	Detected	0.159695	Detected	0.181172	0.68716	4859.47	6326.3	5544	5351.44	C11orf2	738	Homo sapiens chromosome 11 open reading frame2 (C11orf2), mRNA [NM_013265]	GO:0008150(biological_process)	GO:0016021(integral to membrane)	GO:0003674(molecular_function)	ACTGCCACTTTCTGCAGCTCTACCTGTGGCGTTTTGTGGCCGACGAAGAACTCGTGCACT	ref|NM_013265|gb|BC010872|gb|BC007198|ens|ENST00000279281	11	11q13.1	GO:0003674|GO:0008150|GO:0016021	GO:0008150|GO:0003674|GO:0016021	NM_013265	Hs.277517
GT_44k_23_P104651	-0.345726	Detected	0.345726	Detected	0	0.199088	Detected	-0.386068	Detected	-0.0934901	0.855569	6560.34	8050.53	7248.66	4804.92	CDCA5	113130	Homo sapiens cell division cycle associated 5 (CDCA5), mRNA [NM_080668]	GO:0000082(G1/S transition of mitotic cell cycle);GO:0007049(cell cycle);GO:0007067(mitosis);GO:0007076(mitotic chromosome condensation);GO:0007080(mitotic metaphase plate congression);GO:0051301(cell division)	GO:0005634(nucleus);GO:0005737(cytoplasm);GO:0008278(cohesin complex)	GO:0003682(chromatin binding);GO:0005515(protein binding)	TCACCAGATGATGCAGAGTTGAGATCATCATTGCAAAGTTCTCTGTTCCTGAGGAACTAA	ref|NM_080668|ens|ENST00000275517|gb|AK093670|gb|AX748254	11	11q13.1	GO:0005634|GO:0005515|GO:0007080|GO:0007076|GO:0007067|GO:0008278|GO:0000082|GO:0005737|GO:0003682|GO:0051301|GO:0007049	GO:0005515|GO:0007076|GO:0007049|GO:0005737|GO:0000082|GO:0008278|GO:0007067|GO:0003682|GO:0005634|GO:0007080|GO:0051301	NM_080668	Hs.434886
GT_44k_23_P104676	-0.0378585	Detected	0.0378585	Detected	0	-0.0296922	Detected	-0.0579772	Detected	-0.0438347	0.391421	7105.07	5689.99	5411.94	5277.35	SF3A1	10291	Homo sapiens splicing factor 3a, subunit 1, 120kDa (SF3A1), transcript variant 1, mRNA [NM_005877]	GO:0000389(nuclear mRNA 3'-splice site recognition);GO:0000398(nuclear mRNA splicing, via spliceosome);GO:0006464(protein modification process);GO:0008380(RNA splicing)	GO:0005634(nucleus);GO:0005681(spliceosome)	GO:0003723(RNA binding);GO:0005515(protein binding)	TTCTAAGCCACTCTCTGGAATCTCTTTGTGTTAGGGTCTCGATTTGAGGACATTCATTTC	ref|NM_005877|ref|NM_001005409|ens|ENST00000215793|ens|ENST00000382372	22	22q12.2	GO:0000398|GO:0005634|GO:0005515|GO:0006464|GO:0005681|GO:0008380|GO:0003723|GO:0000389	GO:0008380|GO:0005515|GO:0000398|GO:0003723|GO:0005681|GO:0005634|GO:0000389|GO:0006464	NM_005877	Hs.406277
GT_44k_23_P104689	-0.118152	Detected	0.118152	Detected	0	-0.00746155	Detected	-0.0573311	Detected	-0.0323963	0.813619	1303.91	1167.16	1066.33	1024.38	RELA	5970	Homo sapiens v-rel reticuloendotheliosis viral oncogene homolog A, nuclear factor of kappa light polypeptide gene enhancer in B-cells 3, p65 (avian), mRNA (cDNA clone IMAGE:4547184), complete cds. [BC014095]	GO:0001942(hair follicle development);GO:0006355(regulation of transcription, DNA-dependent);GO:0006916(anti-apoptosis);GO:0006954(inflammatory response);GO:0006968(cellular defense response);GO:0009887(organ morphogenesis);GO:0010033(response to organic	GO:0005634(nucleus);GO:0005667(transcription factor complex);GO:0005737(cytoplasm)	GO:0003700(transcription factor activity);GO:0003705(RNA polymerase II transcription factor activity, enhancer binding);GO:0004672(protein kinase activity);GO:0004871(signal transducer activity);GO:0019901(protein kinase binding);GO:0042301(phosphate bind	TTATTCTTTTATTGTCAGTATCTGTATCTCTCTCTCTTTTTGGAGGTGCTTAAGCAGAAG	gb|BC014095|gb|BC110830|gb|BC033522|gb|BC011603	11	11q13.1	GO:0004672|GO:0010033|GO:0045084|GO:0003700|GO:0006954|GO:0009887|GO:0042802|GO:0003705|GO:0051059|GO:0051092|GO:0019221|GO:0019901|GO:0006355|GO:0043123|GO:0042301|GO:0006916|GO:0006968|GO:0010224|GO:0045893|GO:0042177|GO:0004871|GO:0047485|GO:0001942	GO:0006355|GO:0010033|GO:0003700|GO:0051059|GO:0019901|GO:0042177|GO:0003705|GO:0019221|GO:0006916|GO:0042802|GO:0006968|GO:0047485|GO:0004672|GO:0045084|GO:0006954|GO:0051092|GO:0010224|GO:0042301|GO:0009887|GO:0004871|GO:0045893|GO:0043123|GO:0001942	BC014095	Hs.502875
GT_44k_23_P104692	-0.401934	Detected	0.401934	Detected	0	0.476552	Detected	0.227861	Detected	0.352207	0.490611	862.156	1143.73	1200.5	1004.79	PELI3	246330	Homo sapiens pellino homolog 3 (Drosophila) (PELI3), mRNA [NM_145065]			GO:0005515(protein binding)	CAAAGGGAGGAGAGAGGACTCACTGGTCAAGAGTGTCGGCTGTGACACAAGGGCCATCAT	ref|NM_145065|gb|BC025723|ens|ENST00000320740|ens|ENST00000349459	11	11q13.1	GO:0005515	GO:0005515	NM_145065	Hs.656875
GT_44k_23_P104705	-0.18153	Detected	0.18153	Detected	0	0.32695	Detected	0.334756	Detected	0.330853	0.210014	70.9881	69.379	76.4856	76.4728	SLC29A2	3177	Homo sapiens solute carrier family 29 (nucleoside transporters), member 2 (SLC29A2), mRNA [NM_001532]	GO:0006139(nucleobase, nucleoside, nucleotide and nucleic acid metabolic process);GO:0006810(transport);GO:0008283(cell proliferation);GO:0015858(nucleoside transport)	GO:0005634(nucleus);GO:0005730(nucleolus);GO:0005887(integral to plasma membrane);GO:0016020(membrane)	GO:0005337(nucleoside transporter activity)	CACAGGATGCCTACTTCATCACCTTCATGCTGCTCTTTGCCGTTTCTAATGGCTACCTGG	ref|NM_001532|gb|BC093634|gb|AF401235|gb|BC011387	11	11q13.1	GO:0005887|GO:0005634|GO:0005337|GO:0015858|GO:0016020|GO:0008283|GO:0006139|GO:0005730|GO:0006810	GO:0006139|GO:0016020|GO:0008283|GO:0005337|GO:0005887|GO:0006810|GO:0005730|GO:0015858|GO:0005634	NM_001532	Hs.569017
GT_44k_23_P104734	0.0425363	Detected	-0.0425363	Detected	0	0.0972629	Detected	0.0245214	Detected	0.0608921	0.39023	6075.56	4352.38	4779.55	4519.26	STT3A	3703	Homo sapiens STT3, subunit of the oligosaccharyltransferase complex, homolog A (S. cerevisiae) (STT3A), mRNA [NM_152713]	GO:0006486(protein amino acid glycosylation);GO:0018279(protein amino acid N-linked glycosylation via asparagine)	GO:0005624(membrane fraction);GO:0005783(endoplasmic reticulum);GO:0008250(oligosaccharyl transferase complex);GO:0016020(membrane);GO:0016021(integral to membrane)	GO:0004579(dolichyl-diphosphooligosaccharide-protein glycotransferase activity);GO:0016740(transferase activity)	ATTGGCTGGTCAGGATATACAAGGTAAAGGACCTGGATAATCGAGGCTTGTCAAGGACAT	ref|NM_152713|ens|ENST00000358725|gb|BT007100|gb|L47337	11	11q24.2	GO:0016020|GO:0005624|GO:0006486|GO:0016740|GO:0018279|GO:0004579|GO:0016021|GO:0008250|GO:0005783	GO:0016020|GO:0005783|GO:0004579|GO:0005624|GO:0006486|GO:0016021|GO:0008250|GO:0016740|GO:0018279	NM_152713	Hs.504237
GT_44k_23_P104741	-0.281071	Compromised	0.281071	Compromised	2.38419e-07	-0.748562	Compromised	-0.322466	Compromised	-0.535514	0.26824	9.27517	10.4062	5.08065	6.78836	KIRREL3	84623	Homo sapiens kin of IRRE like 3 (Drosophila) (KIRREL3), mRNA [NM_032531]	GO:0030097(hemopoiesis)	GO:0005576(extracellular region);GO:0005886(plasma membrane);GO:0016021(integral to membrane)	GO:0005515(protein binding);GO:0030165(PDZ domain binding)	TCCACGAGAAGAGAGGAAGTATATCTACACCTCAACCCTCCTAGTCACCACCTGAAATAA	ens|ENST00000278934|gb|AB058770|gb|AY358760|gb|BC042432	11	11q24.2	GO:0005576|GO:0005515|GO:0005886|GO:0030097|GO:0030165|GO:0016021	GO:0030097|GO:0005515|GO:0005886|GO:0005576|GO:0016021|GO:0030165	ENST00000278934	Hs.657065
GT_44k_23_P104762	-0.20225	Detected	0.20225	Detected	0	0.484483	Detected	0.254728	Detected	0.369606	0.252998	532.068	535.161	648.665	550.092	YAP1	10413	Homo sapiens Yes-associated protein 1, 65kDa (YAP1), mRNA [NM_006106]	GO:0045944(positive regulation of transcription from RNA polymerase II promoter)	GO:0005667(transcription factor complex)	GO:0005515(protein binding);GO:0016563(transcriptional activator activity)	AGCTTTGAGTTCTGACATCCTTAATGACATGGAGTCTGTTTTGGCTGCCACCAAGCTAGA	ref|NM_006106|gb|AY316529|gb|BC038235|ens|ENST00000345877	11	11q22.2	GO:0005667|GO:0005515|GO:0016563|GO:0045944	GO:0005515|GO:0005667|GO:0045944|GO:0016563	NM_006106	Hs.503692
GT_44k_23_P104798	0.257947	Detected	-0.257947	Detected	0	0.832338	Detected	1.06809	Detected	0.950214	0.078707	1648.43	876.034	1859.11	2176.96	IL18	3606	Homo sapiens interleukin 18 (interferon-gamma-inducing factor) (IL18), mRNA [NM_001562]	GO:0001525(angiogenesis);GO:0006955(immune response);GO:0007267(cell-cell signaling);GO:0008625(induction of apoptosis via death domain receptors);GO:0030155(regulation of cell adhesion);GO:0030431(sleep);GO:0042033(chemokine biosynthetic process);GO:0042	GO:0005576(extracellular region);GO:0005615(extracellular space)	GO:0004871(signal transducer activity);GO:0005149(interleukin-1 receptor binding)	TTGAATGACCAAGTTCTCTTCATTGACCAAGGAAATCGGCCTCTATTTGAAGATATGACT	ref|NM_001562|gb|AY266351|ens|ENST00000280357|gb|CR542001	11	11q23.1	GO:0005576|GO:0006955|GO:0005615|GO:0042253|GO:0042033|GO:0042088|GO:0005149|GO:0008625|GO:0042104|GO:0042094|GO:0001525|GO:0030155|GO:0042095|GO:0030431|GO:0042092|GO:0004871|GO:0007267|GO:0042231	GO:0008625|GO:0005149|GO:0042253|GO:0007267|GO:0042231|GO:0030431|GO:0005576|GO:0042088|GO:0001525|GO:0005615|GO:0030155|GO:0042094|GO:0042104|GO:0042092|GO:0006955|GO:0042033|GO:0042095|GO:0004871	NM_001562	Hs.83077
GT_44k_23_P104804	0.353324	Detected	-0.353324	Detected	0	-0.176556	Detected	-0.32863	Detected	-0.252593	0.556951	49.609	23.0987	26.0242	23.2903	ZBTB16	7704	Homo sapiens zinc finger and BTB domain containing 16 (ZBTB16), transcript variant 1, mRNA [NM_006006]	GO:0001823(mesonephros development);GO:0006350(transcription);GO:0006915(apoptosis);GO:0007417(central nervous system development);GO:0030099(myeloid cell differentiation);GO:0045638(negative regulation of myeloid cell differentiation);GO:0045892(negative	GO:0005622(intracellular);GO:0005634(nucleus);GO:0016605(PML body);GO:0016607(nuclear speck);GO:0017053(transcriptional repressor complex)	GO:0003677(DNA binding);GO:0008270(zinc ion binding);GO:0016566(specific transcriptional repressor activity);GO:0042803(protein homodimerization activity);GO:0046872(metal ion binding)	GCATCCACACGGGTGAGAAACCCTACGAGTGCAATGGCTGTGGCAAGAAGTTCAGCCTCA	ref|NM_006006|ref|NM_001018011|ens|ENST00000335953|ens|ENST00000310883	11	11q23.2	GO:0016607|GO:0006350|GO:0030099|GO:0016566|GO:0042803|GO:0045892|GO:0016605|GO:0005634|GO:0046872|GO:0007417|GO:0003677|GO:0017053|GO:0001823|GO:0008270|GO:0006915|GO:0045638|GO:0005622	GO:0016566|GO:0001823|GO:0006915|GO:0005634|GO:0007417|GO:0003677|GO:0042803|GO:0046872|GO:0006350|GO:0005622|GO:0016607|GO:0045638|GO:0016605|GO:0017053|GO:0030099|GO:0008270|GO:0045892	NM_006006	Hs.591945
GT_44k_23_P104819	-0.331923	Compromised	0.331923	Compromised	0	-0.568712	Compromised	0.0458016	Compromised	-0.261455	0.621643	6.67074	8.03086	4.28765	6.52806	TREH	11181	Homo sapiens trehalase (brush-border membrane glycoprotein) (TREH), mRNA [NM_007180]	GO:0005991(trehalose metabolic process);GO:0005993(trehalose catabolic process);GO:0008152(metabolic process)	GO:0005886(plasma membrane);GO:0046658(anchored to plasma membrane)	GO:0004555(alpha,alpha-trehalase activity);GO:0016798(hydrolase activity, acting on glycosyl bonds);GO:0048503(GPI anchor binding)	CAAGCAAACTGGTGCCTGTTGACCTGAATGCCTTCCTATGCCAAGCAGAGGAGCTGATGA	ref|NM_007180|ens|ENST00000264029|gb|BC109206|gb|AB000824	11	11q23.3	GO:0005886|GO:0016798|GO:0008152|GO:0004555|GO:0046658|GO:0005991|GO:0005993|GO:0048503	GO:0005886|GO:0016798|GO:0048503|GO:0008152|GO:0005991|GO:0004555|GO:0046658|GO:0005993	NM_007180	Hs.129712
GT_44k_23_P104845	-0.463347	Compromised	0.463348	Compromised	2.38419e-07	-0.545245	Compromised	-1.99464	Compromised	-1.26994	0.277848	7.3876	10.6713	5.28659	1.92505	CHRM4	1132	Homo sapiens cholinergic receptor, muscarinic 4 (CHRM4), mRNA [NM_000741]	GO:0007213(acetylcholine receptor signaling, muscarinic pathway);GO:0008283(cell proliferation)	GO:0005886(plasma membrane);GO:0005887(integral to plasma membrane);GO:0045211(postsynaptic membrane)	GO:0001584(rhodopsin-like receptor activity);GO:0004872(receptor activity);GO:0004981(muscarinic acetylcholine receptor activity)	ATAGGCGCCTTCTCCATGAACCTCTACACCGTGTACATCATCAAGGGCTACTGGCCCCTG	ref|NM_000741|gb|BC095546|gb|AF498918|gb|BC119775	11	11p11.2	GO:0045211|GO:0005887|GO:0004872|GO:0005886|GO:0008283|GO:0004981|GO:0007213|GO:0001584	GO:0004981|GO:0005886|GO:0008283|GO:0005887|GO:0045211|GO:0001584|GO:0004872|GO:0007213	NM_000741	Hs.248100
GT_44k_23_P104853	0.474339	Compromised	-0.474339	Compromised	0	-0.497263	Compromised	-0.716123	Compromised	-0.606693	0.338838	5.33358	2.09985	2.05998	1.76018	AF143331		Homo sapiens clone IMAGE:112850 mRNA sequence. [AF143331]				CAAGCCAGTTATGGAAAGTATCTCTCTTGTGTAAAATTCCCAAACAGTTGTCACTAGAGA	gb|AF143331|thc|THC2607865	11	11q23.3			AF143331	Hs.248162
GT_44k_23_P104865	0.21663	Compromised	-0.21663	Compromised	0	0.932316	Compromised	-0.586989	Compromised	0.172663	0.847255	5.76533	3.24452	7.17122	2.4878	ENST00000355343		Seven transmembrane helix receptor. [Source:Uniprot/SPTREMBL;Acc:Q8NH82] [ENST00000355343]	GO:0007165(signal transduction);GO:0007186(G-protein coupled receptor protein signaling pathway);GO:0007608(sensory perception of smell);GO:0050896(response to stimulus)	GO:0016020(membrane);GO:0016021(integral to membrane)	GO:0004872(receptor activity);GO:0004984(olfactory receptor activity)	TACACCATAATCATGAGCCACAGAGCATGTATCATCCTAGCCATGGGGACCTCATTCTTT	ens|ENST00000355343|ens|ENST00000389638|gb|X64981|thc|THC2710841	11	11q24.2	GO:0004872|GO:0004984|GO:0016020|GO:0007608|GO:0007186|GO:0016021|GO:0050896|GO:0007165	GO:0007165|GO:0007608|GO:0004984|GO:0007186|GO:0016020|GO:0004872|GO:0016021|GO:0050896	ENST00000355343	Hs.512487
GT_44k_23_P104876	0.00525475	Detected	-0.00525475	Detected	0	0.162731	Detected	0.200586	Detected	0.181659	0.0114918	2019.59	1523.52	1706.06	1741.68	SPA17	53340	Homo sapiens sperm autoantigenic protein 17 (SPA17), mRNA [NM_017425]	GO:0007165(signal transduction);GO:0007283(spermatogenesis);GO:0007338(single fertilization);GO:0007339(binding of sperm to zona pellucida)	GO:0016020(membrane)	GO:0008603(cAMP-dependent protein kinase regulator activity)	TCTCAGATATCTGGGAAGGAGGAAGAGACATCAGTCACCATCTTAGACTCTTCTGAGGAA	ref|NM_017425|ens|ENST00000227135|gb|BC019224|gb|BC032457	11	11q24.2	GO:0007339|GO:0016020|GO:0007338|GO:0008603|GO:0007283|GO:0007165	GO:0007338|GO:0007165|GO:0008603|GO:0016020|GO:0007283|GO:0007339	NM_017425	Hs.286233
GT_44k_23_P10488	0.0286481	Detected	-0.0286481	Detected	0	0.952477	Detected	1.13368	Detected	1.04308	0.00819723	83.911	61.2804	120.572	135.948	AK057704		Homo sapiens cDNA FLJ33142 fis, clone UTERU1000192. [AK057704]				ACTATTCCCAGTGTATTCATCAGGTCAGTGAGGTAGGACAGCAAATGAAAACAATCTTTC	gb|AK057704|thc|THC2488652	20	20p11.21			AK057704
GT_44k_23_P104881	0.107199	Compromised	-0.107199	Compromised	-2.38419e-07	0.775322	Compromised	0.360914	Compromised	0.568118	0.135244	5.95885	3.90277	7.17156	5.35109	ROBO4	54538	Homo sapiens roundabout homolog 4, magic roundabout (Drosophila) (ROBO4), mRNA [NM_019055]	GO:0001525(angiogenesis);GO:0007275(multicellular organismal development);GO:0030154(cell differentiation);GO:0030334(regulation of cell migration)	GO:0016021(integral to membrane)	GO:0004872(receptor activity)	AGTGGCTGTGGATAGCTTTGGTTTCGGTCTAGAGCCCAGGGAGGCAGACTGCGTCTTCAT	ref|NM_019055|gb|AK000805|gb|BC111562|gb|BC111748	11	11q24.2	GO:0004872|GO:0007275|GO:0030154|GO:0001525|GO:0016021|GO:0030334	GO:0030334|GO:0007275|GO:0004872|GO:0016021|GO:0001525|GO:0030154	NM_019055	Hs.524121
GT_44k_23_P104892	-0.0514817	Detected	0.0514817	Detected	0	0.149216	Detected	-0.0424333	Detected	0.0533915	0.672119	23460.6	19146.3	20421.2	17781.4	EIF4G2	1982	Homo sapiens eukaryotic translation initiation factor 4 gamma, 2 (EIF4G2), transcript variant 1, mRNA [NM_001418]	GO:0006446(regulation of translational initiation);GO:0007050(cell cycle arrest);GO:0008219(cell death)	GO:0016281(eukaryotic translation initiation factor 4F complex)	GO:0003723(RNA binding);GO:0003743(translation initiation factor activity);GO:0005515(protein binding)	AAGCAGAGGCAGTCTATTGCAAGGGACCTTCTTTGCTGCCAGTTATCATAGGCTGTTTTA	ref|NM_001418|ref|NM_001042559|gb|BC043149|gb|AB063323	11	11p15.3	GO:0005515|GO:0003743|GO:0016281|GO:0008219|GO:0006446|GO:0003723|GO:0007050	GO:0005515|GO:0008219|GO:0016281|GO:0003723|GO:0006446|GO:0003743|GO:0007050	NM_001418	Hs.183684
GT_44k_23_P104942	-0.0741906	Detected	0.0741906	Detected	0	0.0337243	Detected	-0.117918	Detected	-0.0420971	0.729827	3149.27	2652.33	2570.52	2301.18	TXNDC14	51075	Homo sapiens thioredoxin domain containing 14 (TXNDC14), mRNA [NM_015959]	GO:0045454(cell redox homeostasis)			AGACAATATTGAACAACCCCCTATTTTGTGGGGATTGAGAAGGGGTGAATAGAGGCTTGA	ref|NM_015959|gb|BC093062|ens|ENST00000278422|ens|ENST00000319399	11	11q12.1	GO:0045454	GO:0045454	NM_015959	Hs.654965
GT_44k_23_P10497	0.0878165	Detected	-0.0878165	Detected	0	-0.161875	Detected	-0.130741	Detected	-0.146308	0.24259	308.215	207.364	196.343	199.51	ATP9B	374868	Homo sapiens ATPase, Class II, type 9B (ATP9B), mRNA [NM_198531]	GO:0006810(transport);GO:0008152(metabolic process);GO:0015914(phospholipid transport);GO:0015917(aminophospholipid transport)	GO:0016020(membrane);GO:0016021(integral to membrane)	GO:0000166(nucleotide binding);GO:0000287(magnesium ion binding);GO:0004012(phospholipid-translocating ATPase activity);GO:0005524(ATP binding);GO:0015662(ATPase activity, coupled to transmembrane movement of ions, phosphorylative mechanism);GO:0016787(hy	CCATATTGAAGCAGCTTGAGTTTCTACTGAAAATGAGCCCGAATTATTTCACTATTACTG	ref|NM_198531|gb|AK127634|ens|ENST00000307671|ens|ENST00000359184	18	18q23	GO:0000287|GO:0019829|GO:0015914|GO:0005524|GO:0000166|GO:0006810|GO:0015917|GO:0015662|GO:0016787|GO:0016020|GO:0008152|GO:0004012|GO:0016021	GO:0000287|GO:0005524|GO:0015662|GO:0019829|GO:0015914|GO:0000166|GO:0016787|GO:0016020|GO:0008152|GO:0004012|GO:0006810|GO:0015917|GO:0016021	NM_198531	Hs.465475
GT_44k_23_P104972	0.185551	Compromised	-0.185551	Compromised	0	0.369133	Compromised	0.355345	Compromised	0.362239	0.190355	7.75381	4.55567	6.66967	6.56949	MS4A5	64232	Homo sapiens membrane-spanning 4-domains, subfamily A, member 5 (MS4A5), mRNA [NM_023945]	GO:0007165(signal transduction)	GO:0016020(membrane);GO:0016021(integral to membrane)	GO:0004872(receptor activity)	TTGATGACTTTCAGCATTATTGAATTATTCATTTCTCTGCCTTTCTCAATTTTGGGGTGC	ref|NM_023945|ens|ENST00000300190|gb|AF237907|gb|AB013103	11	11q12.2	GO:0004872|GO:0016020|GO:0016021|GO:0007165	GO:0007165|GO:0016020|GO:0004872|GO:0016021	NM_023945	Hs.178066
GT_44k_23_P104996	0.0983148	Compromised	-0.0983148	Compromised	0	-0.138414	Compromised	0.030951	Compromised	-0.0537314	0.718991	3.30702	2.19278	2.12569	2.37718	BEST1	7439	Homo sapiens bestrophin 1 (BEST1), mRNA [NM_004183]	GO:0006811(ion transport);GO:0007601(visual perception);GO:0050896(response to stimulus)	GO:0005624(membrane fraction);GO:0016020(membrane);GO:0016021(integral to membrane);GO:0016323(basolateral plasma membrane)	GO:0005216(ion channel activity);GO:0005254(chloride channel activity);GO:0005509(calcium ion binding);GO:0031404(chloride ion binding)	TCAAAGAACCTTTGGAACAATCACCAACCAACATACACACTACACTCAAAGATCACATGG	ref|NM_004183|gb|AF057169|gb|AF057170|ens|ENST00000301774	11	11q12.3	GO:0016020|GO:0005624|GO:0006811|GO:0005254|GO:0005216|GO:0007601|GO:0016021|GO:0050896|GO:0031404|GO:0016323|GO:0005509	GO:0016323|GO:0031404|GO:0016020|GO:0005509|GO:0005624|GO:0016021|GO:0007601|GO:0005216|GO:0005254|GO:0050896|GO:0006811	NM_004183	Hs.693826
GT_44k_23_P10500	0.510518	Compromised	-0.510518	Compromised	0	1.37359	Compromised	0.216624	Compromised	0.795105	0.41107	5.99093	2.24327	8.25335	3.68068	ATP9B	374868	Homo sapiens ATPase, Class II, type 9B (ATP9B), mRNA [NM_198531]	GO:0006810(transport);GO:0008152(metabolic process);GO:0015914(phospholipid transport);GO:0015917(aminophospholipid transport)	GO:0016020(membrane);GO:0016021(integral to membrane)	GO:0000166(nucleotide binding);GO:0000287(magnesium ion binding);GO:0004012(phospholipid-translocating ATPase activity);GO:0005524(ATP binding);GO:0015662(ATPase activity, coupled to transmembrane movement of ions, phosphorylative mechanism);GO:0016787(hy	TTCTCAATGAATATTTTGGTATAGGCAGAGTGTCTTTTGGAGCTTTCTTAGATGTTGCCT	ref|NM_198531|ens|ENST00000307671|ens|ENST00000359184|gb|AJ006268	18	18q23	GO:0000287|GO:0019829|GO:0015914|GO:0005524|GO:0000166|GO:0006810|GO:0015917|GO:0015662|GO:0016787|GO:0016020|GO:0008152|GO:0004012|GO:0016021	GO:0000287|GO:0005524|GO:0015662|GO:0019829|GO:0015914|GO:0000166|GO:0016787|GO:0016020|GO:0008152|GO:0004012|GO:0006810|GO:0015917|GO:0016021	NM_198531	Hs.465475
GT_44k_23_P105002	-0.362688	Detected	0.362688	Detected	0	0.607936	Detected	0.213476	Detected	0.410706	0.42465	237.539	298.432	352.572	266.736	ROM1	6094	Homo sapiens retinal outer segment membrane protein 1 (ROM1), mRNA [NM_000327]	GO:0007155(cell adhesion);GO:0007601(visual perception);GO:0050896(response to stimulus)	GO:0005887(integral to plasma membrane);GO:0016020(membrane)	GO:0005515(protein binding)	AGCAAAGAACAGAGTGATGGGAAAGTGACATGAGAAGGCCTGGAGGCTGATTCTGATATA	ref|NM_000327|ens|ENST00000278833|gb|L07894|gb|BC008100	11	11q12.3	GO:0005887|GO:0005515|GO:0016020|GO:0007155|GO:0007601|GO:0050896	GO:0005515|GO:0016020|GO:0005887|GO:0007155|GO:0007601|GO:0050896	NM_000327	Hs.281564
GT_44k_23_P105012	0.204849	Detected	-0.204849	Detected	-2.38419e-07	0.275347	Detected	0.475933	Detected	0.37564	0.241323	25.7595	14.7352	20.4874	23.4124	HRASLS2	54979	Homo sapiens HRAS-like suppressor 2 (HRASLS2), mRNA [NM_017878]				GCCAGCAGGAGTGGAGTTTGGTTTACTGATTTTACTGTTTTGTGTTCATGAATCTTTATT	ref|NM_017878|ens|ENST00000255695|gb|AK000563|thc|THC2481921	11	11q12.3			NM_017878	Hs.272805
GT_44k_23_P105028	0.0209465	Detected	-0.0209465	Detected	0	0.635478	Detected	0.536371	Detected	0.585925	0.00832548	645.812	476.7	748.901	695.293	DKFZP564J0863	25923	Homo sapiens DKFZP564J0863 protein (DKFZP564J0863), mRNA [NM_015459]	GO:0006955(immune response)		GO:0003924(GTPase activity);GO:0005525(GTP binding)	AGCTCAATAGCATCTTAACGTGAAGATCAAACAAGAACACAACAAGCCCCTACTGATTTC	ref|NM_015459|gb|AK097588|ens|ENST00000332645|gb|AL117600	11	11q13.1	GO:0006955|GO:0005525|GO:0003924	GO:0006955|GO:0003924|GO:0005525	NM_015459	Hs.356719
GT_44k_23_P105044	-0.0950346	Detected	0.0950346	Detected	0	0.166918	Detected	-0.0230103	Detected	0.0719538	0.645839	5559.31	4819.34	5048.97	4401.56	MRPL23	6150	Homo sapiens mitochondrial ribosomal protein L23 (MRPL23), nuclear gene encoding mitochondrial protein, mRNA [NM_021134]	GO:0006412(translation)	GO:0005739(mitochondrion);GO:0005762(mitochondrial large ribosomal subunit);GO:0030529(ribonucleoprotein complex)	GO:0000166(nucleotide binding);GO:0003723(RNA binding);GO:0003735(structural constituent of ribosome)	AGAGAAGAGATCACAGAAACGTGAGGATCAAGAAGCCGGACTACAAGGTCGCCTACGTGC	ref|NM_021134|ens|ENST00000381519|ens|ENST00000381526|ens|ENST00000228013	11	11p15.5	GO:0003735|GO:0006412|GO:0005762|GO:0005739|GO:0003723|GO:0030529|GO:0000166	GO:0005739|GO:0003735|GO:0000166|GO:0030529|GO:0003723|GO:0006412|GO:0005762	NM_021134	Hs.3254
GT_44k_23_P10506	-0.245463	Compromised	0.245463	Compromised	0	1.57381	Compromised	0.937481	Compromised	1.25565	0.0889652	2.07106	2.2117	5.53574	3.54159	PGDS	27306	Homo sapiens prostaglandin D2 synthase, hematopoietic (PGDS), mRNA [NM_014485]	GO:0001516(prostaglandin biosynthetic process);GO:0006633(fatty acid biosynthetic process);GO:0007165(signal transduction);GO:0007267(cell-cell signaling);GO:0007626(locomotory behavior)	GO:0005737(cytoplasm)	GO:0004667(prostaglandin-D synthase activity);GO:0016853(isomerase activity)	GGGAGATTTGCAGTACCACACTTTTGGTCTTTAAGCCTGACCTGTTAGACAACCATCCAA	ref|NM_014485|ens|ENST00000295256|gb|CR541679|gb|CR541662	4	4q22.3	GO:0004667|GO:0006633|GO:0001516|GO:0005737|GO:0007626|GO:0016853|GO:0007267|GO:0007165	GO:0007165|GO:0005737|GO:0001516|GO:0007267|GO:0004667|GO:0007626|GO:0006633|GO:0016853	NM_014485	Hs.128433
GT_44k_23_P105066	0.0939355	Detected	-0.0939355	Detected	0	-0.0240264	Detected	0.0844941	Detected	0.0302339	0.806646	1955.35	1304.43	1364.71	1463.14	ILK	3611	Homo sapiens integrin-linked kinase (ILK), transcript variant 3, mRNA [NM_001014795]	GO:0001658(ureteric bud branching);GO:0006468(protein amino acid phosphorylation);GO:0007160(cell-matrix adhesion);GO:0007229(integrin-mediated signaling pathway);GO:0008283(cell proliferation);GO:0008284(positive regulation of cell proliferation);GO:0045	GO:0005737(cytoplasm);GO:0005925(focal adhesion)	GO:0000166(nucleotide binding);GO:0004674(protein serine/threonine kinase activity);GO:0004713(protein-tyrosine kinase activity);GO:0005515(protein binding);GO:0005524(ATP binding);GO:0016301(kinase activity);GO:0016740(transferase activity)	CTCATGTGTGTAAGCTCATGAAGATCTGCATGAATGAAGACCCTGCAAAGCGACCCAAAT	ref|NM_001014795|ref|NM_004517|ref|NM_001014794|ens|ENST00000299421	11	11p15.4	GO:0004713|GO:0005515|GO:0007229|GO:0008283|GO:0005524|GO:0016740|GO:0045197|GO:0000166|GO:0007160|GO:0004674|GO:0001658|GO:0006468|GO:0016301|GO:0005737|GO:0005925|GO:0008284	GO:0005515|GO:0008284|GO:0001658|GO:0008283|GO:0005524|GO:0045197|GO:0005737|GO:0000166|GO:0007160|GO:0007229|GO:0004674|GO:0016301|GO:0006468|GO:0004713|GO:0005925|GO:0016740	NM_001014795	Hs.655002
GT_44k_23_P105088	0.363303	Compromised	-0.363303	Compromised	0	0.63301	Compromised	0.188698	Compromised	0.410854	0.436438	5.01895	2.3048	4.58278	3.34931	ASCL2	430	Homo sapiens achaete-scute complex homolog 2 (Drosophila) (ASCL2), mRNA [NM_005170]	GO:0006355(regulation of transcription, DNA-dependent);GO:0007275(multicellular organismal development);GO:0007417(central nervous system development);GO:0007422(peripheral nervous system development);GO:0030154(cell differentiation)	GO:0005634(nucleus)	GO:0003700(transcription factor activity)	CGGCGACCGGCCACCGCAGAGACCGGAGGCGGCGCAGCGGCCGTAGCGCGGCGCAATGAG	ref|NM_005170|ens|ENST00000381156|ens|ENST00000331289|gb|BC028140	11	11p15.5	GO:0005634|GO:0003700|GO:0007417|GO:0007275|GO:0030154|GO:0007422|GO:0006355	GO:0006355|GO:0003700|GO:0007422|GO:0007275|GO:0005634|GO:0007417|GO:0030154	NM_005170	Hs.152475
GT_44k_23_P105118	-0.214001	Compromised	0.214001	Compromised	0	0.59352	Compromised	1.4704	Compromised	1.03196	0.168691	1.93023	1.97333	2.55871	4.6727	OR51G1	79324	Homo sapiens olfactory receptor, family 51, subfamily G, member 1 (OR51G1), mRNA [NM_001005237]	GO:0007165(signal transduction);GO:0007186(G-protein coupled receptor protein signaling pathway);GO:0007608(sensory perception of smell);GO:0050896(response to stimulus)	GO:0016020(membrane);GO:0016021(integral to membrane)	GO:0004872(receptor activity);GO:0004984(olfactory receptor activity)	CTGTTTCACTCAGCTCTTCTTCATCCACACCTTGTCTTCAATGGAGTCATCAGTTCTGTT	ref|NM_001005237|ens|ENST00000321961|thc|NP1461796	11	11p15.4	GO:0004872|GO:0004984|GO:0016020|GO:0007608|GO:0007186|GO:0016021|GO:0050896|GO:0007165	GO:0007165|GO:0007608|GO:0004984|GO:0007186|GO:0016020|GO:0004872|GO:0016021|GO:0050896	NM_001005237	Hs.554541
GT_44k_23_P105138	0.178129	Detected	-0.178129	Detected	0	-0.0583487	Detected	0.0104475	Detected	-0.0239506	0.907054	2755.33	1635.61	1771.39	1847.57	CAT	847	Homo sapiens catalase (CAT), mRNA [NM_001752]	GO:0006118(electron transport);GO:0006979(response to oxidative stress);GO:0042744(hydrogen peroxide catabolic process)	GO:0005739(mitochondrion);GO:0005777(peroxisome);GO:0005778(peroxisomal membrane)	GO:0004096(catalase activity);GO:0005506(iron ion binding);GO:0046872(metal ion binding)	CTCATCACTGGATGAAGATTCTCCTGTGCTAGATGTGCAAATGCAAGCTAGTGGCTTCAA	ref|NM_001752|ens|ENST00000241052|gb|BC110398|gb|X04076	11	11p13	GO:0005777|GO:0005506|GO:0006979|GO:0006118|GO:0046872|GO:0005778|GO:0042744|GO:0004096|GO:0005739	GO:0005739|GO:0005506|GO:0004096|GO:0042744|GO:0006979|GO:0005778|GO:0046872|GO:0006118|GO:0005777	NM_001752	Hs.502302
GT_44k_23_P105144	-0.273297	Detected	0.273297	Detected	0	0.312754	Detected	-0.283493	Detected	0.0146303	0.974429	19.9853	22.182	22.7224	14.9467	SCUBE2	57758	Homo sapiens signal peptide, CUB domain, EGF-like 2 (SCUBE2), mRNA [NM_020974]			GO:0005509(calcium ion binding)	TCGAGATGGCAGGCTCTATGCATCTGAGAACCATCAGGAAATACTTAAGGATAAGAAACT	ref|NM_020974|gb|AK123039|gb|AK131552|ens|ENST00000309263	11	11p15.4	GO:0005509	GO:0005509	NM_020974	Hs.523468
GT_44k_23_P10518	0.172421	Detected	-0.172421	Detected	2.38419e-07	-0.588165	Compromised	-0.480693	Compromised	-0.534429	0.0977415	17.3267	10.3671	7.74607	8.29873	TFDP3	51270	Homo sapiens transcription factor Dp family, member 3 (TFDP3), mRNA [NM_016521]	GO:0000074(regulation of progression through cell cycle);GO:0006350(transcription);GO:0006355(regulation of transcription, DNA-dependent)	GO:0005634(nucleus);GO:0005667(transcription factor complex)	GO:0003700(transcription factor activity)	CAACTCGGCTCAGAACTGTCAGAACTTACGGGTGGAAAGACAGAAGAGACTTGAAAGAAT	ref|NM_016521|gb|AF219119|ens|ENST00000327541|ens|ENST00000390644	X	Xq26.2	GO:0000074|GO:0005667|GO:0005634|GO:0003700|GO:0006350|GO:0006355	GO:0005667|GO:0006355|GO:0003700|GO:0005634|GO:0000074|GO:0006350	NM_016521	Hs.142908
GT_44k_23_P105184	-0.0718021	Detected	0.0718021	Detected	0	-0.000349998	Detected	-0.0631275	Detected	-0.0317388	0.724676	1482.6	1244.52	1179.94	1123.41	CENTD2	116985	Homo sapiens centaurin, delta 2 (CENTD2), transcript variant 1, mRNA [NM_139181]	GO:0007165(signal transduction);GO:0008360(regulation of cell shape);GO:0030037(actin filament reorganization during cell cycle);GO:0043087(regulation of GTPase activity);GO:0043089(positive regulation of Cdc42 GTPase activity);GO:0051270(regulation of ce	GO:0005622(intracellular);GO:0005794(Golgi apparatus)	GO:0005100(Rho GTPase activator activity);GO:0005515(protein binding);GO:0005547(phosphatidylinositol-3,4,5-triphosphate binding);GO:0008060(ARF GTPase activator activity);GO:0008270(zinc ion binding);GO:0046872(metal ion binding)	AGAACAGCAGAAAGCGGGTGCTGTAGAGGAGCACTCAGCTCACGGGGAGGGAGCTCTTGG	ref|NM_139181|ref|NM_001040118|ref|NM_015242|gb|AB209473	11	11q13.4	GO:0008060|GO:0005515|GO:0005547|GO:0030037|GO:0008360|GO:0043089|GO:0007165|GO:0005100|GO:0046872|GO:0051270|GO:0043087|GO:0051491|GO:0008270|GO:0051497|GO:0005794|GO:0005622	GO:0005515|GO:0030037|GO:0005794|GO:0008360|GO:0005547|GO:0051491|GO:0005100|GO:0046872|GO:0043087|GO:0005622|GO:0051497|GO:0008060|GO:0007165|GO:0043089|GO:0008270|GO:0051270	NM_139181	Hs.503165
GT_44k_23_P105197	-0.22993	Detected	0.22993	Detected	0	-0.0439105	Detected	0.403322	Detected	0.179706	0.631669	49.2568	51.4812	42.4414	57.5438	CAPN5	726	Homo sapiens calpain 5 (CAPN5), mRNA [NM_004055]	GO:0006508(proteolysis);GO:0007165(signal transduction)	GO:0005622(intracellular)	GO:0004198(calpain activity)	TACATGTCCTGGGAGCTGCTGGCCTCAAGGACTCCCCAACAGGGGCTAACTCTTATGTGA	ref|NM_004055|gb|AK094150|gb|BC018123|gb|AK128124	11	11q13.5	GO:0006508|GO:0004198|GO:0007165|GO:0005622	GO:0005622|GO:0007165|GO:0004198|GO:0006508	NM_004055	Hs.248153
GT_44k_23_P105212	0.146249	Compromised	-0.146249	Compromised	0	-0.13906	Compromised	0.892904	Compromised	0.376922	0.554964	3.35654	2.08253	2.08608	4.24191	THRSP	7069	Homo sapiens thyroid hormone responsive (SPOT14 homolog, rat) (THRSP), mRNA [NM_003251]	GO:0006357(regulation of transcription from RNA polymerase II promoter);GO:0006629(lipid metabolic process)	GO:0005634(nucleus)		GATGAGTGATTCACCCTCTTACTTGGCGACCACTGATGAGATCAACAACAGGTGAACTAT	ref|NM_003251|ens|ENST00000281030|gb|BC031989|thc|THC2472198	11	11q14.1	GO:0006629|GO:0005634|GO:0006357	GO:0006629|GO:0006357|GO:0005634	NM_003251	Hs.591969
GT_44k_23_P105227	-0.222366	Compromised	0.222367	Compromised	2.38419e-07	0.521644	Compromised	0.707988	Compromised	0.614816	0.12548	2.30761	2.38666	2.92724	3.31231	ME3	10873	Homo sapiens malic enzyme 3, NADP(+)-dependent, mitochondrial (ME3), nuclear gene encoding mitochondrial protein, transcript variant 2, mRNA [NM_001014811]	GO:0006090(pyruvate metabolic process);GO:0006108(malate metabolic process);GO:0006118(electron transport);GO:0006800(oxygen and reactive oxygen species metabolic process);GO:0009060(aerobic respiration)	GO:0005739(mitochondrion)	GO:0004470(malic enzyme activity);GO:0004473(malate dehydrogenase (oxaloacetate-decarboxylating) (NADP+) activity);GO:0016491(oxidoreductase activity);GO:0016616(oxidoreductase activity, acting on the CH-OH group of donors, NAD or NADP as acceptor);GO:004	TGACAGACAAGTTTGGAATAAATTGCCTCATCCAATTTGAAGACTTCGCCAATGCCAATG	ref|NM_001014811|ref|NM_006680|gb|AK092181|ens|ENST00000359636	11	11q14.2	GO:0006108|GO:0005739|GO:0004473|GO:0016491|GO:0006118|GO:0004470|GO:0046872|GO:0006090|GO:0006800|GO:0048037|GO:0009060|GO:0051287|GO:0016616	GO:0048037|GO:0004470|GO:0006800|GO:0004473|GO:0006108|GO:0006118|GO:0046872|GO:0016616|GO:0005739|GO:0009060|GO:0051287|GO:0006090|GO:0016491	NM_001014811	Hs.199743
GT_44k_23_P105251	0.0827537	Detected	-0.0827537	Detected	0	0.285007	Detected	0.421474	Detected	0.353241	0.081133	681.704	461.874	594.027	649.329	GLI1	2735	Homo sapiens glioma-associated oncogene homolog 1 (zinc finger protein) (GLI1), mRNA [NM_005269]	GO:0001649(osteoblast differentiation);GO:0006350(transcription);GO:0006355(regulation of transcription, DNA-dependent);GO:0007275(multicellular organismal development);GO:0007283(spermatogenesis);GO:0007418(ventral midline development);GO:0008284(positiv	GO:0005622(intracellular);GO:0005634(nucleus);GO:0005737(cytoplasm)	GO:0003677(DNA binding);GO:0003682(chromatin binding);GO:0005515(protein binding);GO:0008017(microtubule binding);GO:0008270(zinc ion binding);GO:0016563(transcriptional activator activity);GO:0046872(metal ion binding)	ATGTATAGTCTGTATACGTTTTGAGGAGAAATTTGATAATGACACTGTTTCCTGATAATA	ref|NM_005269|ens|ENST00000228682|gb|X07384|gb|BC013000	12	12q13.3	GO:0005515|GO:0006350|GO:0007275|GO:0030903|GO:0001649|GO:0009953|GO:0009954|GO:0045944|GO:0007418|GO:0030324|GO:0006355|GO:0007283|GO:0045740|GO:0008589|GO:0008017|GO:0016563|GO:0046872|GO:0009913|GO:0003677|GO:0045941|GO:0008270|GO:0003682|GO:0008284	GO:0008017|GO:0005515|GO:0008284|GO:0006355|GO:0030324|GO:0016563|GO:0045740|GO:0007275|GO:0009954|GO:0009953|GO:0007283|GO:0003677|GO:0046872|GO:0001649|GO:0009913|GO:0006350|GO:0007418|GO:0045941|GO:0008589|GO:0003682|GO:0045944|GO:0008270|GO:0030903	NM_005269	Hs.632702
GT_44k_23_P105264	-0.174878	Detected	0.174878	Detected	0	0.0156448	Detected	-0.0437472	Detected	-0.0140512	0.944075	141.672	137.19	122.451	116.859	ETV6	2120	Homo sapiens ets variant gene 6 (TEL oncogene) (ETV6), mRNA [NM_001987]	GO:0006350(transcription);GO:0006355(regulation of transcription, DNA-dependent);GO:0030154(cell differentiation)	GO:0005634(nucleus)	GO:0003700(transcription factor activity);GO:0005515(protein binding)	TTTTGTTTTTGTTTTTGTTTTAAGAACCTGCAGTTTGACTCTTCATCGTTCATCTAGGGG	ref|NM_001987|ens|ENST00000266427|gb|BC043399|thc|THC2472388	12	12p13.2	GO:0005634|GO:0005515|GO:0003700|GO:0006350|GO:0030154|GO:0006355	GO:0005515|GO:0006355|GO:0003700|GO:0005634|GO:0030154|GO:0006350	NM_001987	Hs.504765
GT_44k_23_P105276	0.116629	Detected	-0.116629	Detected	0	0.454965	Detected	0.309709	Detected	0.382337	0.108517	154.224	99.6977	147.682	132.794	ZNF84	7637	Homo sapiens zinc finger protein 84 (ZNF84), mRNA [NM_003428]	GO:0006350(transcription);GO:0006355(regulation of transcription, DNA-dependent)	GO:0005622(intracellular);GO:0005634(nucleus)	GO:0003677(DNA binding);GO:0008270(zinc ion binding);GO:0046872(metal ion binding)	CACAGCAAAGAAGAATCCTGTGAATGTCCAAAAGCCTTCCAGAAGTCAAGTCTCTTAAGC	ref|NM_003428|gb|BC062552|ens|ENST00000327668|gb|BC048350	12	12q24.33	GO:0005634|GO:0046872|GO:0006350|GO:0003677|GO:0008270|GO:0006355|GO:0005622	GO:0005622|GO:0006355|GO:0008270|GO:0005634|GO:0003677|GO:0046872|GO:0006350	NM_003428	Hs.654730
GT_44k_23_P105307	0.337389	Detected	-0.337389	Detected	0	-0.988778	Detected	-0.390439	Detected	-0.689608	0.265804	256.482	122.089	77.4759	116.644	DGKA	1606	Homo sapiens diacylglycerol kinase, alpha 80kDa (DGKA), transcript variant 1, mRNA [NM_201444]	GO:0007205(protein kinase C activation);GO:0007242(intracellular signaling cascade);GO:0008150(biological_process)	GO:0005575(cellular_component);GO:0005829(cytosol);GO:0005886(plasma membrane)	GO:0004143(diacylglycerol kinase activity);GO:0005509(calcium ion binding);GO:0005543(phospholipid binding);GO:0008270(zinc ion binding);GO:0016301(kinase activity);GO:0016740(transferase activity);GO:0019992(diacylglycerol binding)	GGCTGGAGGGTGCAATTGAGATGGGCCAAATCTATACCAAGCTCAAGAATGCTGGACGTC	ref|NM_201444|ref|NM_201445|ref|NM_001345|ref|NM_201554	12	12q13.2	GO:0008150|GO:0005886|GO:0016740|GO:0004143|GO:0007242|GO:0005509|GO:0005829|GO:0019992|GO:0007205|GO:0016301|GO:0005543|GO:0008270|GO:0005575	GO:0007242|GO:0005886|GO:0005509|GO:0005575|GO:0007205|GO:0005829|GO:0019992|GO:0008150|GO:0005543|GO:0016301|GO:0004143|GO:0008270|GO:0016740	NM_201444	Hs.524488
GT_44k_23_P105313	0.00111389	Detected	-0.00111389	Detected	0	0.0182219	Detected	-0.237072	Detected	-0.109425	0.481647	4735.39	3592.82	3629.38	3023.84	EIF2B1	1967	Homo sapiens eukaryotic translation initiation factor 2B, subunit 1 alpha, 26kDa (EIF2B1), mRNA [NM_001414]	GO:0006413(translational initiation);GO:0009408(response to heat);GO:0009749(response to glucose stimulus);GO:0043434(response to peptide hormone stimulus);GO:0044237(cellular metabolic process)	GO:0005624(membrane fraction);GO:0005737(cytoplasm);GO:0005851(eukaryotic translation initiation factor 2B complex);GO:0005886(plasma membrane)	GO:0003743(translation initiation factor activity);GO:0005085(guanyl-nucleotide exchange factor activity);GO:0005515(protein binding)	ACATTCCTCAGCAGGATCAAGCCAAACAGTAAAAACTACCAAGAGAACACGAGGAAGGCA	ref|NM_001414|gb|X95648|gb|BC103763|thc|THC2720004	12	12q24.31	GO:0044237|GO:0005515|GO:0003743|GO:0005886|GO:0005624|GO:0043434|GO:0006413|GO:0005737|GO:0005085|GO:0009408|GO:0005851|GO:0009749	GO:0005851|GO:0005085|GO:0005515|GO:0005737|GO:0009408|GO:0005886|GO:0043434|GO:0005624|GO:0003743|GO:0006413|GO:0044237|GO:0009749	NM_001414	Hs.78592
GT_44k_23_P105368	-0.209597	Compromised	0.209597	Compromised	0	0.51688	Compromised	0.0259824	Compromised	0.271431	0.48889	1.90221	1.93285	2.38383	1.68686	MGC16384	114130	Homo sapiens hypothetical protein MGC16384, mRNA (cDNA clone MGC:16384 IMAGE:3937896), complete cds. [BC009492]				TTACCCCTTATATCTGTACAGTTTTGTGAATTATGACAAACTTACTCAGGTTGTGTAACC	gb|BC009492|gb|AK001057|thc|THC2482243|thc|THC2606190	12	12q24.32			BC009492	Hs.680149
GT_44k_23_P105382	-0.230496	Detected	0.230496	Detected	0	-0.0348196	Detected	0.207156	Detected	0.086168	0.772101	82.1537	85.931	71.2619	83.8064	THAP2	83591	Homo sapiens THAP domain containing, apoptosis associated protein 2 (THAP2), mRNA [NM_031435]		GO:0005730(nucleolus)	GO:0003677(DNA binding);GO:0008270(zinc ion binding);GO:0046872(metal ion binding)	AAACAGACCAAGAGTACCTTCATTTAAATTTAGCTTGCACAGAGCTTGATGCCTATCCTT	ref|NM_031435|ens|ENST00000308086|gb|BC008358|gb|AL136607	12	12q21.1	GO:0046872|GO:0003677|GO:0008270|GO:0005730	GO:0005730|GO:0008270|GO:0003677|GO:0046872	NM_031435	Hs.245798
GT_44k_23_P105392	-0.171245	Detected	0.171245	Detected	0	0.314095	Detected	0.101357	Detected	0.207726	0.411113	89942.1	86658.8	95365.4	81833	CCT2	10576	Homo sapiens chaperonin containing TCP1, subunit 2 (beta) (CCT2), mRNA [NM_006431]	GO:0000074(regulation of progression through cell cycle);GO:0006457(protein folding)	GO:0005829(cytosol);GO:0005832(chaperonin-containing T-complex)	GO:0000166(nucleotide binding);GO:0005524(ATP binding);GO:0051082(unfolded protein binding)	CTGTGGAATCTGTTTATCGGTGCCCATTATATCCTTAAGTTTGGATATTTAGCTGACCTT	ref|NM_006431|ens|ENST00000299300|gb|AF026293|gb|AF026166	12	12q15	GO:0000074|GO:0005829|GO:0051082|GO:0005524|GO:0005832|GO:0006457|GO:0000166	GO:0000166|GO:0006457|GO:0005832|GO:0051082|GO:0005524|GO:0000074|GO:0005829	NM_006431	Hs.189772
GT_44k_23_P105409	-0.101028	Detected	0.101028	Detected	0	-0.621831	Detected	-0.394399	Detected	-0.508115	0.0791278	152.094	132.95	80.2901	93.4767	MAP3K12	7786	Homo sapiens mitogen-activated protein kinase kinase kinase 12 (MAP3K12), mRNA [NM_006301]	GO:0007243(protein kinase cascade);GO:0007254(JNK cascade);GO:0016572(histone phosphorylation);GO:0018105(peptidyl-serine phosphorylation);GO:0018107(peptidyl-threonine phosphorylation);GO:0046777(protein amino acid autophosphorylation)	GO:0005624(membrane fraction);GO:0005737(cytoplasm);GO:0005829(cytosol);GO:0005886(plasma membrane)	GO:0000166(nucleotide binding);GO:0000287(magnesium ion binding);GO:0004674(protein serine/threonine kinase activity);GO:0004713(protein-tyrosine kinase activity);GO:0005515(protein binding);GO:0005524(ATP binding);GO:0016301(kinase activity);GO:0016740(t	TCTACCTTCAGCTCAGAGAATCCATCAGATGGGGAGGAAGGCACAGCTAGTGAACCTTCC	ref|NM_006301|ens|ENST00000267079|gb|AK094195|gb|U07358	12	12q13.13	GO:0016572|GO:0004713|GO:0005515|GO:0007254|GO:0000287|GO:0005886|GO:0007243|GO:0018107|GO:0005524|GO:0016740|GO:0000166|GO:0042803|GO:0019901|GO:0046777|GO:0004674|GO:0005829|GO:0005624|GO:0018105|GO:0016301|GO:0005737	GO:0005515|GO:0000287|GO:0005886|GO:0019901|GO:0016572|GO:0007254|GO:0005624|GO:0005524|GO:0007243|GO:0042803|GO:0005829|GO:0005737|GO:0046777|GO:0018105|GO:0000166|GO:0016301|GO:0004674|GO:0018107|GO:0004713|GO:0016740	NM_006301	Hs.693605
GT_44k_23_P10542	0.367904	Compromised	-0.367904	Compromised	0	-0.34404	Compromised	-0.560011	Compromised	-0.452026	0.359685	5.32029	2.42765	2.46006	2.10625	HTRA3	94031	Homo sapiens HtrA serine peptidase 3 (HTRA3), mRNA [NM_053044]	GO:0001558(regulation of cell growth);GO:0006508(proteolysis)	GO:0005576(extracellular region)	GO:0004252(serine-type endopeptidase activity);GO:0005515(protein binding);GO:0005520(insulin-like growth factor binding);GO:0008233(peptidase activity)	GCATCCAAGATGGTGACATCATCGTCAAGGTCAACGGGCGTCCTCTAGTGGACTCGAGTG	ref|NM_053044|ens|ENST00000307358|ens|ENST00000382513|gb|DQ891188	4	4p16.1	GO:0006508|GO:0005576|GO:0005515|GO:0004252|GO:0005520|GO:0008233|GO:0001558	GO:0005515|GO:0004252|GO:0006508|GO:0008233|GO:0005576|GO:0001558|GO:0005520	NM_053044	Hs.479119
GT_44k_23_P105423	-0.0475206	Compromised	0.0475202	Compromised	-2.38419e-07	0.547401	Compromised	-0.401127	Compromised	0.073137	0.892132	8.53707	6.92898	9.76617	5.0323	ENST00000316577		Homo sapiens KIAA0748, mRNA (cDNA clone MGC:164363 IMAGE:40146754), complete cds. [BC132732]				GAATTGGCTTCAAAGAAGAAACTAAAAGCCACCTCTTGCAGGAAACTGCACTGCCCTCAA	ens|ENST00000316577|gb|BC132732|gb|BC132734|gb|BC044578	12	12q13.2			ENST00000316577	Hs.33187
GT_44k_23_P105436	-0.254917	Detected	0.254917	Detected	0	0.19949	Detected	0.0588124	Detected	0.129151	0.673573	124.655	134.877	129.368	116.696	PTPN11	5781	Homo sapiens protein tyrosine phosphatase, non-receptor type 11 (Noonan syndrome 1) (PTPN11), mRNA [NM_002834]	GO:0006470(protein amino acid dephosphorylation);GO:0007242(intracellular signaling cascade);GO:0007605(sensory perception of sound)		GO:0004726(non-membrane spanning protein tyrosine phosphatase activity);GO:0005515(protein binding);GO:0016787(hydrolase activity)	CATCAATGCAAATATCATCATGCCTGAATTTGAAACCAAGTGCAACAATTCAAAGCCCAA	ref|NM_002834|gb|BC008692|ens|ENST00000351677|gb|BT007106	12	12q24.13	GO:0005515|GO:0016787|GO:0007605|GO:0004726|GO:0007242|GO:0006470	GO:0005515|GO:0007242|GO:0006470|GO:0016787|GO:0007605|GO:0004726	NM_002834	Hs.506852
GT_44k_23_P105442	-0.211352	Detected	0.211352	Detected	0	0.531979	Detected	0.29414	Detected	0.413059	0.230632	103.064	104.979	130.676	110.199	GRASP	160622	Homo sapiens GRP1 (general receptor for phosphoinositides 1)-associated scaffold protein (GRASP), mRNA [NM_181711]		GO:0005634(nucleus);GO:0016020(membrane)	GO:0005515(protein binding)	TTGGGAGACAGGAACTGGCGAGTTCAGGTGGGGTGGGGACAGCACAGACTGTTCCACCGT	ref|NM_181711|ens|ENST00000293662|ens|ENST00000380039|gb|AJ227899	12	12q13.13	GO:0005634|GO:0005515|GO:0016020	GO:0005515|GO:0016020|GO:0005634	NM_181711	Hs.407202
GT_44k_23_P105453	-0.214278	Compromised	0.214279	Compromised	2.38419e-07	0.213905	Compromised	0.043756	Compromised	0.128831	0.632517	2.17178	2.22113	2.21329	1.95612	KRT73	319101	Homo sapiens keratin 73 (KRT73), mRNA [NM_175068]		GO:0005882(intermediate filament)	GO:0005198(structural molecule activity)	AGCTGCAGCTAGCAGCCGGCCGGCATGGGGATGACCTGAAACACACCAAAAATGAGATCT	ref|NM_175068|gb|BC109212|ens|ENST00000305748|gb|AJ508776	12	12q13.13	GO:0005882|GO:0005198	GO:0005882|GO:0005198	NM_175068	Hs.55410
GT_44k_23_P105461	0.314424	Compromised	-0.314424	Compromised	2.38419e-07	0.235094	Compromised	-0.018785	Compromised	0.108155	0.779986	5.17239	2.54179	3.70797	3.09236	CMKLR1	1240	Homo sapiens chemokine-like receptor 1 (CMKLR1), mRNA [NM_004072]	GO:0001501(skeletal development);GO:0006935(chemotaxis);GO:0006955(immune response);GO:0007165(signal transduction);GO:0007186(G-protein coupled receptor protein signaling pathway)	GO:0005887(integral to plasma membrane);GO:0016020(membrane);GO:0016021(integral to membrane)	GO:0001584(rhodopsin-like receptor activity);GO:0004872(receptor activity);GO:0004944(C5a anaphylatoxin receptor activity);GO:0004950(chemokine receptor activity)	CCTTGGACTAGCAATTTATGCTTCTTGGGAGGCCAGCCTTGACTGACTCAAAGCAAAAAA	ref|NM_004072|gb|U79527|thc|THC2634566	12	12q23.3	GO:0001501|GO:0005887|GO:0004872|GO:0016020|GO:0006955|GO:0004950|GO:0007186|GO:0006935|GO:0016021|GO:0001584|GO:0007165|GO:0004944	GO:0007165|GO:0006955|GO:0001501|GO:0004944|GO:0006935|GO:0007186|GO:0016020|GO:0005887|GO:0004950|GO:0001584|GO:0004872|GO:0016021	NM_004072	Hs.506659
GT_44k_23_P105465	-0.202884	Compromised	0.202884	Compromised	0	0.252723	Compromised	0.108023	Compromised	0.180373	0.490495	2.04413	2.05782	2.12318	1.90988	CMKLR1	1240	Homo sapiens chemokine-like receptor 1 (CMKLR1), mRNA [NM_004072]	GO:0001501(skeletal development);GO:0006935(chemotaxis);GO:0006955(immune response);GO:0007165(signal transduction);GO:0007186(G-protein coupled receptor protein signaling pathway)	GO:0005887(integral to plasma membrane);GO:0016020(membrane);GO:0016021(integral to membrane)	GO:0001584(rhodopsin-like receptor activity);GO:0004872(receptor activity);GO:0004944(C5a anaphylatoxin receptor activity);GO:0004950(chemokine receptor activity)	GGACACCCAAGGATATGTCTTCTGAAGATCAAGGCAAGAACCTCTTTAGCATCCACCAAT	ref|NM_004072|gb|BC106927|ens|ENST00000312143|gb|BC106928	12	12q23.3	GO:0001501|GO:0005887|GO:0004872|GO:0016020|GO:0006955|GO:0004950|GO:0007186|GO:0006935|GO:0016021|GO:0001584|GO:0007165|GO:0004944	GO:0007165|GO:0006955|GO:0001501|GO:0004944|GO:0006935|GO:0007186|GO:0016020|GO:0005887|GO:0004950|GO:0001584|GO:0004872|GO:0016021	NM_004072	Hs.506659
GT_44k_23_P105475	0.0479312	Detected	-0.0479312	Detected	0	-0.32147	Detected	-0.0549774	Detected	-0.188224	0.31513	342.916	243.826	201.054	240.499	SLCO1B3	28234	Homo sapiens solute carrier organic anion transporter family, member 1B3 (SLCO1B3), mRNA [NM_019844]	GO:0006811(ion transport);GO:0015711(organic anion transport)	GO:0005887(integral to plasma membrane);GO:0016020(membrane)	GO:0005215(transporter activity);GO:0008514(organic anion transporter activity)	TCCTGGTCTTTCACTGACAATTCCAACATTCTTTACTTACAGTGGACCAATGGATAAGTC	ref|NM_019844|ens|ENST00000261196|ens|ENST00000381545|gb|AK055874	12	12p12.2	GO:0015711|GO:0005887|GO:0008514|GO:0005215|GO:0016020|GO:0006811	GO:0005215|GO:0016020|GO:0005887|GO:0015711|GO:0008514|GO:0006811	NM_019844	Hs.504966
GT_44k_23_P105495	0.21159	Compromised	-0.21159	Compromised	0	0.324148	Compromised	0.413348	Compromised	0.368748	0.23026	5.78486	3.27834	4.73699	5.01109	TAS2R14	50840	Homo sapiens taste receptor, type 2, member 14 (TAS2R14), mRNA [NM_023922]	GO:0001580(detection of chemical stimulus during sensory perception of bitter taste);GO:0007165(signal transduction);GO:0007186(G-protein coupled receptor protein signaling pathway);GO:0050896(response to stimulus);GO:0050909(sensory perception of taste)	GO:0016020(membrane);GO:0016021(integral to membrane)	GO:0004872(receptor activity);GO:0004930(G-protein coupled receptor activity);GO:0008527(taste receptor activity)	CAGCACCAAAGCCCACAGAGGAGTTAAAAGTGTGATCACTTTCTTCCTACTCTATGCCAT	ref|NM_023922|gb|AK123548|ens|ENST00000390676|gb|BC101993	12	12p13.2	GO:0004872|GO:0016020|GO:0004930|GO:0008527|GO:0007186|GO:0016021|GO:0050896|GO:0007165|GO:0050909|GO:0001580	GO:0007165|GO:0050909|GO:0007186|GO:0016020|GO:0004930|GO:0008527|GO:0004872|GO:0016021|GO:0001580|GO:0050896	NM_023922	Hs.679406
GT_44k_23_P105519	0.242648	Detected	-0.242648	Detected	0	-0.173232	Detected	-0.465346	Detected	-0.319289	0.376654	1807.04	980.913	1025.89	833.192	WBP11	51729	Homo sapiens WW domain binding protein 11 (WBP11), mRNA [NM_016312]	GO:0006364(rRNA processing);GO:0006397(mRNA processing);GO:0008380(RNA splicing)	GO:0005634(nucleus);GO:0005737(cytoplasm);GO:0016607(nuclear speck)	GO:0003697(single-stranded DNA binding);GO:0005515(protein binding);GO:0008599(protein phosphatase type 1 regulator activity)	TAAACTTAGATGAAAGAGCTGCTTCCATTGTCAGGGTATTTTCTAATTTCAGTTCAAGGA	ref|NM_016312|ens|ENST00000261167|ens|ENST00000339271|gb|AB029309	12	12p12.3	GO:0005634|GO:0005515|GO:0016607|GO:0008380|GO:0005737|GO:0008599|GO:0003697|GO:0006397|GO:0006364	GO:0006397|GO:0008599|GO:0008380|GO:0005515|GO:0005737|GO:0003697|GO:0016607|GO:0006364|GO:0005634	NM_016312	Hs.655138
GT_44k_23_P105524	-0.233824	Compromised	0.233824	Compromised	0	0.21346	Compromised	-0.00289488	Compromised	0.105283	0.722398	2.11589	2.22341	2.18507	1.87031	PLCZ1	89869	Homo sapiens phospholipase C, zeta 1 (PLCZ1), mRNA [NM_033123]	GO:0006629(lipid metabolic process);GO:0007242(intracellular signaling cascade)		GO:0004435(phosphoinositide phospholipase C activity);GO:0005509(calcium ion binding)	AAGGTTTAATAGCAGGAAATGAATTTCTTGGGCAATATACTTTGCCACTTCTATGCATGA	ref|NM_033123|gb|AK097555|gb|AK097725|gb|AY035866	12	12p12.3	GO:0004435|GO:0006629|GO:0007242|GO:0005509	GO:0006629|GO:0007242|GO:0004435|GO:0005509	NM_033123	Hs.97542
GT_44k_23_P105535	0.29177	Detected	-0.29177	Detected	0	-0.416852	Detected	-0.274487	Detected	-0.345669	0.368772	429.409	217.75	199.012	218.431	WDR51B	282809	Homo sapiens WD repeat domain 51B (WDR51B), mRNA [NM_172240]				ACACATGCTTCAGAAATATTGTTGCTTAGGGTGATTTGGGCAGCTAAATAGTAAGTACTT	ref|NM_172240|gb|AK123625|ens|ENST00000313546|ens|ENST00000378528	12	12q21.33			NM_172240	Hs.25130
GT_44k_23_P105545	-0.163565	Detected	0.163565	Detected	0	-0.366106	Detected	0.0665846	Detected	-0.149761	0.636291	96.4516	91.9466	63.484	85.2109	VAMP1	6843	Homo sapiens vesicle-associated membrane protein 1 (synaptobrevin 1) (VAMP1), transcript variant 3, mRNA [NM_016830]	GO:0016192(vesicle-mediated transport)	GO:0005739(mitochondrion);GO:0005887(integral to plasma membrane);GO:0008021(synaptic vesicle);GO:0016020(membrane);GO:0016021(integral to membrane);GO:0019717(synaptosome);GO:0045202(synapse)		CAGGAGCATCACAATTTGAGAGCAGTGCTGCCAAGCTAAAGAGGAAGTATTGGTGGAAAA	ref|NM_016830|ens|ENST00000355479|gb|CR542231|gb|CR542214	12	12p13.31	GO:0005887|GO:0016020|GO:0016192|GO:0045202|GO:0019717|GO:0005739|GO:0016021|GO:0008021	GO:0005739|GO:0016020|GO:0005887|GO:0045202|GO:0016021|GO:0019717|GO:0016192|GO:0008021	NM_016830	Hs.20021
GT_44k_23_P105562	0.246435	Detected	-0.246435	Detected	0	0.00269556	Detected	0.463799	Detected	0.233247	0.560905	90.7896	49.025	58.075	79.501	VWF	7450	Homo sapiens von Willebrand factor (VWF), mRNA [NM_000552]	GO:0009611(response to wounding);GO:0030168(platelet activation);GO:0051260(protein homooligomerization)	GO:0005576(extracellular region);GO:0005578(proteinaceous extracellular matrix);GO:0005783(endoplasmic reticulum);GO:0031091(platelet alpha granule)	GO:0001948(glycoprotein binding);GO:0005178(integrin binding);GO:0005518(collagen binding);GO:0019865(immunoglobulin binding);GO:0042803(protein homodimerization activity);GO:0047485(protein N-terminus binding);GO:0051087(chaperone binding)	TGTACCATGAGGTTCTCAATGCCATGGAGTGCAAATGCTCCCCCAGGAAGTGCAGCAAGT	ref|NM_000552|gb|X04385|ens|ENST00000261405|gb|X02672	12	12p13.31	GO:0005518|GO:0001948|GO:0005576|GO:0051087|GO:0031091|GO:0042803|GO:0005578|GO:0009611|GO:0019865|GO:0051260|GO:0005178|GO:0030168|GO:0047485|GO:0005783	GO:0005783|GO:0005518|GO:0051087|GO:0005578|GO:0009611|GO:0030168|GO:0005576|GO:0042803|GO:0001948|GO:0005178|GO:0047485|GO:0019865|GO:0031091|GO:0051260	NM_000552	Hs.440848
GT_44k_23_P105571	0.0541492	Detected	-0.0541492	Detected	0	-0.322859	Detected	-0.474261	Detected	-0.39856	0.0504433	901.177	635.272	525.588	470.594	CHPT1	56994	Homo sapiens choline phosphotransferase 1 (CHPT1), mRNA [NM_020244]	GO:0001558(regulation of cell growth);GO:0006657(CDP-choline pathway);GO:0006663(platelet activating factor biosynthetic process)	GO:0005792(microsome);GO:0016020(membrane)	GO:0004142(diacylglycerol cholinephosphotransferase activity);GO:0016740(transferase activity);GO:0016780(phosphotransferase activity, for other substituted phosphate groups);GO:0019992(diacylglycerol binding)	AATTCAGATAGCTTTAGTGATTGTCTTTGTGTTGTCTGCATTTGGAGGAGCAACAATGTG	ref|NM_020244|gb|AF195624|gb|BC050429|ens|ENST00000229266	12	12q23.2	GO:0005792|GO:0004142|GO:0016780|GO:0016020|GO:0006663|GO:0019992|GO:0006657|GO:0016740|GO:0001558	GO:0005792|GO:0016780|GO:0016020|GO:0006663|GO:0004142|GO:0006657|GO:0001558|GO:0016740|GO:0019992	NM_020244	Hs.293077
GT_44k_23_P105583	-0.113281	Detected	0.113281	Detected	0	-0.418957	Detected	-0.257912	Detected	-0.338435	0.135258	165.611	147.245	101.484	112.838	C12orf32	83695	Homo sapiens chromosome 12 open reading frame 32 (C12orf32), mRNA [NM_031465]				TGGGAACATGTCAGTGCAGGCACTTCAGAGCTTACCTTATGTGTTCATTCCACCTGATAT	ref|NM_031465|ens|ENST00000303648|gb|BC000079|gb|BC005106	12	12p13.33			NM_031465	Hs.198853
GT_44k_23_P10559	0.304392	Detected	-0.304392	Detected	0	0.0485997	Detected	0.429494	Detected	0.239047	0.574075	751.575	374.507	476.757	617.356	AATK	9625	Homo sapiens apoptosis-associated tyrosine kinase (AATK), mRNA [NM_001080395]	GO:0006468(protein amino acid phosphorylation)	GO:0016020(membrane);GO:0016021(integral to membrane)	GO:0000166(nucleotide binding);GO:0004674(protein serine/threonine kinase activity);GO:0004713(protein-tyrosine kinase activity);GO:0005524(ATP binding);GO:0016740(transferase activity)	GGAAGTTGGGTGATTTTAAGTTATTGTTGCCAAAGAGATGTAAAGTTTATTGTTGCTTCG	ref|NM_001080395|gb|AK131529|gb|AK131395|ens|ENST00000326724	17	17q25.3	GO:0004713|GO:0016020|GO:0004674|GO:0005524|GO:0016740|GO:0006468|GO:0000166|GO:0016021	GO:0000166|GO:0016020|GO:0004674|GO:0006468|GO:0016021|GO:0004713|GO:0005524|GO:0016740	NM_001080395	Hs.514575
GT_44k_23_P105592	-0.111903	Detected	0.111903	Detected	0	0.496412	Detected	0.413974	Detected	0.455193	0.0622907	8439.79	7489.52	9744.92	9152.51	MVK	4598	Homo sapiens mevalonate kinase (mevalonic aciduria) (MVK), mRNA [NM_000431]	GO:0006468(protein amino acid phosphorylation);GO:0006695(cholesterol biosynthetic process);GO:0008152(metabolic process);GO:0008299(isoprenoid biosynthetic process)	GO:0005737(cytoplasm);GO:0005777(peroxisome)	GO:0000166(nucleotide binding);GO:0004496(mevalonate kinase activity);GO:0005524(ATP binding);GO:0016740(transferase activity);GO:0042802(identical protein binding)	AGGGGCTGTCCCGGAGGCGGTGGGCCTGGTTAAATAAGGCAGGGTTTATATGCACTTTCT	gb|BC016140|ens|ENST00000228510|gb|AK023087|gb|AB209722	12	12q24.11	GO:0005777|GO:0004496|GO:0008152|GO:0005524|GO:0016740|GO:0008299|GO:0006468|GO:0005737|GO:0042802|GO:0000166|GO:0006695	GO:0006695|GO:0005737|GO:0000166|GO:0004496|GO:0008152|GO:0006468|GO:0008299|GO:0005524|GO:0016740|GO:0042802|GO:0005777	BC016140	Hs.130607
GT_44k_23_P1056	-0.144698	Detected	0.144698	Detected	0	-0.0569215	Detected	-0.258639	Detected	-0.15778	0.465426	278.501	258.639	224.169	193.835	GPR89A	51463	Homo sapiens G protein-coupled receptor 89A (GPR89A), mRNA [NM_016334]	GO:0043123(positive regulation of I-kappaB kinase/NF-kappaB cascade)	GO:0016020(membrane);GO:0016021(integral to membrane)	GO:0004871(signal transducer activity)	AGAGGCCAGTGGTTTCAAAATTTAGATATAAGAGGGGGGAAAAATGGAACCAGGGCCTGA	ref|NM_016334|gb|AK223223|gb|U78723|gb|BC003187	1	1q21.1	GO:0043123|GO:0016020|GO:0004871|GO:0016021	GO:0016020|GO:0016021|GO:0004871|GO:0043123	NM_016334	Hs.645432
GT_44k_23_P10561	0.246099	Compromised	-0.246099	Compromised	2.38419e-07	-0.231917	Compromised	-0.400092	Compromised	-0.316004	0.348313	3.76559	2.03431	2.04768	1.81223	AF090907		Homo sapiens clone HQ0245 PRO0245 mRNA, complete cds. [AF090907]				AGCTCTTCCTTCTGGATGTTACAGAAGAGTAGCTCCATGGTTTGGATTAGCTGCAAAACA	gb|AF090907|ens|ENST00000306292|thc|THC2485425	2	2q21.3			AF090907
GT_44k_23_P105619	-0.107298	Detected	0.107298	Detected	0	0.451686	Detected	0.155123	Detected	0.303405	0.239238	252.867	222.968	282.156	228.451	TMEM116	89894	Homo sapiens transmembrane protein 116 (TMEM116), mRNA [NM_138341]		GO:0016020(membrane);GO:0016021(integral to membrane)		AGGCTCGGCGTGATGCAGATACCCAGACACCATTATTATGCTCACAGAAGAGATTCTATA	ref|NM_138341|ens|ENST00000354825|ens|ENST00000355445|gb|AK074648	12	12q24.13	GO:0016020|GO:0016021	GO:0016020|GO:0016021	NM_138341	Hs.506815
GT_44k_23_P105625	0.0822616	Detected	-0.0822616	Detected	0	-0.0369716	Detected	-0.0452743	Detected	-0.0411229	0.6671	4740.87	3214.27	3305.92	3268.66	COQ5	84274	Homo sapiens coenzyme Q5 homolog, methyltransferase (S. cerevisiae) (COQ5), mRNA [NM_032314]	GO:0006744(ubiquinone biosynthetic process)	GO:0005739(mitochondrion)	GO:0008168(methyltransferase activity);GO:0016740(transferase activity)	AGGCATTTGGTCTGTATCTTTGCTCAACTGCTAATTTCTCTTGGCTGTAGGGTGTGTGGT	ref|NM_032314|ens|ENST00000288532|gb|AK225242|gb|AK057777	12	12q24.31	GO:0016740|GO:0008168|GO:0005739|GO:0006744	GO:0005739|GO:0006744|GO:0008168|GO:0016740	NM_032314	Hs.17250
GT_44k_23_P10564	0.0522919	Compromised	-0.0522919	Compromised	0	-0.0543504	Compromised	-0.268852	Compromised	-0.161601	0.308343	2.82518	1.9967	1.98733	1.70324	AF090907		Homo sapiens clone HQ0245 PRO0245 mRNA, complete cds. [AF090907]				TGAATACGCTTCCACTTTAGGAAAGTAGAAAAAGAAGAGCAAATTAAATCCGAAACAAGC	gb|AF090907|thc|THC2485425	2	2q21.3			AF090907
GT_44k_23_P105646	0.334069	Detected	-0.334069	Detected	0	0.0395961	Detected	-0.0152512	Detected	0.0121725	0.97433	274.262	131.155	169.374	162.149	ATF1	466	Homo sapiens activating transcription factor 1 (ATF1), mRNA [NM_005171]	GO:0006350(transcription);GO:0006355(regulation of transcription, DNA-dependent)	GO:0005634(nucleus)	GO:0003700(transcription factor activity);GO:0046983(protein dimerization activity)	GACATTAACCATGACAAATTCAGGCAGTACTCAGCAAGGTACAACTATTCTTCAGTATGC	ref|NM_005171|ens|ENST00000262053|gb|AF047022|gb|AJ295163	12	12q13.13	GO:0005634|GO:0003700|GO:0006350|GO:0046983|GO:0006355	GO:0006355|GO:0003700|GO:0046983|GO:0005634|GO:0006350	NM_005171	Hs.648565
GT_44k_23_P105651	-0.273051	Compromised	0.273051	Compromised	0	0.165457	Compromised	-0.0705462	Compromised	0.0474555	0.887901	2.34428	2.60108	2.40625	2.03177	PDZRN4	29951	Homo sapiens PDZ domain containing RING finger 4 (PDZRN4), mRNA [NM_013377]			GO:0005515(protein binding);GO:0008270(zinc ion binding);GO:0046872(metal ion binding)	TCGGTAGAGTATGATTGCCTCGTTCAATGTGGCGTTTTTATATATATTTTGTGACTCTTT	ref|NM_013377|gb|AK131554|ens|ENST00000298919|ens|ENST00000380792	12	12q12	GO:0005515|GO:0046872|GO:0008270	GO:0005515|GO:0008270|GO:0046872	NM_013377	Hs.380044
GT_44k_23_P105664	-0.00635099	Detected	0.00635099	Detected	0	0.17493	Detected	0.0188298	Detected	0.09688	0.341578	9104.91	6979.91	7819.39	6978.46	CCDC59	29080	Homo sapiens coiled-coil domain containing 59 (CCDC59), mRNA [NM_014167]				CAGGTTAAAATATCTGCTGCCTATTAGGTTCTTCTGTGACATGTGCCTCCCAGCAGTGAA	ref|NM_014167|ens|ENST00000256151|gb|AF161477|gb|AF213377	12	12q21.31			NM_014167	Hs.582627
GT_44k_23_P105691	0.0485144	Compromised	-0.0485144	Compromised	0	1.42097	Detected	1.49057	Detected	1.45577	0.00167788	10.562	7.50392	20.712	21.6148	GPRC5D	55507	Homo sapiens G protein-coupled receptor, family C, group 5, member D (GPRC5D), mRNA [NM_018654]	GO:0007165(signal transduction);GO:0007186(G-protein coupled receptor protein signaling pathway);GO:0007601(visual perception);GO:0031424(keratinization);GO:0042633(hair cycle)	GO:0005886(plasma membrane);GO:0016021(integral to membrane)	GO:0004872(receptor activity);GO:0005118(sevenless binding);GO:0008067(metabotropic glutamate, GABA-B-like receptor activity)	TGAGAACTGGAAGCAGCATGGAAGGCTCATCTTTATCACTGTGCTCTTCTCCATCATCAT	ref|NM_018654|ens|ENST00000228887|gb|AB099817|gb|AF209923	12	12p13.1	GO:0004872|GO:0008067|GO:0005886|GO:0031424|GO:0007186|GO:0042633|GO:0007601|GO:0005118|GO:0016021|GO:0007165	GO:0005118|GO:0007165|GO:0042633|GO:0007186|GO:0005886|GO:0008067|GO:0031424|GO:0004872|GO:0016021|GO:0007601	NM_018654	Hs.644599
GT_44k_23_P105705	0.356324	Compromised	-0.356324	Compromised	0	0.0611105	Compromised	-0.537288	Compromised	-0.238089	0.659755	4.22854	1.96071	2.61005	1.71432	FGF6	2251	Homo sapiens fibroblast growth factor 6 (FGF6), mRNA [NM_020996]	GO:0000074(regulation of progression through cell cycle);GO:0001525(angiogenesis);GO:0007165(signal transduction);GO:0007267(cell-cell signaling);GO:0007275(multicellular organismal development);GO:0008283(cell proliferation);GO:0030154(cell differentiati	GO:0005576(extracellular region)	GO:0008083(growth factor activity)	GTCACTCATTTCCTTCCCAGGATCTAAGGACCCACAAAAGAAGGCTTACAGATTTAAAGC	ref|NM_020996|gb|X63454|ens|ENST00000228837|gb|BC121097	12	12p13.32	GO:0000074|GO:0005576|GO:0008283|GO:0007275|GO:0030154|GO:0008083|GO:0007267|GO:0001525|GO:0007165	GO:0007165|GO:0008283|GO:0007267|GO:0007275|GO:0005576|GO:0001525|GO:0008083|GO:0030154|GO:0000074	NM_020996	Hs.166015
GT_44k_23_P105730	-0.0778112	Detected	0.0778117	Detected	2.38419e-07	-0.531691	Detected	-0.283519	Detected	-0.407605	0.108505	27.0283	22.8779	14.9456	17.6522	MDM1	56890	Homo sapiens Mdm4, transformed 3T3 cell double minute 1, p53 binding protein (mouse) (MDM1), transcript variant 1, mRNA [NM_017440]		GO:0005634(nucleus)		TGCGCTTCAAGGGGCTGAGTGAATACCAGAGGAACTTCCTGTGGAAAAAGTCTTATTTGT	ref|NM_020128|gb|BC022042|gb|AF267851|thc|THC2481781	12	12q15	GO:0005634	GO:0005634	NM_020128	Hs.655702
GT_44k_23_P105747	0.649019	Detected	-0.649019	Detected	0	-1.00849	Detected	-0.653049	Detected	-0.83077	0.342355	233.45	72.1432	56.0479	71.3076	APPL2	55198	Homo sapiens adaptor protein, phosphotyrosine interaction, PH domain and leucine zipper containing 2 (APPL2), mRNA [NM_018171]	GO:0007049(cell cycle);GO:0007165(signal transduction);GO:0008283(cell proliferation)	GO:0005634(nucleus);GO:0005737(cytoplasm);GO:0010008(endosome membrane);GO:0016020(membrane);GO:0016581(NuRD complex)	GO:0005515(protein binding)	GATTTCCGAAGGCTGACAATCGTTTGTGGAATGTAATCTTGATGCCTTGATACTGAGACT	ref|NM_018171|ens|ENST00000258530|gb|AK001521|gb|AY113704	12	12q23.3	GO:0005634|GO:0005515|GO:0016020|GO:0016581|GO:0008283|GO:0005737|GO:0010008|GO:0007049|GO:0007165	GO:0005515|GO:0007165|GO:0007049|GO:0005737|GO:0016581|GO:0016020|GO:0008283|GO:0005634|GO:0010008	NM_018171	Hs.506603
GT_44k_23_P105753	-0.113629	Detected	0.113629	Detected	0	0.295835	Detected	0.13507	Detected	0.215453	0.261722	764.699	680.225	769.268	684.322	THC2634595		PWP1_HUMAN (Q13610) Periodic tryptophan protein 1 homolog (Keratinocyte protein IEF SSP 9502), partial (33%) [THC2634595]				ATTTCATGAATGTGACTTCAGTCATTCTAGTGTTAATACTGTGGAATGTCATTGGTGTAG	thc|THC2634595	12	12q23.3			THC2634595
GT_44k_23_P105794	-0.205497	Compromised	0.205497	Compromised	-2.38419e-07	-0.232253	Compromised	0.870583	Detected	0.319165	0.641918	8.60151	8.69054	6.39509	13.6587	EPSTI1	94240	epithelial stromal interaction 1 isoform 2 [Source:RefSeq_peptide;Acc:NP_150280] [ENST00000313624]				AGAAGAGAAGCATTTAGAGAGCATCAGCAATACAAAACCGCTGAGTTCTTGAGCAAACTG	ref|NM_033255|ref|NM_001002264|ens|ENST00000313640|gb|DQ892268	13	13q14.11			NM_033255	Hs.546467
GT_44k_23_P105803	-0.13435	Detected	0.13435	Detected	0	-0.561579	Detected	-0.821843	Detected	-0.691711	0.0659653	729.414	667.746	410.857	341.132	FGF9	2254	Homo sapiens fibroblast growth factor 9 (glia-activating factor) (FGF9), mRNA [NM_002010]	GO:0000074(regulation of progression through cell cycle);GO:0001525(angiogenesis);GO:0006606(protein import into nucleus);GO:0007165(signal transduction);GO:0007267(cell-cell signaling);GO:0007275(multicellular organismal development);GO:0008283(cell prol	GO:0005615(extracellular space)	GO:0008083(growth factor activity);GO:0008201(heparin binding)	CAAAAGGACTGCGGCCTGATGCATGCTGGAAAAAGACACGCTTTTCATTTCTGATCAGTT	ref|NM_002010|gb|E05822|gb|D14838|thc|THC2480639	13	13q12.11	GO:0000074|GO:0042472|GO:0005615|GO:0007275|GO:0008283|GO:0008543|GO:0030154|GO:0008083|GO:0030324|GO:0050679|GO:0001525|GO:0006606|GO:0007165|GO:0045880|GO:0007267|GO:0008584|GO:0008201	GO:0050679|GO:0042472|GO:0008283|GO:0030324|GO:0007267|GO:0007275|GO:0001525|GO:0006606|GO:0005615|GO:0030154|GO:0045880|GO:0007165|GO:0008543|GO:0008201|GO:0008083|GO:0008584|GO:0000074	NM_002010	Hs.111
GT_44k_23_P105815	-0.211158	Compromised	0.211158	Compromised	0	0.254709	Compromised	2.61865	Detected	1.43668	0.354087	1.99453	2.03104	2.08644	10.6807	BC008631		Homo sapiens cDNA clone IMAGE:4157517, with apparent retained intron. [BC008631]				TTCACACATTGCATCAGTTTCTTCCTAGATAAGAAAATGAGTGTAAATTTGGACTTGTGG	gb|BC008631	13	13q12.11			BC008631
GT_44k_23_P105833	0.233843	Detected	-0.233843	Detected	0	0.498899	Detected	0.130419	Detected	0.314659	0.401343	60.8886	33.4579	55.4181	42.6881	BIVM	54841	Homo sapiens basic, immunoglobulin-like variable motif containing (BIVM), mRNA [NM_017693]				ATTTCATGAGTCTAGTAGTTCTTTGATTTATAGCAGGATCTTGCTTGCCTCATTTGTTTC	ref|NM_017693|gb|BC112339|ens|ENST00000257336|gb|BC020663	13	13q33.1			NM_017693	Hs.288809
GT_44k_23_P105856	0.253594	Compromised	-0.253595	Compromised	-2.38419e-07	1.59801	Compromised	2.26077	Detected	1.92939	0.0437294	3.9344	2.10353	7.56683	11.9124	SLC46A3	283537	Homo sapiens hypothetical protein LOC283537 (LOC283537), mRNA [NM_181785]				GAATGCACATATCATATACCATGACTTCTGAAGACTATAAATGAATTCCACAATCAGTGC	ref|NM_181785|ens|ENST00000266943|gb|AK098426|gb|AK124604	13	13q12.3			NM_181785	Hs.117167
GT_44k_23_P105862	0.392524	Detected	-0.392524	Detected	0	-0.569523	Detected	0.0798066	Detected	-0.244858	0.678186	93.5548	41.2566	36.3737	56.7326	FRY	10129	Homo sapiens furry homolog (Drosophila) (FRY), mRNA [NM_023037]	GO:0006350(transcription);GO:0006355(regulation of transcription, DNA-dependent)	GO:0016020(membrane);GO:0016021(integral to membrane)	GO:0005524(ATP binding)	ATATGTAAAGGGCCATTCTTAAGTTCTCTCCTTAAACTTAATGCTGTCAAGTGTTAGATG	ref|NM_023037|gb|AK091422|ens|ENST00000380250|ens|ENST00000261575	13	13q13.1	GO:0016020|GO:0006350|GO:0005524|GO:0016021|GO:0006355	GO:0006355|GO:0016020|GO:0016021|GO:0005524|GO:0006350	NM_023037	Hs.591225
GT_44k_23_P105873	-0.474888	Compromised	0.474889	Compromised	2.38419e-07	-0.00909138	Compromised	0.354847	Compromised	0.172878	0.766285	2.04174	2.99683	2.13572	2.73325	TRPC4	7223	Homo sapiens transient receptor potential cation channel, subfamily C, member 4 (TRPC4), mRNA [NM_016179]	GO:0006811(ion transport);GO:0006816(calcium ion transport)	GO:0005886(plasma membrane);GO:0016020(membrane);GO:0016021(integral to membrane);GO:0030863(cortical cytoskeleton)	GO:0004872(receptor activity);GO:0005216(ion channel activity);GO:0005262(calcium channel activity);GO:0005509(calcium ion binding);GO:0005515(protein binding);GO:0015279(store-operated calcium channel activity)	GCAAAAGAAGAGGACTCTAGTATAGACTATGATCTAAACCTCCCAGACACAGTCACCCAC	ref|NM_016179|gb|BC104725|gb|AF421360|gb|BC105306	13	13q13.3	GO:0006816|GO:0005515|GO:0004872|GO:0016020|GO:0005886|GO:0006811|GO:0030863|GO:0005216|GO:0005262|GO:0016021|GO:0015279|GO:0005509	GO:0005515|GO:0005262|GO:0005886|GO:0016020|GO:0005509|GO:0015279|GO:0030863|GO:0004872|GO:0006816|GO:0016021|GO:0005216|GO:0006811	NM_016179	Hs.262960
GT_44k_23_P105886	-0.244733	Compromised	0.244733	Compromised	2.38419e-07	0.186811	Compromised	-0.0392232	Compromised	0.0737941	0.809958	2.21155	2.35934	2.25908	1.92073	LOC387911	387911	Homo sapiens similar to hypothetical protein MGC48915 (LOC387911), mRNA [NM_001007537]				CCAGGAATGTTCAGGTGTCTTTGGTCAAAAACGGAGTAAAAATACTGCACACCAGAGATG	ref|NM_001007537|ref|NM_178540|ens|ENST00000382140|ens|ENST00000382141	13	13q12.12			NM_001007537	Hs.642624
GT_44k_23_P105900	0.195624	Detected	-0.195624	Detected	0	0.0264311	Detected	0.0167732	Detected	0.0216022	0.922177	16679.9	9664.19	11235.3	11098.3	ENST00000237763		Transcription factor BTF3 homolog 1 (Basic transcription factor 3-like 1). [Source:Uniprot/SWISSPROT;Acc:Q13890] [ENST00000237763]		GO:0005634(nucleus)	GO:0003700(transcription factor activity)	AAGGAACAGTGATTCACTTTAACAACCCTGAAGTTCAGGCATCGCTGGCAGCAAACACTT	ens|ENST00000237763|gb|BC106717|gb|BC106718|gb|BC115358	13	13q22.3	GO:0005634|GO:0003700	GO:0003700|GO:0005634	ENST00000237763	Hs.567241
GT_44k_23_P10591	-0.192969	Detected	0.192969	Detected	0	0.0649743	Detected	0.292654	Detected	0.178814	0.508514	16616.9	16499.8	15049.6	17524.3	METRNL	284207	Homo sapiens meteorin, glial cell differentiation regulator-like (METRNL), mRNA [NM_001004431]				AGCTTCCAGCCAAGGATGCCCTGGCCGATTGGAAATGCTGTAAAATGCAAACTAAGTTAT	ref|NM_001004431|ens|ENST00000320095|gb|AK093748|gb|AX748286	17	17q25.3			NM_001004431	Hs.591142
GT_44k_23_P105923	-0.708616	Detected	0.708616	Detected	0	0.38048	Detected	0.42145	Detected	0.400965	0.628654	163.387	331.586	263.265	269.342	DIO3	1735	Homo sapiens deiodinase, iodothyronine, type III (DIO3), mRNA [NM_001362]	GO:0008150(biological_process);GO:0042446(hormone biosynthetic process)	GO:0005575(cellular_component);GO:0016020(membrane);GO:0016021(integral to membrane)	GO:0004800(thyroxine 5'-deiodinase activity);GO:0008430(selenium binding)	AAGTTGGGGTGTCTGCTTTGGGACCAGAGGAAGATAGCTTGAGAGGCATTGGCGAGGTTC	ref|NM_001362|ens|ENST00000359323|gb|S79854|gb|BC017717	14	14q32.31	GO:0008430|GO:0004800|GO:0016020|GO:0008150|GO:0042446|GO:0016021|GO:0005575	GO:0008150|GO:0008430|GO:0016020|GO:0042446|GO:0004800|GO:0005575|GO:0016021	NM_001362	Hs.49322
GT_44k_23_P105939	0.200941	Compromised	-0.200941	Compromised	0	-0.368109	Compromised	-0.585338	Compromised	-0.476723	0.172153	4.59063	2.64024	2.34367	2.00485	C14orf73	91828	Homo sapiens chromosome 14 open reading frame 73 (C14orf73), mRNA [NM_001077594]				GAGGAGCTCAGGACCAGTCTTCTCTCCAGGTTCCCAGGAACCCAAGAGGAGCTGGAGAAG	ref|NM_001077594|ens|ENST00000380069|gb|AK000671|gb|BC113655	14	14q32.32			NM_001077594	Hs.37712
GT_44k_23_P105957	-0.0588827	Detected	0.0588827	Detected	0	-0.130958	Detected	-0.146977	Detected	-0.138968	0.144303	5137.68	4236.12	3701.66	3640.42	ACTN1	87	Homo sapiens actinin, alpha 1 (ACTN1), mRNA [NM_001102]	GO:0042981(regulation of apoptosis);GO:0048041(focal adhesion formation);GO:0051017(actin filament bundle formation);GO:0051271(negative regulation of cell motility)	GO:0005856(cytoskeleton);GO:0005925(focal adhesion);GO:0030018(Z disc);GO:0031143(pseudopodium)	GO:0003779(actin binding);GO:0005178(integrin binding);GO:0005509(calcium ion binding);GO:0005515(protein binding);GO:0017166(vinculin binding);GO:0051015(actin filament binding)	TTCCTTCAAGATCCTGGCTGGGGACAAGAACTACATTACCATGGACGAGCTGCGCCGCGA	ref|NM_001102|ens|ENST00000193403|gb|BT007207|gb|DQ890778	14	14q24.1	GO:0048041|GO:0005515|GO:0030018|GO:0031143|GO:0042981|GO:0051015|GO:0005509|GO:0051271|GO:0017166|GO:0005178|GO:0005856|GO:0005925|GO:0003779|GO:0051017	GO:0005515|GO:0030018|GO:0005509|GO:0042981|GO:0003779|GO:0031143|GO:0051015|GO:0005178|GO:0048041|GO:0017166|GO:0051271|GO:0005856|GO:0051017|GO:0005925	NM_001102	Hs.509765
GT_44k_23_P105963	0.428464	Detected	-0.428464	Detected	0	-0.430562	Detected	-0.111475	Detected	-0.271019	0.61343	151.012	63.3579	63.0587	78.2307	AK7	122481	Homo sapiens adenylate kinase 7 (AK7), mRNA [NM_152327]	GO:0006139(nucleobase, nucleoside, nucleotide and nucleic acid metabolic process)		GO:0000166(nucleotide binding);GO:0004017(adenylate kinase activity);GO:0005524(ATP binding);GO:0016301(kinase activity);GO:0016740(transferase activity)	CTGGAGGCTCAGTCAATTCCCCTGAGAAACTATTTAATGACCTATGTGATGCCAACTCTT	ref|NM_152327|ens|ENST00000267584|gb|AK057426|gb|BC035256	14	14q32.2	GO:0005524|GO:0016740|GO:0004017|GO:0016301|GO:0000166|GO:0006139	GO:0006139|GO:0000166|GO:0016301|GO:0004017|GO:0005524|GO:0016740	NM_152327	Hs.667462
GT_44k_23_P105973	-0.188157	Compromised	0.188157	Compromised	-2.38419e-07	3.5546	Detected	-0.0285888	Compromised	1.76301	0.430951	2.38266	2.35014	24.1586	2.00448	SERPINA11	256394	Homo sapiens serpin peptidase inhibitor, clade A (alpha-1 antiproteinase, antitrypsin), member 11 (SERPINA11), mRNA [NM_001080451]			GO:0004867(serine-type endopeptidase inhibitor activity);GO:0016812(hydrolase activity, acting on carbon-nitrogen (but not peptide) bonds, in cyclic amides)	GGTTTTCAATTTCTGGAACATATAACCTGGAAGACATACTTCCCCAAATTGGTCTCACCA	ref|NM_001080451|ens|ENST00000334708|ref|XM_940101|thc|THC2603443	14	14q32.13	GO:0016812|GO:0004867	GO:0004867|GO:0016812	NM_001080451	Hs.145890
GT_44k_23_P106	0.57754	Detected	-0.57754	Detected	0	-0.54216	Detected	-0.675239	Detected	-0.608699	0.404971	120.384	41.0778	41.9598	38.0496	USP33	23032	Homo sapiens ubiquitin specific peptidase 33 (USP33), transcript variant 3, mRNA [NM_201626]	GO:0006511(ubiquitin-dependent protein catabolic process);GO:0016579(protein deubiquitination)	GO:0005737(cytoplasm);GO:0030891(VCB complex)	GO:0004221(ubiquitin thiolesterase activity);GO:0005515(protein binding);GO:0008234(cysteine-type peptidase activity);GO:0008270(zinc ion binding);GO:0046872(metal ion binding)	GCAAGGAGCAGATTCTGGCCAGATTTCTGAAGAAACATGGAATTTTCTGCAGTCTATTTA	ref|NM_015017|ref|NM_201624|ens|ENST00000370793|ens|ENST00000357428	1	1p31.1	GO:0004221|GO:0030891|GO:0005515|GO:0046872|GO:0006511|GO:0016579|GO:0005737|GO:0008270|GO:0008234	GO:0005515|GO:0006511|GO:0005737|GO:0016579|GO:0030891|GO:0008270|GO:0008234|GO:0004221|GO:0046872	NM_015017	Hs.480597
GT_44k_23_P106002	-0.0846019	Detected	0.0846019	Detected	0	0.00371695	Detected	-0.143735	Detected	-0.0700092	0.596389	6552.81	5599.03	5276.43	4737.29	NFKBIA	4792	Homo sapiens nuclear factor of kappa light polypeptide gene enhancer in B-cells inhibitor, alpha (NFKBIA), mRNA [NM_020529]	GO:0000060(protein import into nucleus, translocation);GO:0006915(apoptosis);GO:0007253(cytoplasmic sequestering of NF-kappaB);GO:0042127(regulation of cell proliferation);GO:0042345(regulation of NF-kappaB import into nucleus);GO:0043392(negative regulat	GO:0005634(nucleus);GO:0005737(cytoplasm);GO:0005829(cytosol)	GO:0008139(nuclear localization sequence binding);GO:0051059(NF-kappaB binding)	TGATGTGGGGTGAAAAGTTACTACCTGTCAAGGTTTGTGTTACCCTCCTGTAAATGGTGT	ref|NM_020529|ens|ENST00000216797|gb|M69043|gb|BC002601	14	14q13.2	GO:0045746|GO:0051059|GO:0007253|GO:0008139|GO:0042127|GO:0005634|GO:0000060|GO:0005829|GO:0042345|GO:0005737|GO:0006915|GO:0043392|GO:0045638	GO:0042345|GO:0045746|GO:0051059|GO:0007253|GO:0006915|GO:0005634|GO:0005829|GO:0043392|GO:0005737|GO:0045638|GO:0042127|GO:0008139|GO:0000060	NM_020529	Hs.81328
GT_44k_23_P106016	-0.305216	Compromised	0.305216	Compromised	-2.38419e-07	0.166817	Compromised	0.844061	Compromised	0.505439	0.38302	1.9428	2.25391	2.04104	3.24563	PRKD1	5587	Homo sapiens protein kinase D1 (PRKD1), mRNA [NM_002742]	GO:0006468(protein amino acid phosphorylation);GO:0007242(intracellular signaling cascade);GO:0008283(cell proliferation)	GO:0005794(Golgi apparatus);GO:0005829(cytosol);GO:0005886(plasma membrane);GO:0005887(integral to plasma membrane)	GO:0000166(nucleotide binding);GO:0004674(protein serine/threonine kinase activity);GO:0004700(atypical protein kinase C activity);GO:0005515(protein binding);GO:0005524(ATP binding);GO:0008270(zinc ion binding);GO:0016740(transferase activity);GO:0019992	CTGTTTGGTGTGTCCCATTGGTGTTGTCATTGTAAACAAACTCTTGAAGAGTCGATTATT	ref|NM_002742|gb|X75756|thc|THC2471926	14	14q12	GO:0004700|GO:0005515|GO:0005886|GO:0008283|GO:0005524|GO:0016740|GO:0007242|GO:0000166|GO:0005887|GO:0004674|GO:0046872|GO:0005829|GO:0019992|GO:0006468|GO:0008270|GO:0005794	GO:0005515|GO:0007242|GO:0005794|GO:0005886|GO:0008283|GO:0005524|GO:0046872|GO:0005829|GO:0019992|GO:0000166|GO:0005887|GO:0004674|GO:0004700|GO:0008270|GO:0006468|GO:0016740	NM_002742	Hs.508999
GT_44k_23_P106024	-0.12298	Detected	0.12298	Detected	0	0.0474491	Detected	-0.17026	Detected	-0.0614057	0.744404	1094.26	986.079	932.718	797.611	JAG2	3714	Homo sapiens jagged 2 (JAG2), transcript variant 1, mRNA [NM_002226]	GO:0001709(cell fate determination);GO:0007049(cell cycle);GO:0007219(Notch signaling pathway);GO:0007267(cell-cell signaling);GO:0007275(multicellular organismal development);GO:0007283(spermatogenesis);GO:0007605(sensory perception of sound);GO:0009912(	GO:0005887(integral to plasma membrane);GO:0016020(membrane)	GO:0005112(Notch binding);GO:0005509(calcium ion binding);GO:0005515(protein binding);GO:0008083(growth factor activity)	GCGTTTGTTACCAGAGGTTGTGCACTGTTTACAGAATCTTCCTTTTATTCCTCACTCGGG	ref|NM_002226|ref|NM_145159|ens|ENST00000331782|ens|ENST00000347004	14	14q32.33	GO:0005515|GO:0007275|GO:0030154|GO:0008083|GO:0007605|GO:0030217|GO:0007049|GO:0007283|GO:0030334|GO:0005509|GO:0042127|GO:0005887|GO:0001709|GO:0016020|GO:0005112|GO:0045061|GO:0030326|GO:0007267|GO:0009912|GO:0007219	GO:0005515|GO:0030334|GO:0001709|GO:0007605|GO:0005509|GO:0007267|GO:0005112|GO:0007275|GO:0030326|GO:0007283|GO:0030154|GO:0007049|GO:0009912|GO:0007219|GO:0016020|GO:0030217|GO:0005887|GO:0045061|GO:0042127|GO:0008083	NM_002226	Hs.433445
GT_44k_23_P106042	-0.409755	Compromised	0.409756	Compromised	2.38419e-07	0.199163	Compromised	-0.562862	Compromised	-0.181849	0.776024	4.7296	6.34267	5.46328	3.2036	CMTM5	116173	Homo sapiens CKLF-like MARVEL transmembrane domain containing 5 (CMTM5), transcript variant 3, mRNA [NM_001037288]	GO:0006935(chemotaxis)	GO:0005615(extracellular space);GO:0016020(membrane);GO:0016021(integral to membrane)	GO:0005125(cytokine activity)	TGAGACGTCACTGGGGACTTATCTGTGGAGCCTGGTGCTCCAGGATGTGGCTTCTCATGA	ref|NM_001037288|ref|NM_138460|gb|AK094840|gb|AF527413	14	14q11.2	GO:0016020|GO:0005125|GO:0005615|GO:0006935|GO:0016021	GO:0006935|GO:0016020|GO:0016021|GO:0005615|GO:0005125	NM_001037288	Hs.99272
GT_44k_23_P106056	0.00435972	Detected	-0.00435972	Detected	0	0.156234	Detected	0.173171	Detected	0.164702	0.00332748	23247.2	17558.8	19562.1	19683	DAD1	1603	Homo sapiens defender against cell death 1 (DAD1), mRNA [NM_001344]	GO:0006915(apoptosis);GO:0006916(anti-apoptosis);GO:0018279(protein amino acid N-linked glycosylation via asparagine)	GO:0008250(oligosaccharyl transferase complex);GO:0016020(membrane);GO:0016021(integral to membrane)	GO:0004579(dolichyl-diphosphooligosaccharide-protein glycotransferase activity);GO:0016740(transferase activity)	TTCTGGAGATGGCAGCTTATTGGACACATGGATTTTCTTCAGATTTGCACTTACTGCTAG	ref|NM_001344|ens|ENST00000250498|gb|AK223129|gb|BC013646	14	14q11.2	GO:0016020|GO:0006916|GO:0016740|GO:0018279|GO:0004579|GO:0006915|GO:0016021|GO:0008250	GO:0016020|GO:0004579|GO:0006915|GO:0006916|GO:0016021|GO:0008250|GO:0016740|GO:0018279	NM_001344	Hs.82890
GT_44k_23_P106069	-0.768651	Compromised	0.768651	Compromised	0	0.108009	Compromised	0.697628	Compromised	0.402819	0.673027	3.08161	6.79676	4.28553	6.41321	ENST00000390428		T-cell receptor alpha V gene segment [Source:IMGT/GENE_DB;Acc:TRAV6] [ENST00000390428]				GAGGCCCTGTTTTCTTGCTACTCATACGTGAAAATGAGAAAGAAAAAAGGAAAGAAAGAC	ens|ENST00000390428|gb|X58747|gb|D13069|gb|L02827	14	14q11.2			ENST00000390428	Hs.455888
GT_44k_23_P106080	-0.588311	Compromised	0.588311	Compromised	-2.38419e-07	0.184261	Compromised	0.736785	Detected	0.460523	0.552054	5.00276	8.59327	6.47296	9.44077	RNASE7	84659	Homo sapiens ribonuclease, RNase A family, 7 (RNASE7), mRNA [NM_032572]	GO:0042742(defense response to bacterium);GO:0045087(innate immune response)	GO:0005576(extracellular region)	GO:0003676(nucleic acid binding);GO:0004519(endonuclease activity);GO:0004522(pancreatic ribonuclease activity);GO:0004540(ribonuclease activity);GO:0016787(hydrolase activity)	GGTGGCAGAGATCCCAGTCAGTGCCAAGCCCAAGGGCATGACCTCATCACAGTGGTTTAA	ref|NM_032572|ens|ENST00000298690|gb|BC074960|gb|AJ306608	14	14q11.2	GO:0004519|GO:0003676|GO:0005576|GO:0004540|GO:0016787|GO:0042742|GO:0004522|GO:0045087	GO:0004519|GO:0016787|GO:0045087|GO:0004522|GO:0004540|GO:0005576|GO:0003676|GO:0042742	NM_032572	Hs.525206
GT_44k_23_P106103	-0.217048	Compromised	0.217048	Compromised	0	0.24842	Compromised	0.0487852	Compromised	0.148602	0.597384	2.1929	2.25136	2.29332	1.98585	AKAP5	9495	Homo sapiens A kinase (PRKA) anchor protein 5 (AKAP5), mRNA [NM_004857]	GO:0006605(protein targeting);GO:0007165(signal transduction);GO:0007268(synaptic transmission)	GO:0005886(plasma membrane)	GO:0005515(protein binding);GO:0005516(calmodulin binding);GO:0051018(protein kinase A binding)	TGGTTTTGAGGATAGAACTTCAGAACAATATGAAACACTCTTAATTGAAACAGCCTCTTC	ref|NM_004857|ens|ENST00000320636|gb|BC131516|gb|M90359	14	14q23.3	GO:0005515|GO:0007268|GO:0005886|GO:0006605|GO:0051018|GO:0005516|GO:0007165	GO:0005515|GO:0007165|GO:0005516|GO:0005886|GO:0007268|GO:0006605|GO:0051018	NM_004857	Hs.532489
GT_44k_23_P106117	-0.225167	Compromised	0.225167	Compromised	0	0.257395	Compromised	0.0435042	Compromised	0.15045	0.607477	2.25625	2.34261	2.38769	2.04724	SIX6	4990	Homo sapiens sine oculis homeobox homolog 6 (Drosophila) (SIX6), mRNA [NM_007374]	GO:0006355(regulation of transcription, DNA-dependent);GO:0007275(multicellular organismal development);GO:0007601(visual perception);GO:0009887(organ morphogenesis)	GO:0005634(nucleus)	GO:0003700(transcription factor activity);GO:0005515(protein binding)	CTGCCCAGATTCTCCCATGGGTATTTCACGTCGAAAGGACGCTGTTACATATGTATAACT	ref|NM_007374|ens|ENST00000327720|ens|ENST00000381716|gb|BC087852	14	14q23.1	GO:0005634|GO:0005515|GO:0003700|GO:0009887|GO:0007275|GO:0007601|GO:0006355	GO:0005515|GO:0006355|GO:0003700|GO:0009887|GO:0007275|GO:0005634|GO:0007601	NM_007374	Hs.194756
GT_44k_23_P106127	0.13101	Detected	-0.13101	Detected	0	0.110646	Detected	-0.0278921	Detected	0.0413771	0.80631	2253.63	1428.1	1682.98	1520.38	KIAA0586	9786	Homo sapiens KIAA0586 (KIAA0586), mRNA [NM_014749]				CATTTTACCTTGGCTTAAAACCCTCTCTCAGACTGTTTGGTTTTTGAGCATATTCTGAAA	ref|NM_014749|gb|BC066647|gb|AB011158|ens|ENST00000354386	14	14q23.1			NM_014749	Hs.232532
GT_44k_23_P106131	-0.0388665	Detected	0.0388665	Detected	0	0.208802	Detected	-0.0111022	Detected	0.0988498	0.485906	6407.15	5138.25	5761.65	4919.57	KTN1	3895	Homo sapiens kinectin 1 (kinesin receptor) (KTN1), transcript variant 1, mRNA [NM_182926]	GO:0007018(microtubule-based movement)	GO:0005624(membrane fraction);GO:0005783(endoplasmic reticulum);GO:0005789(endoplasmic reticulum membrane);GO:0005887(integral to plasma membrane);GO:0016020(membrane)	GO:0003674(molecular_function);GO:0004872(receptor activity)	ATGTTTTCACCCTTTCTACTTTGTCAGAAACACTGAACAGAGTTTTGTCTTTTCTAATCC	ref|NM_182926|ref|NM_004986|ref|NM_001079521|ref|NM_001079522	14	14q22.3	GO:0005887|GO:0004872|GO:0016020|GO:0003674|GO:0005789|GO:0005624|GO:0007018|GO:0005783	GO:0003674|GO:0016020|GO:0005783|GO:0005887|GO:0005789|GO:0005624|GO:0004872|GO:0007018	NM_182926	Hs.509414
GT_44k_23_P10614	0.0781376	Detected	-0.0781376	Detected	0	0.145791	Detected	0.735035	Detected	0.440413	0.285348	63.3669	43.2085	50.2984	75.251	PDK1	5163	Homo sapiens pyruvate dehydrogenase kinase, isozyme 1 (PDK1), nuclear gene encoding mitochondrial protein, mRNA [NM_002610]	GO:0005975(carbohydrate metabolic process);GO:0006006(glucose metabolic process);GO:0007264(small GTPase mediated signal transduction);GO:0018106(peptidyl-histidine phosphorylation)	GO:0005739(mitochondrion)	GO:0004673(protein histidine kinase activity);GO:0004740([pyruvate dehydrogenase (lipoamide)] kinase activity);GO:0005524(ATP binding);GO:0016301(kinase activity);GO:0016740(transferase activity)	GCTCTGTCAACAGACTCAATAGAAAGACTCCCAGTGTATAACAAAGCTGCCTGGAAGCAT	ref|NM_002610|gb|DQ234350|ens|ENST00000282077|gb|DQ891300	2	2q31.1	GO:0004740|GO:0006006|GO:0007264|GO:0005524|GO:0016740|GO:0016301|GO:0005975|GO:0005739|GO:0004673|GO:0018106	GO:0005739|GO:0004740|GO:0004673|GO:0005975|GO:0016301|GO:0007264|GO:0018106|GO:0006006|GO:0005524|GO:0016740	NM_002610	Hs.470633
GT_44k_23_P106145	0.247121	Detected	-0.247121	Detected	0	0.366965	Detected	0.430226	Detected	0.398596	0.250751	4526.57	2441.96	3725.39	3870.73	ERO1L	30001	Homo sapiens ERO1-like (S. cerevisiae) (ERO1L), mRNA [NM_014584]	GO:0006118(electron transport);GO:0006457(protein folding);GO:0006464(protein modification process);GO:0006810(transport);GO:0009266(response to temperature stimulus);GO:0030968(unfolded protein response);GO:0051085(chaperone cofactor-dependent protein fo	GO:0005624(membrane fraction);GO:0005783(endoplasmic reticulum);GO:0005792(microsome);GO:0016020(membrane)	GO:0016491(oxidoreductase activity)	ATTGTGTTGGTTGTTTTAAATGTCGTCTGTGGGGAAAGCTTCAGACTCAGGGTTTGGGCA	ref|NM_014584|ens|ENST00000359133|gb|BC008674|gb|BC012941	14	14q22.1	GO:0005792|GO:0030968|GO:0006118|GO:0006464|GO:0016020|GO:0005624|GO:0009266|GO:0006457|GO:0016491|GO:0051085|GO:0005783|GO:0006810	GO:0009266|GO:0005792|GO:0016020|GO:0005783|GO:0006457|GO:0006810|GO:0051085|GO:0016491|GO:0005624|GO:0006464|GO:0006118|GO:0030968	NM_014584	Hs.592304
GT_44k_23_P106158	0.0432088	Detected	-0.0432088	Detected	0	0.103422	Detected	0.413271	Detected	0.258346	0.24945	192.532	137.797	152.039	187.416	L2HGDH	79944	Homo sapiens L-2-hydroxyglutarate dehydrogenase (L2HGDH), nuclear gene encoding mitochondrial protein, mRNA [NM_024884]	GO:0006118(electron transport);GO:0044267(cellular protein metabolic process)	GO:0005739(mitochondrion);GO:0016021(integral to membrane);GO:0031305(integral to mitochondrial inner membrane)	GO:0016491(oxidoreductase activity);GO:0047545(2-hydroxyglutarate dehydrogenase activity)	CAGTTCTTGCCTTTAAACGAGAGGGTTACAGACCCTTTGACTTCAGTGCCACAGATGTTA	ref|NM_024884|gb|BC006117|ens|ENST00000267436|ens|ENST00000261699	14	14q22.1	GO:0047545|GO:0006118|GO:0044267|GO:0005739|GO:0016491|GO:0031305|GO:0016021	GO:0005739|GO:0016491|GO:0031305|GO:0047545|GO:0016021|GO:0044267|GO:0006118	NM_024884	Hs.256034
GT_44k_23_P106162	-0.16563	Detected	0.16563	Detected	0	-0.0971494	Detected	-0.417035	Detected	-0.257092	0.380323	619.852	592.594	492.299	392.204	C14orf106	55320	Homo sapiens chromosome 14 open reading frame 106 (C14orf106), mRNA [NM_018353]		GO:0005634(nucleus)	GO:0003677(DNA binding)	ACAGAATTAAACATGTGCCACAGTAATTGCCAAAATAAACCAACATTAAGGTTCCCAGAT	ref|NM_018353|ens|ENST00000310806|gb|AK002048|gb|BC051885	14	14q21.3	GO:0005634|GO:0003677	GO:0005634|GO:0003677	NM_018353	Hs.437941
GT_44k_23_P106174	-0.100034	Detected	0.100033	Detected	-2.38419e-07	-0.32519	Detected	-0.0156345	Detected	-0.170412	0.452744	25.312	22.0954	16.4011	20.2133	PSEN1	5663	Homo sapiens presenilin 1 (Alzheimer disease 3) (PSEN1), mRNA [NM_000021]	GO:0006509(membrane protein ectodomain proteolysis);GO:0006915(apoptosis);GO:0006916(anti-apoptosis);GO:0007001(chromosome organization and biogenesis (sensu Eukaryota));GO:0007059(chromosome segregation);GO:0007155(cell adhesion);GO:0007220(Notch recepto	GO:0000776(kinetochore);GO:0005624(membrane fraction);GO:0005639(integral to nuclear inner membrane);GO:0005739(mitochondrion);GO:0005783(endoplasmic reticulum);GO:0005794(Golgi apparatus);GO:0005887(integral to plasma membrane);GO:0016020(membrane)	GO:0005515(protein binding);GO:0008233(peptidase activity)	TATCCTCCTGGTGGTTCTGTATAAATACAGGTGCTATAAGGTGAGCATGAGACACAGATC	gb|AJ008005|thc|THC2485339	14	14q24.2	GO:0005515|GO:0007059|GO:0005739|GO:0008233|GO:0007001|GO:0007242|GO:0043085|GO:0005639|GO:0042325|GO:0007220|GO:0005887|GO:0016020|GO:0006916|GO:0007155|GO:0005624|GO:0016485|GO:0006509|GO:0006915|GO:0000776|GO:0005783|GO:0042987|GO:0005794	GO:0042987|GO:0005515|GO:0007242|GO:0005794|GO:0007220|GO:0005783|GO:0006915|GO:0005624|GO:0006916|GO:0043085|GO:0005639|GO:0005739|GO:0042325|GO:0007059|GO:0016020|GO:0016485|GO:0005887|GO:0000776|GO:0008233|GO:0006509|GO:0007155|GO:0007001	AJ008005	Hs.592324
GT_44k_23_P106194	0.805909	Detected	-0.805909	Detected	0	-0.970631	Detected	-0.731231	Detected	-0.850931	0.405933	1019.99	253.596	225.492	264.713	FOS	2353	Homo sapiens v-fos FBJ murine osteosarcoma viral oncogene homolog (FOS), mRNA [NM_005252]	GO:0006306(DNA methylation);GO:0006357(regulation of transcription from RNA polymerase II promoter);GO:0006954(inflammatory response);GO:0007399(nervous system development)	GO:0005634(nucleus);GO:0005667(transcription factor complex)	GO:0003700(transcription factor activity);GO:0003704(specific RNA polymerase II transcription factor activity);GO:0046983(protein dimerization activity)	AGAGGGTTCCTGTAGACCTAGGGAGGACCTTATCTGTGCGTGAAACACACCAGGCTGTGG	ref|NM_005252|ens|ENST00000303562|gb|BC004490|gb|AK097379	14	14q24.3	GO:0007399|GO:0005667|GO:0005634|GO:0003700|GO:0006306|GO:0003704|GO:0006954|GO:0006357|GO:0046983	GO:0006306|GO:0005667|GO:0006954|GO:0003700|GO:0006357|GO:0003704|GO:0046983|GO:0005634|GO:0007399	NM_005252	Hs.25647
GT_44k_23_P106204	-0.0237613	Detected	0.0237613	Detected	0	0.241078	Detected	0.314691	Detected	0.277884	0.0239654	1952.82	1533.62	1777.1	1859.73	GSTZ1	2954	Homo sapiens glutathione transferase zeta 1 (maleylacetoacetate isomerase) (GSTZ1), transcript variant 1, mRNA [NM_145870]	GO:0006559(L-phenylalanine catabolic process);GO:0006572(tyrosine catabolic process);GO:0009072(aromatic amino acid family metabolic process)	GO:0005737(cytoplasm);GO:0005739(mitochondrion)	GO:0003824(catalytic activity);GO:0004364(glutathione transferase activity);GO:0004602(glutathione peroxidase activity);GO:0016034(maleylacetoacetate isomerase activity);GO:0016740(transferase activity);GO:0016853(isomerase activity)	TACCCTACCATCAGCTCCATCAACAAGAGGCTGCTGGTCTTGGAGGCCTTCCAGGTGTCT	ref|NM_145870|ref|NM_001513|ref|NM_145871|ens|ENST00000216465	14	14q24.3	GO:0016740|GO:0004364|GO:0006572|GO:0005737|GO:0004602|GO:0005739|GO:0016853|GO:0009072|GO:0016034|GO:0003824|GO:0006559	GO:0005739|GO:0004602|GO:0006559|GO:0005737|GO:0009072|GO:0016034|GO:0006572|GO:0003824|GO:0016853|GO:0004364|GO:0016740	NM_145870	Hs.655292
GT_44k_23_P106226	-0.134062	Detected	0.134062	Detected	0	0.427702	Detected	0.355042	Detected	0.391372	0.106254	5154.86	4717.16	5763.03	5449.49	CHMP4A	29082	Homo sapiens chromatin modifying protein 4A (CHMP4A), mRNA [NM_014169]	GO:0015031(protein transport)	GO:0016020(membrane)	GO:0005515(protein binding);GO:0008289(lipid binding)	CTGAGTGGGTATCCTGATAAATCTGGGCTTGTCTTCCTAATGCTACCTTTGTTGGTCCTT	ref|NM_014169|ens|ENST00000216822|ens|ENST00000288087|ens|ENST00000347519	14	14q12	GO:0008289|GO:0005515|GO:0016020|GO:0015031	GO:0005515|GO:0016020|GO:0015031|GO:0008289	NM_014169	Hs.279761
GT_44k_23_P106236	0.567754	Compromised	-0.567754	Compromised	0	-0.645618	Compromised	-0.222276	Compromised	-0.433947	0.548219	7.27631	2.51675	2.37671	3.16952	PRO1768	29018	Homo sapiens PRO1768 protein, mRNA (cDNA clone MGC:97252 IMAGE:7262501), complete cds. [BC069658]				ATAAACACAGGGGAAACCTACATTTACTCACATGCCAAGGAAAATGGCACGGAAGACCCA	gb|BC069658|ens|ENST00000267550|gb|BC069757|gb|BC069775	14	14q32.11			BC069658	Hs.673124
GT_44k_23_P106241	-0.0735917	Detected	0.0735917	Detected	0	0.365944	Detected	0.380814	Detected	0.373379	0.0370748	1312.58	1104.54	1348.23	1354.63	TRIP11	9321	Homo sapiens thyroid hormone receptor interactor 11 (TRIP11), mRNA [NM_004239]	GO:0006366(transcription from RNA polymerase II promoter);GO:0006412(translation)	GO:0005622(intracellular);GO:0005840(ribosome)	GO:0003713(transcription coactivator activity);GO:0003735(structural constituent of ribosome);GO:0005515(protein binding)	TATCACAAAGTGGCCTTTGGGGAGAAAGTCATGTATTTGTTCGCAATTATGCTTTCTCTG	ref|NM_004239|ens|ENST00000267622|gb|Y12490|gb|AF011368	14	14q32.12	GO:0005840|GO:0003735|GO:0005515|GO:0003713|GO:0006412|GO:0006366|GO:0005622	GO:0005622|GO:0005515|GO:0003735|GO:0006366|GO:0003713|GO:0005840|GO:0006412	NM_004239	Hs.654511
GT_44k_23_P106258	-0.186214	Detected	0.186214	Detected	0	-0.0676923	Detected	0.214244	Detected	0.0732758	0.783416	31.3989	30.8871	25.8178	31.2154	C14orf68	283600	Homo sapiens chromosome 14 open reading frame 68 (C14orf68), mRNA [NM_207117]	GO:0006810(transport)	GO:0005743(mitochondrial inner membrane);GO:0016020(membrane);GO:0016021(integral to membrane)	GO:0005215(transporter activity);GO:0005488(binding)	TTTGATGAGAGCGTTGAGTTGCATGGAGTCGGTTGTTCATCCCAGCCTCCCCATGGCCCT	ref|NM_207117|gb|AK092001|gb|AB073385|ens|ENST00000361529	14	14q32.2	GO:0005215|GO:0016020|GO:0005488|GO:0016021|GO:0005743|GO:0006810	GO:0005215|GO:0016020|GO:0005488|GO:0006810|GO:0005743|GO:0016021	NM_207117	Hs.108268
GT_44k_23_P106280	0.0516977	Detected	-0.0516977	Detected	0	-0.462946	Detected	-0.45054	Detected	-0.456743	0.012748	1931.25	1366.04	1023.86	1026.96	FLJ10038	55056	Homo sapiens cDNA FLJ10038 fis, clone HEMBA1000971. [AK000900]				TTGAATCAGCGTGCCTAGCCTCAAGGGTGCATCGTGAAAACTGAAACCAAAGGAATGATA	gb|AK000900|gb|BC068063|gb|BC009935	15	15q21.2			AK000900	Hs.511316
GT_44k_23_P106299	0.137461	Detected	-0.137461	Detected	0	0.297504	Detected	0.257152	Detected	0.277328	0.184032	17474.5	10974.8	14788	14300.1	SERF2	10169	Homo sapiens small EDRK-rich factor 2 (SERF2), mRNA [NM_001018108]				GCAGAAAAAGGCAAACGAGAAGAAGGAGGAACCCAAGTAGCTTTGTGGCTTCGTGTCCAA	ref|NM_001018108|gb|AF320073|ens|ENST00000381359|ens|ENST00000381357	15	15q15.3			NM_001018108	Hs.424126
GT_44k_23_P106322	0.185604	Compromised	-0.185604	Compromised	-2.38419e-07	-0.698288	Compromised	-0.379696	Compromised	-0.538992	0.158401	10.7243	6.30049	4.40166	5.45884	CPEB1	64506	Homo sapiens cytoplasmic polyadenylation element binding protein 1 (CPEB1), transcript variant 1, mRNA [NM_030594]	GO:0006397(mRNA processing);GO:0006417(regulation of translation)		GO:0003723(RNA binding)	GTTTCTGCACTAATTAATGCACATTGAGTTTTGTCAGGTTTTGTTTTCAGGGGGTGTACC	ref|NM_030594|ref|NM_001079535|ref|NM_001079533|ref|NM_001079534	15	15q25.2	GO:0006417|GO:0003723|GO:0006397	GO:0006397|GO:0003723|GO:0006417	NM_030594	Hs.547988
GT_44k_23_P106362	-0.572033	Compromised	0.572033	Compromised	0	-0.45086	Compromised	-0.655877	Compromised	-0.553369	0.441491	2.4738	4.15444	2.03783	1.75804	AQP9	366	Homo sapiens aquaporin 9 (AQP9), mRNA [NM_020980]	GO:0006833(water transport);GO:0006863(purine transport);GO:0006955(immune response);GO:0006970(response to osmotic stress);GO:0007588(excretion);GO:0008152(metabolic process);GO:0009935(nutrient import);GO:0010033(response to organic substance);GO:001579	GO:0005887(integral to plasma membrane);GO:0016020(membrane)	GO:0005275(amine transporter activity);GO:0005345(purine transporter activity);GO:0005350(pyrimidine transporter activity);GO:0015166(polyol transporter activity);GO:0015250(water channel activity);GO:0015288(porin activity);GO:0046943(carboxylic acid tra	TCTACATCAAGGGATGCACCTTCAGTCAAACTGTCAAAAAGCCCAGAATTCCCAAAGGCA	ref|NM_020980|ens|ENST00000219919|gb|AB008775|gb|AF016495	15	15q22.1	GO:0010033|GO:0006970|GO:0006955|GO:0046943|GO:0015166|GO:0005350|GO:0030104|GO:0006863|GO:0015288|GO:0005275|GO:0005887|GO:0016020|GO:0006833|GO:0008152|GO:0009935|GO:0007588|GO:0015250|GO:0015791|GO:0015855|GO:0005345|GO:0015837|GO:0046942|GO:0046689	GO:0007588|GO:0010033|GO:0006970|GO:0006863|GO:0005275|GO:0009935|GO:0030104|GO:0046942|GO:0006955|GO:0016020|GO:0015791|GO:0046943|GO:0015166|GO:0005350|GO:0005887|GO:0015837|GO:0015250|GO:0008152|GO:0005345|GO:0015288|GO:0006833|GO:0046689|GO:0015855	NM_020980	Hs.104624
GT_44k_23_P106371	-0.0723209	Compromised	0.0723205	Compromised	-2.38419e-07	0.906505	Detected	0.337395	Compromised	0.62195	0.168309	9.0648	7.61465	13.5313	9.06983	GOLGA	55889	Homo sapiens golgin-like protein (GOLGA), mRNA [NM_018652]				GAATTCAAACACACAAAGACCCACTAATTTGCACAAAACTATTCTGGCTGGTTTGGAACA	ref|NM_018652|ref|NM_001038640|gb|AF263742|ens|ENST00000268079	15	15q24.1			NM_018652	Hs.546408
GT_44k_23_P106389	-0.142306	Detected	0.142306	Detected	0	0.221802	Detected	0.396796	Detected	0.309299	0.205302	41.2198	38.1533	40.1827	45.1123	SEMA7A	8482	Homo sapiens semaphorin 7A, GPI membrane anchor (John Milton Hagen blood group) (SEMA7A), mRNA [NM_003612]	GO:0006955(immune response);GO:0007275(multicellular organismal development);GO:0007399(nervous system development);GO:0030154(cell differentiation)	GO:0005615(extracellular space);GO:0016020(membrane)	GO:0004872(receptor activity);GO:0048503(GPI anchor binding)	GCCTTGCATGTTTATTGAAGGATGTTTGCTTTCCGGACGGAAGGACGGAAAAAGCTCTAT	ref|NM_003612|ens|ENST00000261918|gb|AF069493|gb|AK001895	15	15q24.1	GO:0007399|GO:0004872|GO:0016020|GO:0006955|GO:0005615|GO:0007275|GO:0030154|GO:0048503	GO:0006955|GO:0016020|GO:0048503|GO:0007275|GO:0004872|GO:0005615|GO:0030154|GO:0007399	NM_003612	Hs.24640
GT_44k_23_P106391	-0.0765648	Detected	0.0765648	Detected	0	-0.150911	Detected	-0.204848	Detected	-0.17788	0.159786	250.5	211.668	180.199	172.621	THAP10	56906	Homo sapiens THAP domain containing 10 (THAP10), mRNA [NM_020147]			GO:0003677(DNA binding);GO:0008270(zinc ion binding);GO:0046872(metal ion binding)	GTACCATGAAGTAAACTGTTACAATAGTTTCTGAGAAGCATACTATAACTCTGATCTTCC	ref|NM_020147|ens|ENST00000249861|gb|BC072414|gb|AL360202	15	15q23	GO:0046872|GO:0003677|GO:0008270	GO:0008270|GO:0003677|GO:0046872	NM_020147	Hs.591123
GT_44k_23_P10640	0.0778446	Compromised	-0.0778451	Compromised	-2.38419e-07	0.0373421	Compromised	-0.343024	Compromised	-0.152841	0.534531	9.21619	6.28687	6.78712	5.18515	ENPP7	339221	Homo sapiens ectonucleotide pyrophosphatase/phosphodiesterase 7 (ENPP7), mRNA [NM_178543]	GO:0006684(sphingomyelin metabolic process);GO:0008152(metabolic process);GO:0008156(negative regulation of DNA replication);GO:0008285(negative regulation of cell proliferation);GO:0009117(nucleotide metabolic process)	GO:0005794(Golgi apparatus);GO:0005902(microvillus);GO:0016020(membrane);GO:0016021(integral to membrane)	GO:0004767(sphingomyelin phosphodiesterase activity);GO:0016787(hydrolase activity)	GGCTGGCGACCTGGTTGAATTCCACAAGTTCCCCAACTTCACCTTCCGGGACATCGAGTT	ref|NM_178543|gb|AK126250|ens|ENST00000328313|gb|AY358622	17	17q25.3	GO:0016787|GO:0016020|GO:0004767|GO:0009117|GO:0008152|GO:0008156|GO:0016021|GO:0005902|GO:0005794|GO:0008285|GO:0006684	GO:0005902|GO:0006684|GO:0008285|GO:0005794|GO:0016020|GO:0016787|GO:0008152|GO:0004767|GO:0016021|GO:0008156|GO:0009117	NM_178543	Hs.114084
GT_44k_23_P106405	-0.223937	Compromised	0.223937	Compromised	-2.38419e-07	0.257197	Compromised	0.0462575	Compromised	0.151727	0.602317	2.22361	2.30479	2.35082	2.01976	NDN	4692	Homo sapiens necdin homolog (mouse) (NDN), mRNA [NM_002487]	GO:0000074(regulation of progression through cell cycle);GO:0001558(regulation of cell growth);GO:0001764(neuron migration);GO:0006350(transcription);GO:0006355(regulation of transcription, DNA-dependent);GO:0007413(axonal fasciculation);GO:0007417(centra	GO:0005634(nucleus);GO:0005737(cytoplasm);GO:0005813(centrosome)	GO:0003677(DNA binding);GO:0005515(protein binding);GO:0043015(gamma-tubulin binding)	AATACATTGAGAAAGTTTCCATCTTATTCTTTTATATGGGACTGATGATGTGTGTTGGGG	ref|NM_002487|gb|U35139|gb|AK129654|gb|BC008750	15	15q11.2	GO:0000074|GO:0005515|GO:0006350|GO:0019233|GO:0007413|GO:0006355|GO:0043015|GO:0001558|GO:0005634|GO:0008347|GO:0001764|GO:0007417|GO:0003677|GO:0005737|GO:0048011|GO:0005813|GO:0007585|GO:0008285	GO:0005515|GO:0005813|GO:0048011|GO:0006355|GO:0008285|GO:0007585|GO:0043015|GO:0008347|GO:0005634|GO:0007417|GO:0001558|GO:0003677|GO:0019233|GO:0006350|GO:0005737|GO:0007413|GO:0001764|GO:0000074	NM_002487	Hs.50130
GT_44k_23_P106412	0.208148	Detected	-0.208148	Compromised	0	-0.969652	Compromised	2.08093	Detected	0.555639	0.752705	15.3358	8.73254	5.13429	42.3034	AK130644		Homo sapiens cDNA FLJ27134 fis, clone SPL08315. [AK130644]				AGACAGAGCCTTGGATGCTCAGACCTAGTTTGGCTGTGAAACTGAAGCTTTAGTCCTTTT	gb|AK130644|thc|THC2604397|thc|THC2738945	15	15q26.1			AK130644	Hs.675372
GT_44k_23_P106425	-0.323175	Detected	0.323175	Detected	0	0.984124	Detected	0.714896	Detected	0.84951	0.136024	75.1116	89.3364	140.789	116.172	C15orf38	348110	Homo sapiens chromosome 15 open reading frame 38 (C15orf38), mRNA [NM_182616]				TCCGGCCCAGTCACATCCATCGCCGTAAATTCGACGCCAAGGGAAATGAAATCGAGCCCA	ref|NM_182616|gb|AK093274|gb|AX748027|gb|BC053602	15	15q26.1			NM_182616	Hs.6734
GT_44k_23_P106433	-0.0640321	Detected	0.0640321	Detected	0	0.369925	Detected	0.174794	Detected	0.272359	0.144766	2153.54	1788.36	2203.5	1914.04	RCCD1	91433	Homo sapiens RCC1 domain containing 1 (RCCD1), transcript variant 1, mRNA [NM_033544]				TTGCTTTTGAGTGTTAGATAAATGGAATCCTGTGTATGTGCTTTTGTGTCGTTTTTGTCA	ref|NM_033544|ref|NM_001017919|ens|ENST00000300233|gb|BC008845	15	15q26.1			NM_033544	Hs.655895
GT_44k_23_P106439	-0.0270109	Detected	0.0270109	Detected	0	0.051342	Detected	-0.0209064	Detected	0.0152178	0.767949	437.827	345.394	350.118	331.164	RCCD1	91433	Homo sapiens RCC1 domain containing 1 (RCCD1), transcript variant 1, mRNA [NM_033544]				GACATGTGTACGTATATGTATATGCAACACCTGTGAGACCCCCATTCAGGTCAAGGAAAA	ref|NM_033544|ref|NM_001017919|ens|ENST00000300233|gb|AL110105	15	15q26.1			NM_033544	Hs.655895
GT_44k_23_P106463	-0.570833	Detected	0.570833	Detected	0	0.426509	Detected	0.521178	Detected	0.473844	0.495085	2810.41	4711.9	4249.38	4512.34	OAZ2	4947	Homo sapiens ornithine decarboxylase antizyme 2 (OAZ2), mRNA [NM_002537]	GO:0006595(polyamine metabolic process)		GO:0005515(protein binding);GO:0008073(ornithine decarboxylase inhibitor activity)	CCAAGGTCTCCTTCTTGGGGTCACAAACAGCAGTAAGGAAGAGGAATATATAGCAACTCA	ref|NM_002537|ens|ENST00000326005|gb|AF057297|gb|BX648172	15	15q22.31	GO:0008073|GO:0005515|GO:0006595	GO:0005515|GO:0008073|GO:0006595	NM_002537	Hs.74563
GT_44k_23_P10647	-0.408296	Compromised	0.408296	Compromised	0	0.0677996	Compromised	-0.13742	Compromised	-0.0348101	0.941632	2.16906	2.90296	2.28516	1.97114	CYTL1	54360	Homo sapiens cytokine-like 1 (CYTL1), mRNA [NM_018659]	GO:0007165(signal transduction)	GO:0005615(extracellular space);GO:0005625(soluble fraction)	GO:0005102(receptor binding)	TAGTTGTATCTGAAACTGTTATGTATCTCTCTACCTTCTGGAAAACAGGGCTGGTATTCC	ref|NM_018659|ens|ENST00000307746|ens|ENST00000382715|gb|AF193766	4	4p16.2	GO:0005615|GO:0005102|GO:0007165|GO:0005625	GO:0007165|GO:0005102|GO:0005625|GO:0005615	NM_018659	Hs.13872
GT_44k_23_P106472	-0.432514	Detected	0.432514	Detected	0	-0.298316	Detected	-0.0200195	Detected	-0.159168	0.759552	102948	142484	85573.7	103203	DNM1DN8-2	440290	Homo sapiens FKSG88 mRNA, complete cds. [AF357221]				AGCGGCCCCGCCCACCCTAAGGCCCCGCCCCAGCCCAGTGCCAGCCACTCCCATGCATGC	gb|AF357221	15	15q24.2			AF357221	Hs.604066
GT_44k_23_P106481	0.0185184	Detected	-0.0185184	Detected	0	0.0751305	Detected	0.200402	Detected	0.137766	0.169418	13315.7	9862	10489	11376.8	TMEM85	51234	Homo sapiens transmembrane protein 85 (TMEM85), mRNA [NM_016454]		GO:0016020(membrane);GO:0016021(integral to membrane)		TCTTCAGGGTTTGGTCTATCTCATTGGGAACCTGATGGGTTTGGCATTGGCTGTTTACAA	ref|NM_016454|gb|BC016348|ens|ENST00000267750|gb|AY336092	15	15q14	GO:0016020|GO:0016021	GO:0016020|GO:0016021	NM_016454	Hs.250905
GT_44k_23_P106497	0.247659	Detected	-0.247659	Detected	0	-0.452234	Detected	-0.433391	Detected	-0.442813	0.215899	524.649	282.822	244.628	246.465	IREB2	3658	Homo sapiens iron-responsive element binding protein 2, mRNA (cDNA clone IMAGE:4277855), complete cds. [BC017880]	GO:0006879(iron ion homeostasis);GO:0008152(metabolic process)	GO:0005737(cytoplasm)	GO:0003723(RNA binding);GO:0003994(aconitate hydratase activity);GO:0005506(iron ion binding);GO:0016829(lyase activity);GO:0030350(iron-responsive element binding);GO:0046872(metal ion binding)	AATGCAGATTCCTTGGGCCTCTCCGGTAGAGAAACATTTTCTTTAACATTTCCTGAAGAA	ref|NM_004136|ens|ENST00000258886|gb|M58511|gb|U20180	15	15q25.1	GO:0005506|GO:0016829|GO:0046872|GO:0003994|GO:0008152|GO:0005737|GO:0030350|GO:0003723|GO:0006879	GO:0006879|GO:0005737|GO:0005506|GO:0003723|GO:0003994|GO:0008152|GO:0030350|GO:0046872|GO:0016829	NM_004136	Hs.436031
GT_44k_23_P106505	-0.0536761	Detected	0.0536761	Detected	0	-0.118192	Detected	-0.20342	Detected	-0.160806	0.143542	434.601	355.76	314.772	295.065	LCMT2	9836	Homo sapiens leucine carboxyl methyltransferase 2 (LCMT2), mRNA [NM_014793]	GO:0008033(tRNA processing)		GO:0005515(protein binding);GO:0008168(methyltransferase activity);GO:0016740(transferase activity)	CCTTGTGATTTGAGATGGTACCTTAGAAAAAGTTACACGCAGTTCCGTGGTTGAATATAT	ref|NM_014793|gb|BC015949|gb|AF265443|thc|THC2466440	15	15q15.3	GO:0005515|GO:0008033|GO:0016740|GO:0008168	GO:0005515|GO:0008168|GO:0016740|GO:0008033	NM_014793	Hs.200596
GT_44k_23_P106522	-0.150816	Detected	0.150816	Detected	0	0.261369	Detected	0.161823	Detected	0.211596	0.31428	1676.8	1570.48	1690	1568.55	INOC1	54617	Homo sapiens INO80 complex homolog 1 (S. cerevisiae) (INOC1), mRNA [NM_017553]		GO:0005634(nucleus)	GO:0000166(nucleotide binding);GO:0003677(DNA binding);GO:0004386(helicase activity);GO:0005524(ATP binding);GO:0016787(hydrolase activity)	TACAGATGCTATTTAGAGGGAATCAGAAAAATGCCAAGCCTTTTCTCTTTGAATGTGCTA	ref|NM_017553|gb|AK002176|gb|AK024777|ens|ENST00000361937	15	15q15.1	GO:0004386|GO:0005634|GO:0016787|GO:0005524|GO:0003677|GO:0000166	GO:0000166|GO:0016787|GO:0004386|GO:0005634|GO:0003677|GO:0005524	NM_017553	Hs.292949
GT_44k_23_P106532	-0.0686245	Detected	0.0686245	Detected	0	0.00228786	Detected	-0.0761051	Detected	-0.0369086	0.686422	2093.54	1749.64	1665.54	1568.68	CHST14	113189	Homo sapiens dermatan 4 sulfotransferase 1 (D4ST1), mRNA [NM_130468]	GO:0005975(carbohydrate metabolic process);GO:0050655(dermatan sulfate proteoglycan metabolic process)	GO:0016020(membrane);GO:0016021(integral to membrane)	GO:0001537(N-acetylgalactosamine 4-O-sulfotransferase activity);GO:0005515(protein binding);GO:0016740(transferase activity);GO:0042301(phosphate binding)	AAGGCCTTTGAGGTTGTGACTGTGGCTGGTATATCTGGCTGCCATTTTTCTGATGCATTT	ref|NM_130468|ens|ENST00000306243|gb|AK074739|gb|AY358446	15	15q15.1	GO:0005515|GO:0042301|GO:0016020|GO:0016740|GO:0005975|GO:0001537|GO:0016021|GO:0050655	GO:0005515|GO:0016020|GO:0005975|GO:0042301|GO:0001537|GO:0016021|GO:0016740|GO:0050655	NM_130468	Hs.442449
GT_44k_23_P106544	0.0351524	Detected	-0.0351524	Detected	0	-0.0290537	Detected	-0.256016	Detected	-0.142535	0.353073	13677.8	9899.29	9908.68	8419.21	C16orf61	56942	Homo sapiens chromosome 16 open reading frame 61 (C16orf61), mRNA [NM_020188]				TCTGGGTTGATACCTGAAAGAATCCTGTCTTATTTGGTCTCCATAATCCTTTGAATGGAA	ref|NM_020188|ens|ENST00000219400|gb|AK123193|gb|AF201935	16	16q23.2			NM_020188	Hs.388255
GT_44k_23_P106559	-0.29498	Detected	0.29498	Detected	0	-0.12166	Detected	-0.103662	Detected	-0.112661	0.739391	26.9353	30.8083	23.005	23.1642	ENST00000074056		RING finger protein unkempt-like. [Source:Uniprot/SWISSPROT;Acc:Q9H9P5] [ENST00000074056]			GO:0003676(nucleic acid binding);GO:0008270(zinc ion binding)	TACAAAATGCAACGACATGCGCCAAACCGGGTACTGCCCGCGCGGCCCCTTCTGTGCCTT	ens|ENST00000074056|ens|ENST00000382757|gb|BU431187|thc|NP401474	16	16p13.3	GO:0003676|GO:0008270	GO:0008270|GO:0003676	ENST00000074056	Hs.684309
GT_44k_23_P106562	-0.20691	Detected	0.20691	Detected	0	0.22588	Detected	0.431271	Detected	0.328576	0.290844	273.961	277.339	280.09	321.147	GALNS	2588	Homo sapiens galactosamine (N-acetyl)-6-sulfate sulfatase (Morquio syndrome, mucopolysaccharidosis type IVA) (GALNS), mRNA [NM_000512]	GO:0008152(metabolic process);GO:0030203(glycosaminoglycan metabolic process)	GO:0005764(lysosome)	GO:0003943(N-acetylgalactosamine-4-sulfatase activity);GO:0005509(calcium ion binding);GO:0008484(sulfuric ester hydrolase activity);GO:0016787(hydrolase activity)	AACTGGGCGGTCATGAACTGGGCACCTCCGGGCTGTGAAAAGTTAGGGAAGTGTCTGACA	ref|NM_000512|gb|BC050684|ens|ENST00000268695|gb|AK021488	16	16q24.3	GO:0005764|GO:0016787|GO:0008484|GO:0008152|GO:0003943|GO:0030203|GO:0005509	GO:0003943|GO:0016787|GO:0005509|GO:0008152|GO:0008484|GO:0030203|GO:0005764	NM_000512	Hs.271383
GT_44k_23_P106575	-0.108933	Detected	0.108933	Detected	0	-0.0684485	Detected	-0.102446	Detected	-0.0854473	0.519412	6020.52	5320.69	4689.72	4555.02	GOT2	2806	Homo sapiens glutamic-oxaloacetic transaminase 2, mitochondrial (aspartate aminotransferase 2) (GOT2), nuclear gene encoding mitochondrial protein, mRNA [NM_002080]	GO:0006520(amino acid metabolic process);GO:0006533(aspartate catabolic process);GO:0009058(biosynthetic process)	GO:0005739(mitochondrion)	GO:0004069(aspartate transaminase activity);GO:0030170(pyridoxal phosphate binding)	CTATTGCAGATTTTCATCCCATTCTACTGCTTGATTGACCATCAACTCCATCCTATCGAG	ref|NM_002080|ens|ENST00000245206|gb|AK223271|gb|AK098313	16	16q21	GO:0006533|GO:0004069|GO:0006520|GO:0009058|GO:0005739|GO:0030170	GO:0005739|GO:0006520|GO:0009058|GO:0006533|GO:0030170|GO:0004069	NM_002080	Hs.599470
GT_44k_23_P106602	0.392755	Detected	-0.392755	Detected	0	-1.28318	Detected	-0.5394	Detected	-0.911288	0.234066	62.0883	27.3715	14.7174	24.508	CRISPLD2	83716	Homo sapiens cysteine-rich secretory protein LCCL domain containing 2 (CRISPLD2), mRNA [NM_031476]		GO:0005576(extracellular region);GO:0030133(transport vesicle)		CAAAGCATCCCACTCAAGGGAGACTTGAAACTTCCAGTGTGAGTTGACCCCATCATTTAA	ref|NM_031476|ens|ENST00000262424|gb|AK056839|gb|AL136861	16	16q24.1	GO:0005576|GO:0030133	GO:0030133|GO:0005576	NM_031476	Hs.513779
GT_44k_23_P106617	-0.0033443	Detected	0.0033443	Detected	0	-0.224478	Detected	0.0274365	Detected	-0.098521	0.516142	53.1657	40.5878	34.5453	40.9073	WFDC1	58189	Homo sapiens WAP four-disulfide core domain 1 (WFDC1), mRNA [NM_021197]	GO:0030308(negative regulation of cell growth)	GO:0005615(extracellular space)	GO:0003674(molecular_function);GO:0004867(serine-type endopeptidase inhibitor activity)	AAGCAGCTAGGTTGCAAGAACATTCCTCTACTTTCTGCTAAGCCTTGGAAACAGTTGGGA	ref|NM_021197|ens|ENST00000219454|gb|AF169631|gb|AF302109	16	16q24.1	GO:0030308|GO:0003674|GO:0005615|GO:0004867	GO:0003674|GO:0030308|GO:0004867|GO:0005615	NM_021197	Hs.36688
GT_44k_23_P106629	-0.235047	Compromised	0.235047	Compromised	0	0.224243	Compromised	-0.00069046	Compromised	0.111776	0.709732	2.17648	2.29096	2.26642	1.92844	IGSF6	10261	Homo sapiens immunoglobulin superfamily, member 6 (IGSF6), mRNA [NM_005849]	GO:0006955(immune response);GO:0007166(cell surface receptor linked signal transduction)	GO:0005887(integral to plasma membrane)	GO:0004888(transmembrane receptor activity)	TAAACAGAGTGACTTCAAATGACAGTGCAATTTACATCTGTGGAATAGCATTCCCCAGTG	ref|NM_005849|gb|DQ892013|gb|DQ895202|gb|AJ223183	16	16p12.2	GO:0005887|GO:0004888|GO:0006955|GO:0007166	GO:0006955|GO:0005887|GO:0007166|GO:0004888	NM_005849	Hs.530902
GT_44k_23_P106633	-0.42622	Detected	0.42622	Detected	0	0.586356	Detected	0.242229	Detected	0.414292	0.462536	5133.73	7043.57	7844.67	6145.54	DDX28	55794	Homo sapiens DEAD (Asp-Glu-Ala-Asp) box polypeptide 28 (DDX28), nuclear gene encoding mitochondrial protein, mRNA [NM_018380]		GO:0005634(nucleus);GO:0005739(mitochondrion)	GO:0000166(nucleotide binding);GO:0003723(RNA binding);GO:0005524(ATP binding);GO:0008026(ATP-dependent helicase activity);GO:0016787(hydrolase activity)	GAAGCTGCTGAGCATGGCTTTCTGTAGTCTTTAGCAAGACACAAGTGGATTTTGACTTTG	ref|NM_018380|gb|AK002144|gb|BC024273|gb|BC014517	16	16q22.1	GO:0005634|GO:0008026|GO:0016787|GO:0005524|GO:0005739|GO:0003723|GO:0000166	GO:0005739|GO:0008026|GO:0000166|GO:0016787|GO:0003723|GO:0005634|GO:0005524	NM_018380	Hs.458313
GT_44k_23_P106656	-0.448435	Compromised	0.448435	Compromised	0	0.00976706	Compromised	0.613426	Compromised	0.311597	0.622545	1.96301	2.77752	2.04259	3.08658	CA7	766	Homo sapiens carbonic anhydrase VII (CA7), transcript variant 2, mRNA [NM_001014435]	GO:0006730(one-carbon compound metabolic process)		GO:0004089(carbonate dehydratase activity);GO:0008270(zinc ion binding);GO:0016829(lyase activity);GO:0046872(metal ion binding)	TAGCCGGCCACTAGGGCACCATCTTCTCAAGGGCTTCCATGTCAGCAGACACCAAACCAT	ref|NM_001014435|ref|NM_005182|ens|ENST00000338437|gb|AY075020	16	16q22.1	GO:0016829|GO:0006730|GO:0046872|GO:0004089|GO:0008270	GO:0008270|GO:0004089|GO:0006730|GO:0046872|GO:0016829	NM_001014435	Hs.37014
GT_44k_23_P106661	0.103512	Detected	-0.103512	Detected	0	-0.716345	Detected	-0.375002	Detected	-0.545674	0.111812	382.948	252.098	164.31	207.012	CMTM1	113540	Homo sapiens CKLF-like MARVEL transmembrane domain containing 1 (CMTM1), transcript variant 17, mRNA [NM_052999]	GO:0006935(chemotaxis)	GO:0005615(extracellular space);GO:0016020(membrane);GO:0016021(integral to membrane)	GO:0005125(cytokine activity)	TCGCATGCTGTCACCCATTCCAGCCTAAATGTGACCATAAAATTAGGGCTGCTGCTTTTA	ref|NM_052999|ref|NM_181268|ref|NM_181269|ref|NM_181270	16	16q21	GO:0016020|GO:0005125|GO:0005615|GO:0006935|GO:0016021	GO:0006935|GO:0016020|GO:0016021|GO:0005615|GO:0005125	NM_052999	Hs.15159
GT_44k_23_P106663	0.080842	Detected	-0.080842	Detected	0	-0.560388	Detected	-0.490389	Detected	-0.525388	0.0269814	120.465	81.8352	58.5003	61.0672	CMTM1	113540	Homo sapiens CKLF-like MARVEL transmembrane domain containing 1 (CMTM1), transcript variant 17, mRNA [NM_052999]	GO:0006935(chemotaxis)	GO:0005615(extracellular space);GO:0016020(membrane);GO:0016021(integral to membrane)	GO:0005125(cytokine activity)	TAATCGTGTGTTGCATCGATGCGTTTGTGGTCACCACGAAGATGAGGACCAACTTGAAAA	ref|NM_052999|ref|NM_001040139|ref|NM_181268|ref|NM_181269	16	16q21	GO:0016020|GO:0005125|GO:0005615|GO:0006935|GO:0016021	GO:0006935|GO:0016020|GO:0016021|GO:0005615|GO:0005125	NM_052999	Hs.15159
GT_44k_23_P106675	0.170495	Detected	-0.170495	Detected	0	-0.222851	Detected	0.0233364	Detected	-0.0997572	0.681974	1716.15	1029.57	989.629	1167.24	PLCG2	5336	Homo sapiens phospholipase C, gamma 2 (phosphatidylinositol-specific) (PLCG2), mRNA [NM_002661]	GO:0006644(phospholipid metabolic process);GO:0007166(cell surface receptor linked signal transduction);GO:0007242(intracellular signaling cascade);GO:0016042(lipid catabolic process)		GO:0004435(phosphoinositide phospholipase C activity);GO:0004871(signal transducer activity);GO:0005509(calcium ion binding);GO:0005515(protein binding);GO:0016787(hydrolase activity)	GAGTCAGCAACAGCAAGTTTTACTCATAGAAGCTGGGGTATGTGTGTAAGGGTATTGTGT	ref|NM_002661|gb|BC007565|ens|ENST00000359376|ens|ENST00000361468	16	16q23.3	GO:0004435|GO:0016042|GO:0005515|GO:0016787|GO:0007166|GO:0006644|GO:0004871|GO:0007242|GO:0005509	GO:0005515|GO:0016042|GO:0007242|GO:0016787|GO:0004435|GO:0005509|GO:0004871|GO:0006644|GO:0007166	NM_002661	Hs.413111
GT_44k_23_P106682	-0.0929031	Detected	0.0929031	Detected	0	0.341608	Detected	0.288771	Detected	0.315189	0.0824569	9219.64	7968.89	9437.15	9047.18	EMP2	2013	Homo sapiens epithelial membrane protein 2 (EMP2), mRNA [NM_001424]	GO:0007275(multicellular organismal development);GO:0008219(cell death);GO:0008283(cell proliferation)	GO:0016020(membrane);GO:0016021(integral to membrane)		TTCCGGAGCTGGGTTGCTTCTGCTGCAGTACAGAATCCACATTCAGATAACCATTTTGTA	ref|NM_001424|ens|ENST00000359543|gb|U52100|gb|BC009687	16	16p13.13	GO:0016020|GO:0008283|GO:0007275|GO:0008219|GO:0016021	GO:0008219|GO:0016020|GO:0008283|GO:0007275|GO:0016021	NM_001424	Hs.655130
GT_44k_23_P106694	-0.268703	Detected	0.268703	Detected	0	0.161114	Detected	-0.0241175	Detected	0.0684981	0.832004	4193.35	4624.73	4278.34	3741.9	CHMP1A	5119	Homo sapiens chromatin modifying protein 1A (CHMP1A), transcript variant 2, mRNA [NM_002768]	GO:0006350(transcription);GO:0007049(cell cycle);GO:0007076(mitotic chromosome condensation);GO:0015031(protein transport);GO:0016192(vesicle-mediated transport);GO:0016458(gene silencing);GO:0045014(negative regulation of transcription by glucose);GO:004	GO:0000794(condensed nuclear chromosome);GO:0005634(nucleus);GO:0005769(early endosome);GO:0005815(microtubule organizing center);GO:0012505(endomembrane system);GO:0016363(nuclear matrix)	GO:0005515(protein binding);GO:0008237(metallopeptidase activity);GO:0008270(zinc ion binding)	GGCTCACTGCATTTGGTTTTCTTTTCAGAACTTGGGAGCCCCCAGGGAGGGGCTAGTGTT	ref|NM_002768|ref|NM_001083314|gb|BC007527|ens|ENST00000253475	16	16q24.3	GO:0005515|GO:0006350|GO:0016192|GO:0015031|GO:0045014|GO:0045749|GO:0000794|GO:0005815|GO:0007049|GO:0016363|GO:0045892|GO:0005769|GO:0005634|GO:0007076|GO:0016458|GO:0008270|GO:0012505|GO:0008237	GO:0005515|GO:0007076|GO:0000794|GO:0005815|GO:0016458|GO:0005634|GO:0015031|GO:0045749|GO:0016363|GO:0012505|GO:0006350|GO:0045014|GO:0007049|GO:0008270|GO:0016192|GO:0045892|GO:0008237|GO:0005769	NM_002768	Hs.589427
GT_44k_23_P106708	-0.104659	Detected	0.104659	Detected	0	0.279017	Detected	0.323018	Detected	0.301017	0.106449	237349	208521	234537	240456	RPS2	6187	Homo sapiens ribosomal protein S2, mRNA (cDNA clone IMAGE:3857902). [BC020336]	GO:0006412(translation)	GO:0005622(intracellular);GO:0005843(cytosolic small ribosomal subunit (sensu Eukaryota));GO:0015935(small ribosomal subunit)	GO:0003723(RNA binding);GO:0003735(structural constituent of ribosome)	GTGCAGCGGACTCAGGCTCCAGCTGTGGCTACAACATAGGGTTTTTATACAAGAAAATAA	ref|NM_002952|ref|NM_001080822|gb|X17206|gb|AB065089	16	16p13.3	GO:0003735|GO:0006412|GO:0015935|GO:0005843|GO:0003723|GO:0005622	GO:0005622|GO:0003735|GO:0003723|GO:0015935|GO:0005843|GO:0006412	NM_002952	Hs.498569
GT_44k_23_P106720	0.284714	Detected	-0.284714	Detected	0	-0.421226	Detected	-0.150578	Detected	-0.285902	0.460168	439.039	224.821	203.854	244.552	TBL3	10607	Homo sapiens transducin (beta)-like 3 (TBL3), mRNA [NM_006453]	GO:0007199(G-protein signaling, coupled to cGMP nucleotide second messenger)	GO:0005634(nucleus)	GO:0005057(receptor signaling protein activity)	GCTGTGCCAAGGATCAGAGCGTCCGTATCTGGAGAATGAACAAGGCTGGCCAGGTGATGT	ref|NM_006453|ens|ENST00000332704|ens|ENST00000355082|gb|U02609	16	16p13.3	GO:0005634|GO:0005057|GO:0007199	GO:0007199|GO:0005634|GO:0005057	NM_006453	Hs.513267
GT_44k_23_P106727	-0.0656056	Detected	0.0656056	Detected	0	0.0534654	Detected	-0.0470119	Detected	0.00322676	0.972398	1224.85	1019.37	1007.51	934.507	RAB11FIP3	9727	Homo sapiens RAB11 family interacting protein 3 (class II) (RAB11FIP3), mRNA [NM_014700]		GO:0016020(membrane)	GO:0005509(calcium ion binding);GO:0005515(protein binding);GO:0017137(Rab GTPase binding)	AGAGGTCGCCTCCTATTGTACATTTGGGGAAAGCCTTGGGTGTAAATCAGTGTAAACTTG	ref|NM_014700|ens|ENST00000262305|gb|AB014565|gb|AF395731	16	16p13.3	GO:0017137|GO:0005515|GO:0016020|GO:0005509	GO:0005515|GO:0017137|GO:0016020|GO:0005509	NM_014700	Hs.531642
GT_44k_23_P106737	-0.285144	Detected	0.285144	Detected	0	0.054852	Detected	-0.153419	Detected	-0.0492835	0.885951	627.162	707.626	601.25	517.532	LUC7L	55692	Homo sapiens LUC7-like (S. cerevisiae) (LUC7L), transcript variant 2, mRNA [NM_201412]	GO:0045843(negative regulation of striated muscle development)	GO:0005634(nucleus)	GO:0005515(protein binding);GO:0008270(zinc ion binding);GO:0046872(metal ion binding)	CTGAAGGTAATGTGGATGAATCCCAGAAGATTCTTATGGAAGTGGAAAAAGTTCGTGCGA	ref|NM_201412|gb|BC065198|ens|ENST00000293872|gb|AK097974	16	16p13.3	GO:0005634|GO:0005515|GO:0046872|GO:0045843|GO:0008270	GO:0005515|GO:0008270|GO:0005634|GO:0046872|GO:0045843	NM_201412	Hs.16803
GT_44k_23_P106741	-0.0758004	Detected	0.0758004	Detected	0	-0.0158267	Detected	-0.128874	Detected	-0.0723505	0.524132	28293.1	23881.8	22338.8	20540.3	PSMD7	5713	Homo sapiens proteasome (prosome, macropain) 26S subunit, non-ATPase, 7 (Mov34 homolog) (PSMD7), mRNA [NM_002811]		GO:0005829(cytosol);GO:0005838(proteasome regulatory particle (sensu Eukaryota))	GO:0005515(protein binding)	CATAGCTCTGGCATCCTCAGGGGTTGTGATCCAGCTCCATATATTGTTTACCTTCAAAGA	ref|NM_002811|ens|ENST00000219313|gb|D50063|thc|THC2469533	16	16q22.3	GO:0005515|GO:0005838|GO:0005829	GO:0005515|GO:0005838|GO:0005829	NM_002811	Hs.440604
GT_44k_23_P106761	-0.346586	Detected	0.346586	Detected	0	-0.455481	Detected	-0.376168	Detected	-0.415824	0.355523	463.411	569.354	325.471	341.952	CORO1A	11151	Homo sapiens coronin, actin binding protein, 1A (CORO1A), mRNA [NM_007074]	GO:0006810(transport);GO:0006928(cell motility);GO:0007067(mitosis)	GO:0005634(nucleus);GO:0005765(lysosomal membrane);GO:0015629(actin cytoskeleton)	GO:0003779(actin binding);GO:0005198(structural molecule activity);GO:0005515(protein binding)	TATCTCTCCATGTTCAGTTCCAAGGAGTCCCAGCGGGGCATGGGCTACATGCCCAAACGT	ref|NM_007074|gb|AB209221|ens|ENST00000219150|gb|BC126385	16	16p11.2	GO:0005634|GO:0005515|GO:0007067|GO:0006928|GO:0005765|GO:0005198|GO:0003779|GO:0015629|GO:0006810	GO:0005515|GO:0007067|GO:0005198|GO:0006810|GO:0006928|GO:0003779|GO:0005634|GO:0015629|GO:0005765	NM_007074	Hs.415067
GT_44k_23_P106773	0.00903368	Detected	-0.00903368	Detected	0	0.157485	Detected	0.275588	Detected	0.216536	0.0683949	3537.44	2654.61	2969.64	3205.04	SULT1A2	6799	Homo sapiens sulfotransferase family, cytosolic, 1A, phenol-preferring, member 2 (SULT1A2), transcript variant 2, mRNA [NM_177528]	GO:0006584(catecholamine metabolic process);GO:0006629(lipid metabolic process);GO:0008202(steroid metabolic process);GO:0009309(amine biosynthetic process)		GO:0004062(aryl sulfotransferase activity);GO:0008146(sulfotransferase activity);GO:0016740(transferase activity)	AGAGGGAGTGTGCGAATCAAGCCTGACCAAGAGGCTCCAGAATAAAGTATGATTTGTGTT	ref|NM_177528|ref|NM_001054|gb|U28169|gb|U28170	16	16p11.2	GO:0006629|GO:0006584|GO:0008202|GO:0016740|GO:0008146|GO:0004062|GO:0009309	GO:0006629|GO:0004062|GO:0006584|GO:0008146|GO:0009309|GO:0016740|GO:0008202	NM_177528	Hs.546304
GT_44k_23_P106798	-0.00628233	Detected	0.00628233	Detected	0	0.0721812	Detected	-0.079864	Detected	-0.0038414	0.964414	537.958	412.365	430.224	385.037	SIAH1	6477	Homo sapiens seven in absentia homolog 1 (Drosophila) (SIAH1), transcript variant 1, mRNA [NM_003031]	GO:0006508(proteolysis);GO:0006511(ubiquitin-dependent protein catabolic process);GO:0006512(ubiquitin cycle);GO:0006915(apoptosis);GO:0007049(cell cycle);GO:0007275(multicellular organismal development);GO:0007283(spermatogenesis);GO:0007399(nervous syst	GO:0005634(nucleus);GO:0005737(cytoplasm)	GO:0008022(protein C-terminus binding);GO:0008270(zinc ion binding);GO:0016874(ligase activity);GO:0046872(metal ion binding)	TTGCAACAGCCATTATGAATAGCGACTGTCTAGTCTTTGACACCAGCATTGCACAGCTTT	ref|NM_003031|ref|NM_001006610|ens|ENST00000380006|ens|ENST00000356721	16	16q12.1	GO:0007399|GO:0006511|GO:0007275|GO:0030154|GO:0007049|GO:0007283|GO:0030163|GO:0006508|GO:0005634|GO:0046872|GO:0008022|GO:0005737|GO:0008270|GO:0007411|GO:0006915|GO:0009653|GO:0016874|GO:0006512	GO:0006511|GO:0006512|GO:0016874|GO:0006915|GO:0007275|GO:0005634|GO:0007283|GO:0008022|GO:0009653|GO:0030154|GO:0046872|GO:0007399|GO:0030163|GO:0007049|GO:0005737|GO:0007411|GO:0006508|GO:0008270	NM_003031	Hs.693662
GT_44k_23_P106806	-0.0106549	Detected	0.0106549	Detected	0	-0.246678	Detected	-0.84294	Detected	-0.544809	0.209348	28.5433	22.0125	18.3561	12.0744	PRSS27	83886	Homo sapiens protease, serine 27 (PRSS27), mRNA [NM_031948]	GO:0006508(proteolysis)		GO:0004252(serine-type endopeptidase activity);GO:0008233(peptidase activity)	AACCCAAAACCATCAAGAATGACATGCTGTGCGCCGGCTTCGAGGAGGGCAAGAAGGATG	ref|NM_031948|ens|ENST00000302641|gb|AJ306593|gb|AK055576	16	16p13.3	GO:0006508|GO:0004252|GO:0008233	GO:0004252|GO:0006508|GO:0008233	NM_031948	Hs.332878
GT_44k_23_P106822	0.0178566	Detected	-0.0178566	Detected	0	-0.100995	Detected	-0.0711412	Detected	-0.0860681	0.0659689	6316.77	4682.68	4405.99	4473.09	NOB1	28987	Homo sapiens NIN1/RPN12 binding protein 1 homolog (S. cerevisiae) (NOB1), mRNA [NM_014062]		GO:0005634(nucleus)	GO:0008270(zinc ion binding);GO:0046872(metal ion binding)	CTTCCAGAAAGAAGTTTGTGAAGAAAAGGTGAAGAGCGAGTTCCCGCAGGCAAATTGGAT	ref|NM_014062|gb|BC064630|ens|ENST00000268802|ens|ENST00000340938	16	16q22.1	GO:0005634|GO:0046872|GO:0008270	GO:0008270|GO:0005634|GO:0046872	NM_014062	Hs.271695
GT_44k_23_P106835	0.204524	Detected	-0.204524	Detected	0	-0.105461	Detected	0.229588	Detected	0.0620637	0.836243	2936.08	1680.28	1793.82	2250.17	BBS2	583	Homo sapiens Bardet-Biedl syndrome 2 (BBS2), mRNA [NM_031885]	GO:0007288(sperm axoneme assembly);GO:0008104(protein localization);GO:0030534(adult behavior);GO:0040015(negative regulation of body size);GO:0045494(photoreceptor cell maintenance);GO:0050896(response to stimulus)	GO:0005575(cellular_component)	GO:0003674(molecular_function)	TGGGGACAGCTTCTTCCTAGGTGAGGAAAATACAGGTCATGAAGTTCCTGGCAAAGATTT	ref|NM_031885|ens|ENST00000245157|gb|BC014140|gb|AF342736	16	16q13	GO:0045494|GO:0040015|GO:0007288|GO:0003674|GO:0008104|GO:0030534|GO:0005575|GO:0050896	GO:0003674|GO:0008104|GO:0040015|GO:0007288|GO:0030534|GO:0005575|GO:0045494|GO:0050896	NM_031885	Hs.333738
GT_44k_23_P106844	-0.215962	Detected	0.215962	Detected	0	0.193928	Detected	-0.107744	Detected	0.0430918	0.885094	74268.6	76133.9	74734.4	60295.7	MT2A	4502	Homo sapiens metallothionein 2A (MT2A), mRNA [NM_005953]	GO:0006878(copper ion homeostasis)		GO:0005507(copper ion binding);GO:0005515(protein binding);GO:0008270(zinc ion binding);GO:0046872(metal ion binding)	CAACCCTGACCGTGACCGTTTGCTATATTCCTTTTTCTATGAAATAATGTGAATGATAAT	ref|NM_005953|ens|ENST00000245185|gb|V00594|gb|X97260	16	16q13	GO:0005515|GO:0046872|GO:0006878|GO:0008270|GO:0005507	GO:0005515|GO:0006878|GO:0005507|GO:0008270|GO:0046872	NM_005953	Hs.647371
GT_44k_23_P10685	-0.0694923	Detected	0.0694923	Detected	0	0.286503	Detected	0.261093	Detected	0.273798	0.0605852	8356.9	6992.53	8100.96	7915.26	HSPBP1	23640	Homo sapiens hsp70-interacting protein (HSPBP1), mRNA [NM_012267]	GO:0006457(protein folding)		GO:0004857(enzyme inhibitor activity);GO:0005515(protein binding)	ATGCTCTCACTCTCATCCCCGTTCTCTTGTCCACACAGCTCTTCCAATAAAGGTGTTTCT	ref|NM_012267|ens|ENST00000255631|ens|ENST00000376343|gb|AK130781	19	19q13.42	GO:0005515|GO:0004857|GO:0006457	GO:0004857|GO:0005515|GO:0006457	NM_012267	Hs.53066
GT_44k_23_P106859	-0.165865	Detected	0.165865	Detected	0	0.148102	Detected	-0.181903	Detected	-0.0169005	0.948987	25084.6	23989.3	23618.2	18684.6	COX4NB	10328	Homo sapiens COX4 neighbor (COX4NB), mRNA [NM_006067]		GO:0005634(nucleus);GO:0005737(cytoplasm);GO:0005739(mitochondrion)		CTATAATCCTCCAAATCAAAGCTCTTTCTGCTTGTGCAAGATTGTTCCTATTAAACAGTT	ref|NM_006067|ens|ENST00000253457|gb|AK057439|gb|AF005888	16	16q24.1	GO:0005634|GO:0005737|GO:0005739	GO:0005739|GO:0005737|GO:0005634	NM_006067	Hs.173162
GT_44k_23_P106874	0.270152	Detected	-0.270152	Detected	0	0.20015	Detected	0.416469	Detected	0.30831	0.400426	49.722	25.9807	35.8758	41.4475	PMFBP1	83449	Homo sapiens polyamine modulated factor 1 binding protein 1 (PMFBP1), mRNA [NM_031293]				GTATATCACGGTCCCAGCCTATTTTGCAAGACACTAACTTTTGTTGAGTTTTGTCCACTT	ref|NM_031293|gb|AK093285|gb|AK122925|gb|AL136795	16	16q22.3			NM_031293	Hs.151218
GT_44k_23_P106887	-1.10057	Detected	1.10057	Detected	0	1.1974	Detected	0.905694	Detected	1.05155	0.443526	757.5	2646.93	2821.41	2292.09	FUS	2521	Homo sapiens fusion (involved in t(12;16) in malignant liposarcoma) (FUS), mRNA [NM_004960]	GO:0008150(biological_process)	GO:0005575(cellular_component);GO:0005622(intracellular);GO:0005634(nucleus)	GO:0000166(nucleotide binding);GO:0003674(molecular_function);GO:0003676(nucleic acid binding);GO:0003677(DNA binding);GO:0003723(RNA binding);GO:0005515(protein binding);GO:0008270(zinc ion binding);GO:0046872(metal ion binding)	TATTGACTGGTTTGATGGTAAAGAATTCTCCGGAAATCCTATCAAGGTCTCATTTGCTAC	ref|NM_004960|gb|X71428|ens|ENST00000254108|ens|ENST00000354711	16	16p11.2	GO:0003676|GO:0005634|GO:0005515|GO:0046872|GO:0003674|GO:0008150|GO:0003677|GO:0008270|GO:0003723|GO:0000166|GO:0005575|GO:0005622	GO:0005622|GO:0005515|GO:0008150|GO:0003674|GO:0000166|GO:0003723|GO:0008270|GO:0005634|GO:0005575|GO:0003676|GO:0003677|GO:0046872	NM_004960	Hs.513522
GT_44k_23_P106898	0.0548534	Detected	-0.0548534	Detected	0	0.0484772	Detected	0.242574	Detected	0.145526	0.321721	119.705	84.3018	90.2648	102.689	TMEM142C	93129	Homo sapiens transmembrane protein 142C (TMEM142C), mRNA [NM_152288]		GO:0016020(membrane);GO:0016021(integral to membrane)		GCCACCATTTCCATTCCTATACAGGATGTGAAGGTCAGAAGGCAGCCAATTGTTGGTTTA	ref|NM_152288|ens|ENST00000318663|gb|BC016150|gb|BC006126	16	16p11.2	GO:0016020|GO:0016021	GO:0016020|GO:0016021	NM_152288	Hs.460617
[truncated: 49,693 more rows]

## Sheet: Up
ProbeName	Fold_vec-1	Flag_vec-1	Fold_vec-2	Flag_vec-2	GeomeanFold_pt	Fold_shpkp3.2-1	Flag_shpkp3.2-1	Fold_shpkp3.2-2	Flag_shpkp3.2-2	GeomeanFold_S 10	p-value_Set2	gProcessedSignal_vec-1	gProcessedSignal_vec-2	gProcessedSignal_shpkp3.2-1	gProcessedSignal_shpkp3.2-2	GeneSymbol	EntrezGene	Description	GO biological process	GO cellular component	GO molecular function	Sequence	Accessions	Chromosome	Cytoband	GO ID	GO_Avadis_	SyatematicName	UniGene
[truncated: 598 more rows]

[truncated: 7 more sheets: Down, 1.5 FOLD UP BIOL. PROCESS, 1.5 FOLD UP MOL. FUNCTION, 1.5 FOLD UP PATHWAY, 1.5 FOLD DOWN BIOL. PROCESS, 1.5 FOLD DOWN MOL. FUNCTION, 1.5 FOLD DOWN PATHWAY]
